# Supplementary material for: Proteome alterations associated with transformation of multiple myeloma to secondary plasma cell leukemia
Source: Oncotarget. 2016 Dec 27;8(12):19427–42. doi: 10.18632/oncotarget.14294 (PMC5386695; doi:10.18632/oncotarget.14294)
Supplement: Supplementary file 2 [file oncotarget-08-19427-s002.xlsx]

## Sheet: pairwisecorrcoef
130904_SS+IH1_run1	130904_SS+IH1_run3	130904_SS+IH1_run2	130904_SS+INA6_run1	130904_SS+INA6_run2	130904_SS+INA6_run3	131204_KJON1+SS_run1	131204_KJON1+SS_run2	131204_KJON2+SS_run2	131204_OH2_1+SS_run1	131204_OH2_1+SS_run2	131204_OH2_2+SS_run1	131204_OH2_2+SS_run2	131204_VOLIN1+SS_run1	131204_VOLIN1+SS_run2	131204_VOLIN2+SS_run1	140205_LR5+SS_1_run1	131204_KJON2+SS_run1	131204_VOLIN2+SS_run2	140205_LR5+SS_1_run2	140205_LR5+SS_2_run1	140205_LR5+SS_2_run2	IH1_2+SS_run2_140127	IH1_2+SS_run2_140127_140129123456	INA6_2+SS_run1_140115_140116143302	INA6_2+SS_run2_140115	KARPAS1_run1	KARPAS1_run2	KARPAS2_run1	KARPAS2_run2	RAMOS1_run1	RAMOS1_run2	RAMOS2_run1	RAMOS2_run2	Name
1	0.96548	0.978085	0.543391	0.560486	0.55576	0.422323	0.422848	0.414702	0.303916	0.304568	0.31323	0.301982	0.151761	0.140847	0.153716	0.435407	0.405594	0.144116	0.424963	0.376257	0.372518	0.896874	0.907014	0.571941	0.561735	0.307895	0.325047	0.273603	0.291692	0.374961	0.365807	0.353326	0.365186	130904_SS+IH1_run1
0.96548	1	0.97155	0.545954	0.559046	0.557227	0.415645	0.420126	0.411023	0.309462	0.301535	0.314718	0.304085	0.140844	0.134152	0.144476	0.424987	0.407343	0.135378	0.412568	0.369005	0.35403	0.895711	0.898316	0.567056	0.553652	0.314227	0.330658	0.277894	0.298312	0.372947	0.362604	0.349078	0.365359	130904_SS+IH1_run3
0.978085	0.97155	1	0.553691	0.570843	0.566897	0.427904	0.437214	0.428045	0.314537	0.313341	0.324786	0.311196	0.155877	0.15148	0.160345	0.437189	0.417266	0.150643	0.42622	0.376479	0.36841	0.901674	0.905152	0.576858	0.569957	0.319393	0.338941	0.284554	0.306444	0.38658	0.3745	0.360508	0.377945	130904_SS+IH1_run2
0.543391	0.545954	0.553691	1	0.969369	0.977187	0.517312	0.510683	0.507457	0.17373	0.180744	0.17717	0.167283	0.196272	0.196426	0.197116	0.603004	0.502651	0.19951	0.606243	0.567026	0.545765	0.466539	0.46695	0.965157	0.95436	0.476862	0.505283	0.458928	0.475205	0.563984	0.545263	0.548575	0.547996	130904_SS+INA6_run1
0.560486	0.559046	0.570843	0.969369	1	0.976784	0.528421	0.520402	0.52385	0.177764	0.186284	0.185417	0.17441	0.215033	0.222928	0.211651	0.618388	0.516272	0.218738	0.608276	0.566685	0.547968	0.481222	0.47802	0.968595	0.974855	0.474878	0.496633	0.450929	0.467048	0.571414	0.545071	0.54924	0.559494	130904_SS+INA6_run2
0.55576	0.557227	0.566897	0.977187	0.976784	1	0.528581	0.522409	0.518776	0.182666	0.188744	0.188019	0.175312	0.208155	0.210484	0.209863	0.613648	0.513288	0.208333	0.612079	0.574893	0.55297	0.484761	0.482781	0.971338	0.959799	0.476507	0.508495	0.460866	0.478049	0.572616	0.554236	0.55747	0.560286	130904_SS+INA6_run3
0.422323	0.415645	0.427904	0.517312	0.528421	0.528581	1	0.94372	0.961648	0.384077	0.3823	0.393645	0.373196	0.140592	0.126819	0.135426	0.390998	0.966296	0.142135	0.381274	0.367627	0.34434	0.419252	0.404882	0.538316	0.526671	0.19176	0.204021	0.170457	0.192854	0.262801	0.238103	0.242407	0.258644	131204_KJON1+SS_run1
0.422848	0.420126	0.437214	0.510683	0.520402	0.522409	0.94372	1	0.938334	0.393884	0.401564	0.400982	0.38352	0.143003	0.133086	0.141852	0.399014	0.939354	0.148241	0.390922	0.375849	0.347734	0.437602	0.422484	0.526639	0.521298	0.195439	0.209869	0.177041	0.201999	0.267515	0.237996	0.23909	0.261854	131204_KJON1+SS_run2
0.414702	0.411023	0.428045	0.507457	0.52385	0.518776	0.961648	0.938334	1	0.397503	0.395634	0.407849	0.383008	0.15236	0.146273	0.149882	0.395972	0.95913	0.160566	0.382011	0.367782	0.343489	0.430557	0.410455	0.526018	0.526477	0.180416	0.193767	0.162287	0.19048	0.256517	0.224479	0.229094	0.257961	131204_KJON2+SS_run2
0.303916	0.309462	0.314537	0.17373	0.177764	0.182666	0.384077	0.393884	0.397503	1	0.938029	0.930239	0.940614	0.215989	0.20692	0.216838	0.150261	0.398699	0.202681	0.131729	0.143832	0.133277	0.375285	0.362852	0.196671	0.175864	-0.134465	-0.125214	-0.140737	-0.115998	-0.122812	-0.130662	-0.136963	-0.12212	131204_OH2_1+SS_run1
0.304568	0.301535	0.313341	0.180744	0.186284	0.188744	0.3823	0.401564	0.395634	0.938029	1	0.945206	0.947782	0.227593	0.220308	0.232837	0.153676	0.397725	0.21954	0.142443	0.150092	0.142134	0.381106	0.370351	0.201095	0.186072	-0.128249	-0.118389	-0.133707	-0.110819	-0.123539	-0.128741	-0.137644	-0.124271	131204_OH2_1+SS_run2
0.31323	0.314718	0.324786	0.17717	0.185417	0.188019	0.393645	0.400982	0.407849	0.930239	0.945206	1	0.945101	0.218714	0.21713	0.221549	0.16795	0.414269	0.214313	0.152924	0.164313	0.153401	0.397458	0.383674	0.199328	0.183422	-0.132014	-0.122071	-0.136096	-0.110673	-0.119479	-0.125322	-0.130835	-0.117124	131204_OH2_2+SS_run1
0.301982	0.304085	0.311196	0.167283	0.17441	0.175312	0.373196	0.38352	0.383008	0.940614	0.947782	0.945101	1	0.211823	0.212896	0.219361	0.142609	0.390157	0.20312	0.131674	0.140326	0.132869	0.3726	0.365119	0.190126	0.174161	-0.138018	-0.13075	-0.145999	-0.120708	-0.130322	-0.127093	-0.139776	-0.130099	131204_OH2_2+SS_run2
0.151761	0.140844	0.155877	0.196272	0.215033	0.208155	0.140592	0.143003	0.15236	0.215989	0.227593	0.218714	0.211823	1	0.941848	0.94294	0.280789	0.140766	0.942159	0.282848	0.291549	0.288203	0.16926	0.150121	0.21583	0.19722	-0.097148	-0.0807322	-0.0974797	-0.0941091	0.000603561	-0.0116511	-0.0223897	-0.00505654	131204_VOLIN1+SS_run1
0.140847	0.134152	0.15148	0.196426	0.222928	0.210484	0.126819	0.133086	0.146273	0.20692	0.220308	0.21713	0.212896	0.941848	1	0.926532	0.292047	0.138481	0.936656	0.284451	0.289276	0.286952	0.159974	0.137828	0.212022	0.20532	-0.0970465	-0.0743075	-0.103818	-0.0890616	0.00965309	-0.006154	-0.0185278	0.00751611	131204_VOLIN1+SS_run2
0.153716	0.144476	0.160345	0.197116	0.211651	0.209863	0.135426	0.141852	0.149882	0.216838	0.232837	0.221549	0.219361	0.94294	0.926532	1	0.278451	0.135905	0.924316	0.284915	0.295111	0.291786	0.184985	0.168237	0.217471	0.195198	-0.089743	-0.0715922	-0.0833609	-0.0787699	0.0152524	0.0111317	-0.00191936	0.014514	131204_VOLIN2+SS_run1
0.435407	0.424987	0.437189	0.603004	0.618388	0.613648	0.390998	0.399014	0.395972	0.150261	0.153676	0.16795	0.142609	0.280789	0.292047	0.278451	1	0.389717	0.285795	0.972752	0.963458	0.952918	0.437749	0.424164	0.610458	0.615515	0.373256	0.384047	0.362879	0.37467	0.442308	0.428864	0.435698	0.442817	140205_LR5+SS_1_run1
0.405594	0.407343	0.417266	0.502651	0.516272	0.513288	0.966296	0.939354	0.95913	0.398699	0.397725	0.414269	0.390157	0.140766	0.138481	0.135905	0.389717	1	0.148334	0.372556	0.362944	0.335168	0.411874	0.390931	0.518261	0.517083	0.177191	0.192192	0.157007	0.18664	0.247221	0.216577	0.219753	0.250452	131204_KJON2+SS_run1
0.144116	0.135378	0.150643	0.19951	0.218738	0.208333	0.142135	0.148241	0.160566	0.202681	0.21954	0.214313	0.20312	0.942159	0.936656	0.924316	0.285795	0.148334	1	0.279705	0.287737	0.282521	0.169879	0.145107	0.213061	0.204393	-0.0842371	-0.0706869	-0.0883951	-0.0808355	0.0112173	-0.00460895	-0.0164643	0.0091741	131204_VOLIN2+SS_run2
0.424963	0.412568	0.42622	0.606243	0.608276	0.612079	0.381274	0.390922	0.382011	0.131729	0.142443	0.152924	0.131674	0.282848	0.284451	0.284915	0.972752	0.372556	0.279705	1	0.97207	0.967301	0.430091	0.423512	0.608735	0.605653	0.381369	0.392601	0.375028	0.379871	0.445227	0.442858	0.446925	0.441541	140205_LR5+SS_1_run2
0.376257	0.369005	0.376479	0.567026	0.566685	0.574893	0.367627	0.375849	0.367782	0.143832	0.150092	0.164313	0.140326	0.291549	0.289276	0.295111	0.963458	0.362944	0.287737	0.97207	1	0.977339	0.42241	0.408764	0.573471	0.562691	0.322245	0.336951	0.325941	0.333082	0.399328	0.394054	0.400439	0.400234	140205_LR5+SS_2_run1
0.372518	0.35403	0.36841	0.545765	0.547968	0.55297	0.34434	0.347734	0.343489	0.133277	0.142134	0.153401	0.132869	0.288203	0.286952	0.291786	0.952918	0.335168	0.282521	0.967301	0.977339	1	0.40565	0.398961	0.558503	0.549037	0.315781	0.328592	0.318107	0.323007	0.393244	0.394341	0.399762	0.388474	140205_LR5+SS_2_run2
0.896874	0.895711	0.901674	0.466539	0.481222	0.484761	0.419252	0.437602	0.430557	0.375285	0.381106	0.397458	0.3726	0.16926	0.159974	0.184985	0.437749	0.411874	0.169879	0.430091	0.42241	0.40565	1	0.973299	0.498843	0.48238	0.17255	0.198574	0.169753	0.19447	0.261315	0.246378	0.239792	0.264816	IH1_2+SS_run2_140127
0.907014	0.898316	0.905152	0.46695	0.47802	0.482781	0.404882	0.422484	0.410455	0.362852	0.370351	0.383674	0.365119	0.150121	0.137828	0.168237	0.424164	0.390931	0.145107	0.423512	0.408764	0.398961	0.973299	1	0.498573	0.476723	0.172625	0.198834	0.172125	0.190529	0.254105	0.245932	0.238897	0.250148	IH1_2+SS_run2_140127_140129123456
0.571941	0.567056	0.576858	0.965157	0.968595	0.971338	0.538316	0.526639	0.526018	0.196671	0.201095	0.199328	0.190126	0.21583	0.212022	0.217471	0.610458	0.518261	0.213061	0.608735	0.573471	0.558503	0.498843	0.498573	1	0.968402	0.466836	0.492931	0.448213	0.46512	0.563786	0.541802	0.548222	0.5466	INA6_2+SS_run1_140115_140116143302
0.561735	0.553652	0.569957	0.95436	0.974855	0.959799	0.526671	0.521298	0.526477	0.175864	0.186072	0.183422	0.174161	0.19722	0.20532	0.195198	0.615515	0.517083	0.204393	0.605653	0.562691	0.549037	0.48238	0.476723	0.968402	1	0.478501	0.494244	0.451511	0.468069	0.577555	0.5487	0.551034	0.565036	INA6_2+SS_run2_140115
0.307895	0.314227	0.319393	0.476862	0.474878	0.476507	0.19176	0.195439	0.180416	-0.134465	-0.128249	-0.132014	-0.138018	-0.097148	-0.0970465	-0.089743	0.373256	0.177191	-0.0842371	0.381369	0.322245	0.315781	0.17255	0.172625	0.466836	0.478501	1	0.967516	0.961655	0.957904	0.636255	0.627018	0.630272	0.626902	KARPAS1_run1
0.325047	0.330658	0.338941	0.505283	0.496633	0.508495	0.204021	0.209869	0.193767	-0.125214	-0.118389	-0.122071	-0.13075	-0.0807322	-0.0743075	-0.0715922	0.384047	0.192192	-0.0706869	0.392601	0.336951	0.328592	0.198574	0.198834	0.492931	0.494244	0.967516	1	0.965665	0.969688	0.639969	0.630615	0.632745	0.636328	KARPAS1_run2
0.273603	0.277894	0.284554	0.458928	0.450929	0.460866	0.170457	0.177041	0.162287	-0.140737	-0.133707	-0.136096	-0.145999	-0.0974797	-0.103818	-0.0833609	0.362879	0.157007	-0.0883951	0.375028	0.325941	0.318107	0.169753	0.172125	0.448213	0.451511	0.961655	0.965665	1	0.969477	0.605288	0.59956	0.60308	0.603853	KARPAS2_run1
0.291692	0.298312	0.306444	0.475205	0.467048	0.478049	0.192854	0.201999	0.19048	-0.115998	-0.110819	-0.110673	-0.120708	-0.0941091	-0.0890616	-0.0787699	0.37467	0.18664	-0.0808355	0.379871	0.333082	0.323007	0.19447	0.190529	0.46512	0.468069	0.957904	0.969688	0.969477	1	0.619796	0.610984	0.612815	0.622797	KARPAS2_run2
0.374961	0.372947	0.38658	0.563984	0.571414	0.572616	0.262801	0.267515	0.256517	-0.122812	-0.123539	-0.119479	-0.130322	0.000603561	0.00965309	0.0152524	0.442308	0.247221	0.0112173	0.445227	0.399328	0.393244	0.261315	0.254105	0.563786	0.577555	0.636255	0.639969	0.605288	0.619796	1	0.970852	0.971485	0.968739	RAMOS1_run1
0.365807	0.362604	0.3745	0.545263	0.545071	0.554236	0.238103	0.237996	0.224479	-0.130662	-0.128741	-0.125322	-0.127093	-0.0116511	-0.006154	0.0111317	0.428864	0.216577	-0.00460895	0.442858	0.394054	0.394341	0.246378	0.245932	0.541802	0.5487	0.627018	0.630615	0.59956	0.610984	0.970852	1	0.975244	0.953404	RAMOS1_run2
0.353326	0.349078	0.360508	0.548575	0.54924	0.55747	0.242407	0.23909	0.229094	-0.136963	-0.137644	-0.130835	-0.139776	-0.0223897	-0.0185278	-0.00191936	0.435698	0.219753	-0.0164643	0.446925	0.400439	0.399762	0.239792	0.238897	0.548222	0.551034	0.630272	0.632745	0.60308	0.612815	0.971485	0.975244	1	0.959349	RAMOS2_run1
0.365186	0.365359	0.377945	0.547996	0.559494	0.560286	0.258644	0.261854	0.257961	-0.12212	-0.124271	-0.117124	-0.130099	-0.00505654	0.00751611	0.014514	0.442817	0.250452	0.0091741	0.441541	0.400234	0.388474	0.264816	0.250148	0.5466	0.565036	0.626902	0.636328	0.603853	0.622797	0.968739	0.953404	0.959349	1	RAMOS2_run2

## Sheet: pairwisecorrcoefpvalue
130904_SS+IH1_run1	130904_SS+IH1_run3	130904_SS+IH1_run2	130904_SS+INA6_run1	130904_SS+INA6_run2	130904_SS+INA6_run3	131204_KJON1+SS_run1	131204_KJON1+SS_run2	131204_KJON2+SS_run2	131204_OH2_1+SS_run1	131204_OH2_1+SS_run2	131204_OH2_2+SS_run1	131204_OH2_2+SS_run2	131204_VOLIN1+SS_run1	131204_VOLIN1+SS_run2	131204_VOLIN2+SS_run1	140205_LR5+SS_1_run1	131204_KJON2+SS_run1	131204_VOLIN2+SS_run2	140205_LR5+SS_1_run2	140205_LR5+SS_2_run1	140205_LR5+SS_2_run2	IH1_2+SS_run2_140127	IH1_2+SS_run2_140127_140129123456	INA6_2+SS_run1_140115_140116143302	INA6_2+SS_run2_140115	KARPAS1_run1	KARPAS1_run2	KARPAS2_run1	KARPAS2_run2	RAMOS1_run1	RAMOS1_run2	RAMOS2_run1	RAMOS2_run2	Name
			1.29e-106	9.85e-115	1.93e-112	1.12e-60	7.74e-61	2.33e-58	8.15e-31	6.02e-31	1e-32	1.99e-30	1.52e-08	1.54e-07	9.87e-09	8.53e-65	1.15e-55	7.83e-08	1.71e-61	1.51e-47	1.43e-46			1.92e-120	2.41e-115	1.27e-31	3e-35	4.57e-25	2.06e-28	3.29e-47	7.5e-45	9.29e-42	1.08e-44	130904_SS+IH1_run1
			8.39e-108	4.96e-114	3.78e-113	1.21e-58	5.3e-60	2.91e-57	6.05e-32	2.44e-30	4.89e-33	7.53e-31	1.54e-07	5.85e-07	7.26e-08	1.68e-61	3.54e-56	4.6e-07	1.01e-57	1.15e-45	6.26e-42			5.57e-118	1.97e-111	6.2e-33	1.74e-36	7.73e-26	1.06e-29	1.1e-46	4.8e-44	9.75e-41	9.73e-45	130904_SS+IH1_run3
			1.89e-111	6.93e-120	6.69e-118	2.07e-62	2.23e-65	1.87e-62	5.34e-33	9.5e-33	3.42e-35	2.66e-32	6.08e-09	1.62e-08	2.19e-09	2.27e-65	3.93e-59	1.94e-08	6.96e-62	1.32e-47	1.63e-45			5.79e-123	1.94e-119	5e-34	2.31e-38	4.61e-27	2.51e-31	2.6e-50	4.35e-47	1.6e-43	5.4e-48	130904_SS+IH1_run2
1.29e-106	8.39e-108	1.89e-111				4.24e-95	2.5e-92	5.31e-91	8.56e-11	1.41e-11	3.57e-11	4.21e-10	2.01e-13	1.92e-13	1.58e-13	4.07e-137	4.73e-89	7.9e-14	5.81e-139	5.77e-118	1.03e-107	2.36e-75	1.68e-75			4.2e-79	4.09e-90	1.14e-72	1.71e-78	1.88e-116	1.76e-107	5e-109	9.34e-109	130904_SS+INA6_run1
9.85e-115	4.96e-114	6.93e-120				7e-100	2.07e-96	6.83e-98	3.06e-11	3.23e-12	4.08e-12	7.21e-11	7.22e-16	5.74e-17	2.07e-15	4.47e-146	1.17e-94	2.23e-16	3.93e-140	8.53e-118	9.62e-109	1e-80	1.57e-79			2.26e-78	1.18e-86	6.36e-70	1.55e-75	3.56e-120	2.16e-107	2.43e-109	3e-114	130904_SS+INA6_run2
1.93e-112	3.78e-113	6.69e-118				5.95e-100	2.85e-97	1.02e-95	8.51e-12	1.65e-12	2.01e-12	5.74e-11	6.06e-15	2.97e-15	3.59e-15	2.91e-143	2.08e-93	5.74e-15	2.42e-142	5.96e-122	4.17e-111	4.64e-82	2.6e-81			5.68e-79	1.99e-91	2.39e-73	1.53e-79	8.71e-121	1.04e-111	2.88e-113	1.23e-114	130904_SS+INA6_run3
1.12e-60	1.21e-58	2.07e-62	4.24e-95	7e-100	5.95e-100				1.24e-49	3.73e-49	2.92e-52	9.51e-47	1.62e-07	2.35e-06	4.56e-07	1.59e-51		1.18e-07	7.03e-49	2.58e-45	1.29e-39	9.8e-60	1.84e-55	2.7e-104	4.07e-99	7.18e-13	2.1e-14	1.94e-10	5.28e-13	3.48e-23	3.35e-19	7.28e-20	1.75e-22	131204_KJON1+SS_run1
7.74e-61	5.3e-60	2.23e-65	2.5e-92	2.07e-96	2.85e-97				2.5e-52	1.67e-54	2.46e-54	1.75e-49	9.87e-08	7.19e-07	1.25e-07	8.96e-54		3.27e-08	1.67e-51	1.93e-47	2.04e-40	1.67e-65	1e-60	4.2e-99	8.55e-97	2.55e-13	3.59e-15	3.69e-11	3.82e-14	5.38e-24	3.48e-19	2.37e-19	5.04e-23	131204_KJON1+SS_run2
2.33e-58	2.91e-57	1.87e-62	5.31e-91	6.83e-98	1.02e-95				2.4e-53	8.09e-53	2.51e-56	2.41e-49	1.33e-08	4.97e-08	2.29e-08	6.5e-53		2.08e-09	4.46e-49	2.36e-45	2.04e-39	3.02e-63	4.29e-57	7.84e-99	4.95e-99	1.54e-11	4.09e-13	1.39e-09	1.02e-12	3.95e-22	3.45e-17	7.42e-18	2.27e-22	131204_KJON2+SS_run2
8.15e-31	6.05e-32	5.34e-33	8.56e-11	3.06e-11	8.51e-12	1.24e-49	2.5e-52	2.4e-53					5.34e-16	8.8e-15	4.08e-16	2.11e-08	1.1e-53	3.12e-14	9.34e-07	8.31e-08	6.93e-07	2.71e-47	4.17e-44	1.79e-13	4.99e-11	5.5e-07	3.15e-06	1.57e-07	1.6e-05	4.87e-06	1.14e-06	3.36e-07	5.51e-06	131204_OH2_1+SS_run1
6.02e-31	2.44e-30	9.5e-33	1.41e-11	3.23e-12	1.65e-12	3.73e-49	1.67e-54	8.09e-53					1.23e-17	1.34e-16	2.08e-18	9.96e-09	2.08e-53	1.72e-16	1.11e-07	2.19e-08	1.18e-07	7.8e-49	5.18e-46	4.98e-14	3.42e-12	1.8e-06	1.06e-05	6.38e-07	3.77e-05	4.27e-06	1.64e-06	2.94e-07	3.74e-06	131204_OH2_1+SS_run2
1e-32	4.89e-33	3.42e-35	3.57e-11	4.08e-12	2.01e-12	2.92e-52	2.46e-54	2.51e-56					2.24e-16	3.72e-16	9e-17	3.58e-10	3.14e-58	9.05e-16	1.18e-08	8.6e-10	1.06e-08	2.47e-53	1.59e-49	8.33e-14	6.96e-12	8.84e-07	5.55e-06	3.99e-07	3.86e-05	8.77e-06	3.09e-06	1.11e-06	1.32e-05	131204_OH2_2+SS_run1
1.99e-30	7.53e-31	2.66e-32	4.21e-10	7.21e-11	5.74e-11	9.51e-47	1.75e-49	2.41e-49					1.97e-15	1.41e-15	1.82e-16	1.07e-07	2.71e-51	2.74e-14	9.44e-07	1.71e-07	7.5e-07	1.36e-46	1.12e-44	1.13e-12	7.68e-11	2.72e-07	1.13e-06	5.27e-08	7.07e-06	1.22e-06	2.23e-06	1.91e-07	1.27e-06	131204_OH2_2+SS_run2
1.52e-08	1.54e-07	6.08e-09	2.01e-13	7.22e-16	6.06e-15	1.62e-07	9.87e-08	1.33e-08	5.34e-16	1.23e-17	2.24e-16	1.97e-15				2.29e-26	1.56e-07		9.56e-27	2.19e-28	9.52e-28	2.6e-10	2.18e-08	5.62e-16	1.53e-13	0.00030592	0.0027178	0.00029163	0.00047089	0.98215	0.66576	0.40643	0.85129	131204_VOLIN1+SS_run1
1.54e-07	5.85e-07	1.62e-08	1.92e-13	5.74e-17	2.97e-15	2.35e-06	7.19e-07	4.97e-08	8.8e-15	1.34e-16	3.72e-16	1.41e-15				1.76e-28	2.48e-07		4.82e-27	5.96e-28	1.64e-27	2.38e-09	2.83e-07	1.85e-15	1.42e-14	0.00031043	0.0058031	0.00011366	0.00093806	0.72043	0.81952	0.4921	0.78051	131204_VOLIN1+SS_run2
9.87e-09	7.26e-08	2.19e-09	1.58e-13	2.07e-15	3.59e-15	4.56e-07	1.25e-07	2.29e-08	4.08e-16	2.08e-18	9e-17	1.82e-16				6.13e-26	4.15e-07		3.95e-27	4.5e-29	1.98e-28	4.58e-12	3.34e-10	3.34e-16	2.73e-13	0.00085644	0.0078691	0.0019619	0.0034459	0.57173	0.67982	0.94327	0.59049	131204_VOLIN2+SS_run1
8.53e-65	1.68e-61	2.27e-65	4.07e-137	4.47e-146	2.91e-143	1.59e-51	8.96e-54	6.5e-53	2.11e-08	9.96e-09	3.58e-10	1.07e-07	2.29e-26	1.76e-28	6.13e-26		3.59e-51	2.7e-27				1.49e-65	3.03e-61	2.14e-141	2.3e-144	9.17e-47	1.26e-49	4.1e-44	3.92e-47	4.83e-67	1.03e-62	6.88e-65	3.28e-67	140205_LR5+SS_1_run1
1.15e-55	3.54e-56	3.93e-59	4.73e-89	1.17e-94	2.08e-93				1.1e-53	2.08e-53	3.14e-58	2.71e-51	1.56e-07	2.48e-07	4.15e-07	3.59e-51		3.2e-08	1.39e-46	3.95e-44	1.68e-37	1.63e-57	1.66e-51	1.68e-95	5.3e-95	3.55e-11	6.36e-13	4.71e-09	2.93e-12	1.27e-20	4.43e-16	1.61e-16	3.87e-21	131204_KJON2+SS_run1
7.83e-08	4.6e-07	1.94e-08	7.9e-14	2.23e-16	5.74e-15	1.18e-07	3.27e-08	2.08e-09	3.12e-14	1.72e-16	9.05e-16	2.74e-14				2.7e-27	3.2e-08		3.62e-26	1.17e-27	1.1e-26	2.23e-10	6.36e-08	1.34e-15	1.88e-14	0.0017565	0.0086917	0.0010248	0.0026836	0.6775	0.86432	0.54156	0.73376	131204_VOLIN2+SS_run2
1.71e-61	1.01e-57	6.96e-62	5.81e-139	3.93e-140	2.42e-142	7.03e-49	1.67e-51	4.46e-49	9.34e-07	1.11e-07	1.18e-08	9.44e-07	9.56e-27	4.82e-27	3.95e-27		1.39e-46	3.62e-26				4.23e-63	4.83e-61	2.14e-140	1.27e-138	6.63e-49	5.71e-52	3.16e-47	1.67e-48	5.23e-68	3.18e-67	1.42e-68	8.64e-67	140205_LR5+SS_1_run2
1.51e-47	1.15e-45	1.32e-47	5.77e-118	8.53e-118	5.96e-122	2.58e-45	1.93e-47	2.36e-45	8.31e-08	2.19e-08	8.6e-10	1.71e-07	2.19e-28	5.96e-28	4.5e-29		3.95e-44	1.17e-27				1.06e-60	1.35e-56	3.19e-121	8.16e-116	1.22e-34	6.6e-38	1.92e-35	4.97e-37	7.29e-54	2.24e-52	3.51e-54	4.02e-54	140205_LR5+SS_2_run1
1.43e-46	6.26e-42	1.63e-45	1.03e-107	9.62e-109	4.17e-111	1.29e-39	2.04e-40	2.04e-39	6.93e-07	1.18e-07	1.06e-08	7.5e-07	9.52e-28	1.64e-27	1.98e-28		1.68e-37	1.1e-26				1.1e-55	9.27e-54	9.1e-114	3.03e-109	2.92e-33	4.99e-36	9.41e-34	8.35e-35	3.78e-52	1.87e-52	5.48e-54	7.88e-51	140205_LR5+SS_2_run2
			2.36e-75	1e-80	4.64e-82	9.8e-60	1.67e-65	3.02e-63	2.71e-47	7.8e-49	2.47e-53	1.36e-46	2.6e-10	2.38e-09	4.58e-12	1.49e-65	1.63e-57	2.23e-10	4.23e-63	1.06e-60	1.1e-55			1.58e-87	3.68e-81	1.15e-10	1.04e-13	2.3e-10	3.35e-13	6.21e-23	1.73e-20	1.85e-19	1.57e-23	IH1_2+SS_run2_140127
			1.68e-75	1.57e-79	2.6e-81	1.84e-55	1e-60	4.29e-57	4.17e-44	5.18e-46	1.59e-49	1.12e-44	2.18e-08	2.83e-07	3.34e-10	3.03e-61	1.66e-51	6.36e-08	4.83e-61	1.35e-56	9.27e-54			2.02e-87	4.73e-79	1.13e-10	9.61e-14	1.28e-10	1.01e-12	9.86e-22	2.04e-20	2.53e-19	4.33e-21	IH1_2+SS_run2_140127_140129123456
1.92e-120	5.57e-118	5.79e-123				2.7e-104	4.2e-99	7.84e-99	1.79e-13	4.98e-14	8.33e-14	1.13e-12	5.62e-16	1.85e-15	3.34e-16	2.14e-141	1.68e-95	1.34e-15	2.14e-140	3.19e-121	9.1e-114	1.58e-87	2.02e-87			1.85e-75	3.35e-85	5.25e-69	7.55e-75	2.35e-116	6.95e-106	7.32e-109	4.19e-108	INA6_2+SS_run1_140115_140116143302
2.41e-115	1.97e-111	1.94e-119				4.07e-99	8.55e-97	4.95e-99	4.99e-11	3.42e-12	6.96e-12	7.68e-11	1.53e-13	1.42e-14	2.73e-13	2.3e-144	5.3e-95	1.88e-14	1.27e-138	8.16e-116	3.03e-109	3.68e-81	4.73e-79			1.04e-79	1.03e-85	4.04e-70	6.69e-76	2.52e-123	4.37e-109	3.47e-110	5.65e-117	INA6_2+SS_run2_140115
1.27e-31	6.2e-33	5e-34	4.2e-79	2.26e-78	5.68e-79	7.18e-13	2.55e-13	1.54e-11	5.5e-07	1.8e-06	8.84e-07	2.72e-07	0.00030592	0.00031043	0.00085644	9.17e-47	3.55e-11	0.0017565	6.63e-49	1.22e-34	2.92e-33	1.15e-10	1.13e-10	1.85e-75	1.04e-79					3.97e-157	2.53e-151	2.4e-153	2.98e-151	KARPAS1_run1
3e-35	1.74e-36	2.31e-38	4.09e-90	1.18e-86	1.99e-91	2.1e-14	3.59e-15	4.09e-13	3.15e-06	1.06e-05	5.55e-06	1.13e-06	0.0027178	0.0058031	0.0078691	1.26e-49	6.36e-13	0.0086917	5.71e-52	6.6e-38	4.99e-36	1.04e-13	9.61e-14	3.35e-85	1.03e-85					1.62e-159	1.46e-153	6.72e-155	3.57e-157	KARPAS1_run2
4.57e-25	7.73e-26	4.61e-27	1.14e-72	6.36e-70	2.39e-73	1.94e-10	3.69e-11	1.39e-09	1.57e-07	6.38e-07	3.99e-07	5.27e-08	0.00029163	0.00011366	0.0019619	4.1e-44	4.71e-09	0.0010248	3.16e-47	1.92e-35	9.41e-34	2.3e-10	1.28e-10	5.25e-69	4.04e-70					2.05e-138	3.54e-135	3.69e-137	1.34e-137	KARPAS2_run1
2.06e-28	1.06e-29	2.51e-31	1.71e-78	1.55e-75	1.53e-79	5.28e-13	3.82e-14	1.02e-12	1.6e-05	3.77e-05	3.86e-05	7.07e-06	0.00047089	0.00093806	0.0034459	3.92e-47	2.93e-12	0.0026836	1.67e-48	4.97e-37	8.35e-35	3.35e-13	1.01e-12	7.55e-75	6.69e-76					6.39e-147	1.06e-141	8.98e-143	9.77e-149	KARPAS2_run2
3.29e-47	1.1e-46	2.6e-50	1.88e-116	3.56e-120	8.71e-121	3.48e-23	5.38e-24	3.95e-22	4.87e-06	4.27e-06	8.77e-06	1.22e-06	0.98215	0.72043	0.57173	4.83e-67	1.27e-20	0.6775	5.23e-68	7.29e-54	3.78e-52	6.21e-23	9.86e-22	2.35e-116	2.52e-123	3.97e-157	1.62e-159	2.05e-138	6.39e-147					RAMOS1_run1
7.5e-45	4.8e-44	4.35e-47	1.76e-107	2.16e-107	1.04e-111	3.35e-19	3.48e-19	3.45e-17	1.14e-06	1.64e-06	3.09e-06	2.23e-06	0.66576	0.81952	0.67982	1.03e-62	4.43e-16	0.86432	3.18e-67	2.24e-52	1.87e-52	1.73e-20	2.04e-20	6.95e-106	4.37e-109	2.53e-151	1.46e-153	3.54e-135	1.06e-141					RAMOS1_run2
9.29e-42	9.75e-41	1.6e-43	5e-109	2.43e-109	2.88e-113	7.28e-20	2.37e-19	7.42e-18	3.36e-07	2.94e-07	1.11e-06	1.91e-07	0.40643	0.4921	0.94327	6.88e-65	1.61e-16	0.54156	1.42e-68	3.51e-54	5.48e-54	1.85e-19	2.53e-19	7.32e-109	3.47e-110	2.4e-153	6.72e-155	3.69e-137	8.98e-143					RAMOS2_run1
1.08e-44	9.73e-45	5.4e-48	9.34e-109	3e-114	1.23e-114	1.75e-22	5.04e-23	2.27e-22	5.51e-06	3.74e-06	1.32e-05	1.27e-06	0.85129	0.78051	0.59049	3.28e-67	3.87e-21	0.73376	8.64e-67	4.02e-54	7.88e-51	1.57e-23	4.33e-21	4.19e-108	5.65e-117	2.98e-151	3.57e-157	1.34e-137	9.77e-149					RAMOS2_run2
