# Supplementary material for: Proteome alterations associated with transformation of multiple myeloma to secondary plasma cell leukemia
Source: Oncotarget. 2016 Dec 27;8(12):19427–42. doi: 10.18632/oncotarget.14294 (PMC5386695; doi:10.18632/oncotarget.14294)
Supplement: Supplementary file 3 [file oncotarget-08-19427-s003.xlsx]

## Sheet: SSandLFQttestPB
Uniprot	Protein IDs	Majority protein IDs	Protein names	Gene names	ChkPVandLog2DiffSig	ChkPVandLog2Diff	PCL2MMratio	PCL2MMpvalue	medSSlog2diff	medSSlog2pvalue	medLFQlog2diff	medLFQlog2pvalue	Significant	Quantified	140211_PCL3734	140211_PCL3743	141225_SS+2013PCL_run1_	141225_SS+2009MM_run1_	20140604_MM_2009_	20140615_MM_2009_	140211_PCL3734+SS_	140211_PCL3743+SS_	141225_SS+2013PCL_run1	141225_SS+2009MM_run1	20140604_MM_2009__rep	20140615_MM_2009__rep	Only identified by site	Contaminant	t-test SignificantPBlfq	t-test SignificantPBlfqImp	t-test SignificantPBss	t-test SignificantPBimpSS	PEP	Intensity	Intensity L	Intensity H	t-test p-valuePBlfq	t-test DifferencePBlfq	Test statistic_	t-test p-valuePBlfqImp	t-test DifferencePBlfqImp	Test statistic__	t-test p-valuePB	t-test DifferencePB	Test statistic___	t-test p-valuePBimp	t-test DifferencePBimp	Test statistic____	t-test p-valueBHimp
P00390	P00390-2;P00390-3;P00390;P00390-5;P00390-4;H0YBD4;E5RI06;H0YC68	P00390-2;P00390-3;P00390;P00390-5;P00390-4	Glutathione reductase, mitochondrial	GSR	1	1	-0.996812	6.78879e-08	-0.996812	6.78879e-08	-0.8829	0.00340469	4	+	25.1369	25.0628	24.6249	25.9493	25.9162	25.9457	0.0936472	0.101278	0.121038	1.09994	1.09809	1.08079			1	1	1	1	1.1675e-85	1524100000	1061100000	462990000	0.00340469	-0.995534	-6.21825	0.00340469	-0.995534	-6.21825	6.78879e-08	-0.987618	-96.9422	6.78879e-08	-0.987618	-96.9422	6.78879e-08
O75874	O75874;C9J4N6;C9JJE5;C9JLU6	O75874	Isocitrate dehydrogenase [NADP] cytoplasmic	IDH1	1	1	-1.56798	9.76343e-08	-1.56798	9.76343e-08	-1.5896	0.000129522	4	+	25.8248	25.9392	25.5845	27.334	27.4144	27.467	0.275666	0.246875	0.23912	1.77951	1.81486	1.82398			1	1	1	1	0	3938200000	3054400000	883780000	0.000129522	-1.6223	-14.5568	0.000129522	-1.6223	-14.5568	9.76343e-08	-1.55223	-88.5207	9.76343e-08	-1.55223	-88.5207	9.76343e-08
Q96HE7	Q96HE7;G3V3E6;G3V2H0;G3V5B3;G3V503	Q96HE7	ERO1-like protein alpha	ERO1L	1	1	-0.942608	1.6628e-07	-0.942608	1.6628e-07	-0.7308	0.00270815	4	+	26.0592	26.0704	25.734	27.0302	26.7763	26.79	-0.233227	-0.263061	-0.226635	0.712199	0.696364	0.709381			1	1	1	1	1.8644e-245	3386800000	2111200000	1275600000	0.00270815	-0.910967	-6.61471	0.00270815	-0.910967	-6.61471	1.6628e-07	-0.946956	-77.4832	1.6628e-07	-0.946956	-77.4832	1.6628e-07
P21333	P21333-2;P21333;Q5HY54;E9PHF0;F8WE98;H0Y5C6;Q14315-2;Q14315;H0Y5F3;O75369-5;O75369-4;H7C2E7	P21333-2;P21333;Q5HY54	Filamin-A	FLNA	1	1	1.858	3.25754e-07	1.858	3.25754e-07	2.0366	0.000754532	4	+	27.47	27.5063	28.0099	25.8642	25.4157	25.4697	1.06126	1.01482	1.1126	-0.796735	-0.804685	-0.793872			1	1	1	1	0	4143500000	2745900000	1397600000	0.000754532	2.07887	9.26552	0.000754532	2.07887	9.26552	3.25754e-07	1.86133	65.4857	3.25754e-07	1.86133	65.4857	3.25754e-07
Q15084	Q15084-3;Q15084;F8WA83;B5MCQ5;Q15084-2	Q15084-3;Q15084;F8WA83;B5MCQ5;Q15084-2	Protein disulfide-isomerase A6	PDIA6	1	1	-1.24082	3.53376e-07	-1.24082	3.53376e-07	-0.9614	0.00458364	4	+	30.1592	30.295	30.1347	31.5212	30.9565	31.1206	0.864363	0.84062	0.844146	2.06402	2.12497	2.08497			1	1	1	1	0	52046000000	42278000000	9768200000	0.00458364	-1.00313	-5.73331	0.00458364	-1.00313	-5.73331	3.53376e-07	-1.24161	-64.1657	3.53376e-07	-1.24161	-64.1657	3.53376e-07
P08107	P08107;P08107-2;E7EP94;V9GZ37	P08107;P08107-2;E7EP94;V9GZ37	Heat shock 70 kDa protein 1A/1B	HSPA1A	1	1	-1.37691	3.86725e-07	-1.37691	3.86725e-07	-1.184	0.000788135	4	+	27.366	27.3158	26.9505	28.581	28.4998	28.4068	0.077405	0.0883446	0.0698031	1.39556	1.45431	1.46198			1	1	1	1	0	8231800000	6046800000	2185000000	0.000788135	-1.2851	-9.16124	0.000788135	-1.2851	-9.16124	3.86725e-07	-1.35876	-62.7341	3.86725e-07	-1.35876	-62.7341	3.86725e-07
P31930	P31930	P31930	Cytochrome b-c1 complex subunit 1, mitochondrial	UQCRC1	1	1	-0.680198	4.45543e-07	-0.680198	4.45543e-07	-0.7169	0.00210998	4	+	26.4882	26.572	26.7972	27.2889	27.2624	27.3612	-0.596694	-0.614846	-0.622695	0.0653523	0.0482159	0.0758401			1	1	1	1	1.1739e-301	5743600000	3169000000	2574500000	0.00210998	-0.685034	-7.07166	0.00210998	-0.685034	-7.07166	4.45543e-07	-0.674548	-60.5505	4.45543e-07	-0.674548	-60.5505	4.45543e-07
Q16851	Q16851-2;Q16851;E7EUC7;C9JNZ1;C9JVG3;C9JWG0;C9JQU9;C9JTZ5;C9JUW1;F2Z3H1;C9J3M0;F2Z3P4;F8WC70	Q16851-2;Q16851;E7EUC7;C9JNZ1	UTP--glucose-1-phosphate uridylyltransferase	UGP2	1	1	-1.1781	4.67657e-07	-1.1781	4.67657e-07	-0.8869	0.000547507	4	+	25.6041	25.656	25.4312	26.491	26.355	26.553	-0.324523	-0.335182	-0.325862	0.852238	0.880674	0.813741			1	1	1	1	7.6475e-215	2457000000	1588700000	868260000	0.000547507	-0.902566	-10.0677	0.000547507	-0.902566	-10.0677	4.67657e-07	-1.17741	-59.821	4.67657e-07	-1.17741	-59.821	4.67657e-07
P08754	P08754;P11488;P09471;P19087;A8MTJ3;H3BTM2;C9JPP4;P38405-3	P08754	Guanine nucleotide-binding protein G(k) subunit alpha	GNAI3	1	1	-0.852816	9.47788e-07	-0.852816	9.47788e-07	-0.4632	0.00939281	4	+	22.4667	22.6005	22.2919	22.9123	23.1396	22.9299	-0.893742	-0.878686	-0.904423	-0.0409258	-0.0177091	-0.0702787			1	1	1	1	5.894e-209	330180000	158610000	171570000	0.00939281	-0.5409	-4.68784	0.00939281	-0.5409	-4.68784	9.47788e-07	-0.849312	-50.127	9.47788e-07	-0.849312	-50.127	9.47788e-07
Q03252	Q03252;J9JID7	Q03252;J9JID7	Lamin-B2	LMNB2	1	1	-1.1934	1.03357e-06	-1.1934	1.03357e-06	-0.8411	5.73108e-05	4	+	26.8535	26.8932	26.8934	27.6675	27.8274	27.7343	1.04945	1.02135	1.0009	2.21475	2.18954	2.25781			1	1	1	1	0	5327800000	4086200000	1241600000	5.73108e-05	-0.863033	-17.895	5.73108e-05	-0.863033	-17.895	1.03357e-06	-1.1968	-49.0515	1.03357e-06	-1.1968	-49.0515	1.03357e-06
P13667	P13667;C9JMN9	P13667	Protein disulfide-isomerase A4	PDIA4	1	1	-1.53272	1.51799e-06	-1.53272	1.51799e-06	-1.3121	0.0007267	4	+	30.9005	31.1121	30.6458	32.1353	32.2126	32.2857	0.708903	0.73192	0.784523	2.20164	2.28646	2.26464			1	1	1	1	0	100340000000	83531000000	16813000000	0.0007267	-1.32507	-9.35635	0.0007267	-1.32507	-9.35635	1.51799e-06	-1.50913	-44.5509	1.51799e-06	-1.50913	-44.5509	1.51799e-06
P49257	P49257	P49257	Protein ERGIC-53	LMAN1	1	1	-1.49602	1.69317e-06	-1.49602	1.69317e-06	-1.5252	0.000367927	4	+	28.4225	28.5981	28.3322	29.6755	29.9477	30.0023	0.247696	0.245233	0.28061	1.67985	1.79094	1.74372			1	1	1	1	0	22308000000	17417000000	4891000000	0.000367927	-1.42423	-11.1523	0.000367927	-1.42423	-11.1523	1.69317e-06	-1.48033	-43.3489	1.69317e-06	-1.48033	-43.3489	1.69317e-06
G5EA52	G5EA52;P30101	G5EA52;P30101	Protein disulfide-isomerase A3	PDIA3	1	1	-1.41019	1.83553e-06	-1.41019	1.83553e-06	-1.2497	0.000210333	4	+	30.0248	30.1352	29.8043	31.2597	31.355	31.2745	0.36676	0.309141	0.294763	1.66915	1.7525	1.71933			1	1	1	1	0	58834000000	45335000000	13499000000	0.000210333	-1.3083	-12.8673	0.000210333	-1.3083	-12.8673	1.83553e-06	-1.39011	-42.4812	1.83553e-06	-1.39011	-42.4812	1.83553e-06
Q3SY69	Q3SY69;Q3SY69-3;Q3SY69-2;H0YHN9	Q3SY69;Q3SY69-3	Mitochondrial 10-formyltetrahydrofolate dehydrogenase	ALDH1L2	1	1	-1.3081	2.10961e-06	-1.3081	2.10961e-06	-1.0374	0.000823281	4	+	27.8529	27.8661	27.5967	29.1766	28.8642	28.8903	1.47538	1.50642	1.53236	2.89189	2.81452	2.8027			1	1	1	1	0	10433000000	8988600000	1444500000	0.000823281	-1.20513	-9.05792	0.000823281	-1.20513	-9.05792	2.10961e-06	-1.33165	-41.0259	2.10961e-06	-1.33165	-41.0259	2.10961e-06
Q9NUJ1	Q9NUJ1;B7Z6A8;C9IZX5	Q9NUJ1;B7Z6A8	Mycophenolic acid acyl-glucuronide esterase, mitochondrial	ABHD10	1	1	-1.56357	2.1848e-06	-1.56357	2.1848e-06	-1.4529	0.00217081	4	+	23.488	23.6691	23.6993	25.468	24.7642	25.122	-0.801402	-0.753388	-0.752791	0.810185	0.868882	0.746645			1	1	1	1	1.8451e-219	989780000	581380000	408410000	0.00217081	-1.49927	-7.01827	0.00217081	-1.49927	-7.01827	2.1848e-06	-1.57776	-40.6675	2.1848e-06	-1.57776	-40.6675	2.1848e-06
O60763	O60763;O60763-2;F5H4X1;F5GYR8;H0Y7C0	O60763;O60763-2;F5H4X1;F5GYR8;H0Y7C0	General vesicular transport factor p115	USO1	1	1	-1.13072	2.35133e-06	-1.13072	2.35133e-06	-0.7391	0.000604726	4	+	27.4703	27.5386	27.5959	28.3967	28.1657	28.2777	0.765286	0.788913	0.740456	1.82988	1.9071	1.89601			1	1	1	1	0	7721700000	5987100000	1734600000	0.000604726	-0.7451	-9.81242	0.000604726	-0.7451	-9.81242	2.35133e-06	-1.11278	-39.926	2.35133e-06	-1.11278	-39.926	2.35133e-06
P14625	P14625;H0YIV0;Q58FF3;F8W026;F8VPC7	P14625	Endoplasmin	HSP90B1	1	1	-1.3853	2.65643e-06	-1.3853	2.65643e-06	-1.0169	0.00107014	4	+	32.615	32.7609	32.8584	34.0521	33.7778	33.6922	1.09132	1.17084	1.07831	2.42217	2.48317	2.47662			1	1	1	1	0	295060000000	249280000000	45774000000	0.00107014	-1.09593	-8.45908	0.00107014	-1.09593	-8.45908	2.65643e-06	-1.34717	-38.7241	2.65643e-06	-1.34717	-38.7241	2.65643e-06
P31146	P31146;H3BRY3;H3BRJ0;H3BNA2;H3BU76;H3BSL1	P31146;H3BRY3	Coronin-1A;Coronin	CORO1A	1	1	1.49472	3.09436e-06	1.49472	3.09436e-06	1.5588	7.98367e-06	4	+	29.2684	29.2876	29.4222	27.7288	27.7721	27.6864	0.885995	0.778351	0.887264	-0.640606	-0.608723	-0.587569			1	1	1	1	3.8545e-189	15086000000	9723400000	5362200000	7.98367e-06	1.59697	29.3867	7.98367e-06	1.59697	29.3867	3.09436e-06	1.46284	37.2713	3.09436e-06	1.46284	37.2713	3.09436e-06
P57737	P57737-3;Q9Y3D7;I3L1U7;I3L0X9;I3L3T0	P57737-3	Coronin-7	CORO7	1	1	1.02015	3.41693e-06	1.02015	3.41693e-06	1.2047	0.00874143	4	+	26.3604	26.0748	25.5475	24.7315	24.8701	24.8893	0.574338	0.535983	0.623899	-0.475224	-0.433318	-0.445815			1	1	1	1	1.8121e-274	1979000000	1163600000	815470000	0.00874143	1.16393	4.78532	0.00874143	1.16393	4.78532	3.41693e-06	1.02953	36.3565	3.41693e-06	1.02953	36.3565	3.41693e-06
B7Z9I1	B7Z9I1;P11310;P11310-2;Q5T4U5;B4DJE7;H0YDT5;E9PJM9;E9PRX4	B7Z9I1;P11310;P11310-2;Q5T4U5;B4DJE7	Medium-chain specific acyl-CoA dehydrogenase, mitochondrial	ACADM	1	1	-1.16437	3.51687e-06	-1.16437	3.51687e-06	-1.1695	0.00203521	4	+	26.222	26.2034	26.583	27.6658	27.3482	27.3915	-0.879472	-0.869183	-0.847959	0.20903	0.302598	0.295184			1	1	1	1	0	5370300000	2897400000	2472900000	0.00203521	-1.13237	-7.13994	0.00203521	-1.13237	-7.13994	3.51687e-06	-1.13448	-36.0947	3.51687e-06	-1.13448	-36.0947	3.51687e-06
P09326	P09326;Q8MGR0	P09326;Q8MGR0	CD48 antigen	CD48	1	1	-2.51002	3.58374e-06	-2.51002	3.58374e-06	-2.44	7.22261e-05	4	+	23.9561	24.0215	23.6761	26.3961	26.5634	26.2041	0.419448	0.223037	0.38094	2.87369	2.9994	2.89096			1	1	1	1	3.8919e-24	1364200000	1183000000	181210000	7.22261e-05	-2.5033	-16.8788	7.22261e-05	-2.5033	-16.8788	3.58374e-06	-2.58021	-35.9247	3.58374e-06	-2.58021	-35.9247	3.58374e-06
Q9Y4L1	Q9Y4L1;E9PL22;E9PJ21;B7Z909;J3KTF1;J3QQH7;J3QLE9;J3KSJ2;J3KT27	Q9Y4L1;E9PL22;E9PJ21	Hypoxia up-regulated protein 1	HYOU1	1	1	-0.992862	3.84597e-06	-0.992862	3.84597e-06	-0.8986	0.00195254	4	+	29.9319	30.0826	29.642	30.8017	30.8305	30.8327	0.248185	0.309708	0.311472	1.29235	1.35793	1.30257			1	1	1	1	0	45040000000	33749000000	11291000000	0.00195254	-0.936134	-7.21914	0.00195254	-0.936134	-7.21914	3.84597e-06	-1.02783	-35.2944	3.84597e-06	-1.02783	-35.2944	3.84597e-06
P28907	P28907;H0Y950;P28907-2	P28907;H0Y950	ADP-ribosyl cyclase 1	CD38	1	1	-2.52584	4.01615e-06	-2.52584	4.01615e-06	-2.9036	1.12782e-07	4	+	22.3831	22.4914	22.4254	25.329	25.3088	25.3523	-1.38674	-1.22855	-1.31174	1.07841	1.26167	1.2141			1	1	1	1	2.5069e-21	786020000	540590000	245430000	1.12782e-07	-2.89673	-85.3844	1.12782e-07	-2.89673	-85.3844	4.01615e-06	-2.49374	-34.9134	4.01615e-06	-2.49374	-34.9134	4.01615e-06
Q4G0N4	Q4G0N4;Q4G0N4-3;Q4G0N4-2;B7Z8V7;D6RHI4;H0Y9H7	Q4G0N4;Q4G0N4-3;Q4G0N4-2;B7Z8V7	NAD kinase 2, mitochondrial	NADK2	1	1	-1.13579	4.28952e-06	-1.13579	4.28952e-06	-1.0121	0.00968365	4	+	23.9831	24.0575	23.2996	24.8106	24.9952	25.1106	0.0512834	0.0191365	0.0925341	1.18707	1.14751	1.23516			1	1	1	1	3.9095e-132	940250000	643940000	296310000	0.00968365	-1.19207	-4.64693	0.00968365	-1.19207	-4.64693	4.28952e-06	-1.13559	-34.3418	4.28952e-06	-1.13559	-34.3418	4.28952e-06
Q9BX68	Q9BX68	Q9BX68	Histidine triad nucleotide-binding protein 2, mitochondrial	HINT2	1	1	-1.31298	4.32254e-06	-1.31298	4.32254e-06	-1.2293	0.00549098	4	+	25.6623	25.8413	25.27	26.5063	26.8916	26.9458	-0.333594	-0.359907	-0.419696	0.870653	0.953071	0.956203			1	1	1	1	6.7368e-50	2735900000	1819500000	916450000	0.00549098	-1.19003	-5.45427	0.00549098	-1.19003	-5.45427	4.32254e-06	-1.29771	-34.2758	4.32254e-06	-1.29771	-34.2758	4.32254e-06
P55145	P55145;H7C2D6	P55145	Mesencephalic astrocyte-derived neurotrophic factor	MANF	1	1	-1.83197	4.40664e-06	-1.83197	4.40664e-06	-1.8271	0.00235846	4	+	27.3092	27.0856	26.6649	28.4204	28.9127	28.9375	1.89697	1.96681	1.9122	3.62438	3.74417	3.78447			1	1	1	1	3.3662e-167	8054400000	7459000000	595430000	0.00235846	-1.73697	-6.86455	0.00235846	-1.73697	-6.86455	4.40664e-06	-1.79235	-34.1106	4.40664e-06	-1.79235	-34.1106	4.40664e-06
P51858	P51858;A8K8G0;P51858-2;P51858-3	P51858;A8K8G0;P51858-2;P51858-3	Hepatoma-derived growth factor	HDGF	1	1	0.921142	4.64128e-06	0.921142	4.64128e-06	0.9785	0.00416903	4	+	27.9282	28.2108	27.785	27.1208	26.6765	26.9497	1.2045	1.16548	1.16164	0.208471	0.291234	0.244338			1	1	1	1	0	5859800000	4317400000	1542400000	0.00416903	1.059	5.88439	0.00416903	1.059	5.88439	4.64128e-06	0.929193	33.6698	4.64128e-06	0.929193	33.6698	4.64128e-06
Q09666	Q09666;E9PJZ0;E9PKR9;E9PJC6;E9PLK4;Q09666-2;E9PQE3	Q09666	Neuroblast differentiation-associated protein AHNAK	AHNAK	1	1	1.5313	4.75014e-06	1.5313	4.75014e-06	1.7661	9.26923e-06	4	+	28.9084	28.848	28.7664	27.0819	26.9616	27.1205	1.6913	1.57228	1.55004	-0.00450725	0.0510038	0.0409792			1	1	1	1	0	9742600000	7235000000	2507600000	9.26923e-06	1.78627	28.3058	9.26923e-06	1.78627	28.3058	4.75014e-06	1.57538	33.4747	4.75014e-06	1.57538	33.4747	4.75014e-06
Q14697	Q14697-2;E9PKU7;E9PNH1	Q14697-2;E9PKU7	Neutral alpha-glucosidase AB	GANAB	1	1	-0.842108	4.971e-06	-0.842108	4.971e-06	-0.907	0.000387277	4	+	29.3719	29.2679	29.2699	29.9862	30.1879	30.1769	-0.10103	-0.148867	-0.183327	0.687825	0.717062	0.693241			1	1	1	1	0	33075000000	21601000000	11473000000	0.000387277	-0.813767	-11.0065	0.000387277	-0.813767	-11.0065	4.971e-06	-0.843784	-33.0954	4.971e-06	-0.843784	-33.0954	4.971e-06
Q14554	Q14554;Q9BV43;C9JY10;H7C4F9	Q14554;Q9BV43	Protein disulfide-isomerase A5	PDIA5	1	1	-1.10552	5.04919e-06	-1.10552	5.04919e-06	-1.3931	0.00577336	4	+	25.3777	25.3751	25.8125	27.0191	26.4224	26.7708	0.705398	0.726636	0.770072	1.85869	1.76814	1.83216			1	1	1	1	8.1277e-177	2310500000	1803700000	506770000	0.00577336	-1.21567	-5.37877	0.00577336	-1.21567	-5.37877	5.04919e-06	-1.08563	-32.9661	5.04919e-06	-1.08563	-32.9661	5.04919e-06
O75955	O75955;B4DVY7;A2AB10;A2AB12;A2AB09;A2AB13;A2AB11;A2ABJ5	O75955;B4DVY7;A2AB10	Flotillin-1	FLOT1	1	1	-1.25687	5.14515e-06	-1.25687	5.14515e-06	-1.0364	0.000284204	4	+	24.6014	24.7038	24.594	25.8352	25.6378	25.5664	-0.0715836	-0.173845	-0.177712	1.10537	1.08302	1.05856			1	1	1	1	1.7745e-208	1387500000	922390000	465150000	0.000284204	-1.04673	-11.9152	0.000284204	-1.04673	-11.9152	5.14515e-06	-1.22336	-32.8108	5.14515e-06	-1.22336	-32.8108	5.14515e-06
P31937	P31937;H7BZL2	P31937	3-hydroxyisobutyrate dehydrogenase, mitochondrial	HIBADH	1	1	-0.900442	5.39748e-06	-0.900442	5.39748e-06	-0.7868	0.0113881	4	+	24.5139	24.3669	23.8989	25.0119	25.1537	25.1679	0.0365721	-0.0358805	-0.027497	0.834094	0.879045	0.872945			1	1	1	1	5.4728e-191	1118900000	722270000	396630000	0.0113881	-0.851267	-4.43384	0.0113881	-0.851267	-4.43384	5.39748e-06	-0.870963	-32.4192	5.39748e-06	-0.870963	-32.4192	5.39748e-06
P16152	P16152;P16152-2;E9PQ63;A8MTM1	P16152;P16152-2;E9PQ63;A8MTM1	Carbonyl reductase [NADPH] 1	CBR1	1	1	-0.946384	5.53971e-06	-0.946384	5.53971e-06	-0.7431	0.00316523	4	+	25.8523	25.8536	25.4491	26.5397	26.5954	26.6256	-0.312972	-0.295299	-0.264705	0.651085	0.723267	0.638872			1	1	1	1	0	2938800000	1869700000	1069200000	0.00316523	-0.868567	-6.34231	0.00316523	-0.868567	-6.34231	5.53971e-06	-0.962067	-32.2084	5.53971e-06	-0.962067	-32.2084	5.53971e-06
Q9UHG3	Q9UHG3;B7Z3Y2;B7Z9P8;F8W8W4;C9K055;C9JM55;C9JGT6	Q9UHG3;B7Z3Y2;B7Z9P8;F8W8W4	Prenylcysteine oxidase 1	PCYOX1	1	1	-0.992059	5.55188e-06	-0.992059	5.55188e-06	-0.852	0.00958316	4	+	25.4718	25.5504	25.8582	26.4691	26.1488	26.4024	-0.575944	-0.571343	-0.520129	0.354616	0.430192	0.420716			1	1	1	1	0	2929000000	1739600000	1189400000	0.00958316	-0.7133	-4.66089	0.00958316	-0.7133	-4.66089	5.55188e-06	-0.957647	-32.1907	5.55188e-06	-0.957647	-32.1907	5.55188e-06
P07948	P07948-2;P07948;E5RJ37	P07948-2;P07948	Tyrosine-protein kinase Lyn	LYN	1	1	-2.19738	5.7009e-06	-2.19738	5.7009e-06	-2.8944	0.00217401	4	+	21.5981	21.6832	20.435	24.002	24.6602	24.4925	-1.62385	-1.40919	-1.55949	0.637885	0.601122	0.683459			1	1	1	1	1.9221e-153	560700000	338920000	221780000	0.00217401	-3.14613	-7.01552	0.00217401	-3.14613	-7.01552	5.7009e-06	-2.17167	-31.9776	5.7009e-06	-2.17167	-31.9776	5.7009e-06
P45954	P45954;B4DQ51	P45954;B4DQ51	Short/branched chain specific acyl-CoA dehydrogenase, mitochondrial	ACADSB	1	1	-1.25818	5.72199e-06	-1.25818	5.72199e-06	-1.1404	0.000427016	4	+	24.3196	24.2764	24.336	25.1883	25.46	25.5022	0.238898	0.178705	0.26634	1.49708	1.55154	1.44697			1	1	1	1	6.2113e-248	1096800000	802570000	294220000	0.000427016	-1.07283	-10.7336	0.000427016	-1.07283	-10.7336	5.72199e-06	-1.27055	-31.948	5.72199e-06	-1.27055	-31.948	5.72199e-06
O00148	O00148;O00148-2;K7EQN7;B1Q2N1;K7EN69;K7EPJ3;K7ENP6;K7EL56;K7EIL8;K7EN25;F6SXL5	O00148;O00148-2;K7EQN7;B1Q2N1	ATP-dependent RNA helicase DDX39A	DDX39A;DDX39	1	1	0.70586	6.20463e-06	0.70586	6.20463e-06	1.0296	0.00609778	4	+	24.4299	24.3475	23.9634	22.9451	23.3658	23.3179	-0.83627	-0.83071	-0.809865	-1.57205	-1.53657	-1.49858			1	1	1	1	2.8151e-240	842960000	340820000	502140000	0.00609778	1.03733	5.29743	0.00609778	1.03733	5.29743	6.20463e-06	0.710118	31.3056	6.20463e-06	0.710118	31.3056	6.20463e-06
Q9NYU2	Q9NYU2-2;Q9NYU2;Q9NYU1;H7BZG0;F8WCI2;F8WCE6	Q9NYU2-2;Q9NYU2	UDP-glucose:glycoprotein glucosyltransferase 1	UGGT1	1	1	-0.981019	6.41166e-06	-0.981019	6.41166e-06	-0.8145	0.00600531	4	+	27.5866	27.5242	27.0266	28.2839	28.3387	28.4548	0.190032	0.12806	0.179481	1.22306	1.1605	1.13493			1	1	1	1	0	8982000000	6283400000	2698600000	0.00600531	-0.98	-5.32006	0.00600531	-0.98	-5.32006	6.41166e-06	-1.00697	-31.0489	6.41166e-06	-1.00697	-31.0489	6.41166e-06
Q9HCN8	Q9HCN8	Q9HCN8	Stromal cell-derived factor 2-like protein 1	SDF2L1	1	1	-1.10552	6.64914e-06	-1.10552	6.64914e-06	-1.1647	0.00842875	4	+	26.3903	26.11	25.6091	27.2747	27.1171	27.5846	0.6774	0.64497	0.590385	1.75049	1.80374	1.71413			1	1	1	1	1.2075e-228	3743300000	2982500000	760880000	0.00842875	-1.289	-4.8353	0.00842875	-1.289	-4.8353	6.64914e-06	-1.11854	-30.7669	6.64914e-06	-1.11854	-30.7669	6.64914e-06
P26440	P26440;J3KR54;P26440-2;H7C4G6;H0YN10;H0YLC3;H0YKV0	P26440;J3KR54;P26440-2;H7C4G6	Isovaleryl-CoA dehydrogenase, mitochondrial	IVD	1	1	-1.00893	7.87921e-06	-1.00893	7.87921e-06	-0.9447	5.95775e-05	4	+	23.8179	23.9579	23.9121	24.9389	24.815	24.8568	0.280648	0.382607	0.334195	1.29453	1.34482	1.34313			1	1	1	1	1.4583e-133	785290000	557370000	227920000	5.95775e-05	-0.974267	-17.7205	5.95775e-05	-0.974267	-17.7205	7.87921e-06	-0.995008	-29.484	7.87921e-06	-0.995008	-29.484	7.87921e-06
P48444	P48444;B0YIW6;P48444-2;E9PK34	P48444;B0YIW6;P48444-2	Coatomer subunit delta	ARCN1	1	1	-0.786782	9.05162e-06	-0.786782	9.05162e-06	-0.5189	0.0019891	4	+	27.1493	27.2643	27.0105	27.7238	27.6682	27.6655	0.622144	0.580048	0.555242	1.3319	1.39841	1.36683			1	1	1	1	1.3566e-272	5802700000	4229000000	1573700000	0.0019891	-0.544467	-7.18362	0.0019891	-0.544467	-7.18362	9.05162e-06	-0.779903	-28.4751	9.05162e-06	-0.779903	-28.4751	9.05162e-06
P49189	P49189;B4DXY7	P49189;B4DXY7	4-trimethylaminobutyraldehyde dehydrogenase	ALDH9A1	1	1	-1.60997	9.71992e-06	-1.60997	9.71992e-06	-1.4588	1.02164e-05	4	+	25.6557	25.7243	25.7238	27.2926	27.1826	27.1247	0.158216	0.254272	0.117265	1.76819	1.85281	1.71402			1	1	1	1	2.2425e-129	3130400000	2395500000	734900000	1.02164e-05	-1.4987	-27.6228	1.02164e-05	-1.4987	-27.6228	9.71992e-06	-1.60175	-27.9704	9.71992e-06	-1.60175	-27.9704	9.71992e-06
Q9NRY5	Q9NRY5;E7ESJ7;E5RGF9;E5RHI8;E5RFK2;E5RHP2;E5RK42	Q9NRY5;E7ESJ7	Protein FAM114A2	FAM114A2	1	1	-1.51025	9.75288e-06	-1.51025	9.75288e-06	-2.4592	0.00898372	4	+	22.6695	21.3512	21.5951	23.6775	24.0543	24.4303	0.296091	0.20388	0.151506	1.71413	1.66951	1.78428			1	1	1	1	4.049e-73	355700000	266310000	89393000	0.00898372	-2.1821	-4.74806	0.00898372	-2.1821	-4.74806	9.75288e-06	-1.50548	-27.9467	9.75288e-06	-1.50548	-27.9467	9.75288e-06
Q13162	Q13162;H7C3T4;A6NJJ0;A6NG45	Q13162;H7C3T4	Peroxiredoxin-4	PRDX4	1	1	-1.1325	1.037e-05	-1.1325	1.037e-05	-1.3382	0.000496736	4	+	28.4496	28.6065	28.7041	29.9447	29.6763	30.0015	0.271392	0.224021	0.332811	1.40389	1.48148	1.39479			1	1	1	1	3.6694e-235	20783000000	15494000000	5288600000	0.000496736	-1.28743	-10.3237	0.000496736	-1.28743	-10.3237	1.037e-05	-1.15064	-27.5194	1.037e-05	-1.15064	-27.5194	1.037e-05
P62136	P62136;P62136-2;P62136-3;F5H1L6;F5H037;F8W0V8	P62136;P62136-2;P62136-3	Serine/threonine-protein phosphatase PP1-alpha catalytic subunit	PPP1CA	0	0	0.151817	1.16832e-05	0.151817	1.16832e-05	0.4593	0.00320773	4	+	25.9118	25.7794	25.7363	25.4481	25.3201	25.2843	-0.231982	-0.221589	-0.21244	-0.373406	-0.372365	-0.373435			1	1	1	1	3.5203e-124	2060100000	1103200000	956970000	0.00320773	0.458333	6.31947	0.00320773	0.458333	6.31947	1.16832e-05	0.151065	26.7076	1.16832e-05	0.151065	26.7076	1.16832e-05
P08236	P08236-2;P08236;P08236-3;F8WBK6;F2Z3L6	P08236-2;P08236;P08236-3	Beta-glucuronidase	GUSB	1	1	-1.12644	1.19427e-05	-1.12644	1.19427e-05	-1.0367	0.00297421	4	+	25.9806	25.9597	25.4084	26.9714	26.9964	27.0138	-0.0421608	-0.144542	-0.00634471	1.07546	1.11993	1.08428			1	1	1	1	1.7644e-275	3233500000	2330400000	903100000	0.00297421	-1.21097	-6.44986	0.00297421	-1.21097	-6.44986	1.19427e-05	-1.15757	-26.5607	1.19427e-05	-1.15757	-26.5607	1.19427e-05
P80303	P80303-2;P80303;J3KQU0;E9PKG6;E9PLR0;E9PLE9;H0YEG8;E9PM22;E9PJP3;H0YD18	P80303-2;P80303;J3KQU0;E9PKG6;E9PLR0;E9PLE9	Nucleobindin-2;Nesfatin-1	NUCB2	1	1	-2.44051	1.21025e-05	-2.44051	1.21025e-05	-2.4011	0.00467638	4	+	25.9462	26.0832	25.4741	27.3676	28.4337	28.3473	0.853351	0.833071	0.683614	3.09752	3.27358	3.35335			1	1	1	1	0	5772100000	5165400000	606720000	0.00467638	-2.21503	-5.7018	0.00467638	-2.21503	-5.7018	1.21025e-05	-2.45147	-26.4721	1.21025e-05	-2.45147	-26.4721	1.21025e-05
P27824	P27824;B4DGP8;B4E2T8;H0Y9Q7;D6RB85;D6RDP7;D6RAU8;D6RGY2;D6RAQ8;D6RFL1;H0Y9H1;D6RHJ3;D6RD16	P27824;B4DGP8;B4E2T8	Calnexin	CANX	1	1	-0.690034	1.21997e-05	-0.690034	1.21997e-05	-0.3445	0.00255596	4	+	29.6366	29.7505	29.7685	30.095	30.2235	30.079	0.13334	0.133376	0.196709	0.825749	0.82341	0.78523			1	1	1	1	0	33795000000	23250000000	10545000000	0.00255596	-0.413966	-6.71825	0.00255596	-0.413966	-6.71825	1.21997e-05	-0.656988	-26.419	1.21997e-05	-0.656988	-26.419	1.21997e-05
Q9BVK6	Q9BVK6	Q9BVK6	Transmembrane emp24 domain-containing protein 9	TMED9	1	1	-1.2945	1.30775e-05	-1.2945	1.30775e-05	-0.8466	0.00595323	4	+	26.7707	26.6059	26.6495	27.9433	27.4961	27.395	0.117327	0.0836922	0.217987	1.41183	1.34076	1.42671			1	1	1	1	6.5056e-70	4876100000	3456900000	1419200000	0.00595323	-0.9361	-5.333	0.00595323	-0.9361	-5.333	1.30775e-05	-1.25343	-25.9619	1.30775e-05	-1.25343	-25.9619	1.30775e-05
O94979	O94979;D6REX3;O94979-3;O94979-9;O94979-2;O94979-8;O94979-4;O94979-6;O94979-10;D6RHZ5;O94979-7;H7BXG7;O94979-5;H0YAB3;H0Y8V7;H0Y9K1;H0Y9T9;H0Y8W8;D6RE64;D6RCQ9;H0YAF5;H0Y9V3;D6RBT0;D6RHE8	O94979;D6REX3;O94979-3;O94979-9;O94979-2;O94979-8;O94979-4;O94979-6;O94979-10;D6RHZ5;O94979-7;H7BXG7;O94979-5	Protein transport protein Sec31A	SEC31A	1	1	-0.718049	1.36841e-05	-0.718049	1.36841e-05	-0.5016	0.000753407	4	+	27.0322	27.0429	27.0131	27.7057	27.5338	27.5212	0.854049	0.776664	0.837031	1.55508	1.52425	1.57986			1	1	1	1	0	5211400000	3891600000	1319800000	0.000753407	-0.5575	-9.26911	0.000753407	-0.5575	-9.26911	1.36841e-05	-0.730482	-25.6678	1.36841e-05	-0.730482	-25.6678	1.36841e-05
O75396	O75396	O75396	Vesicle-trafficking protein SEC22b	SEC22B	1	1	-1.44032	1.39057e-05	-1.44032	1.39057e-05	-1.2161	0.00317536	4	+	26.0576	26.2105	26.6483	27.404	27.4266	27.528	0.31806	0.251638	0.411963	1.70105	1.80831	1.75838			1	1	1	1	0	3820800000	2922700000	898120000	0.00317536	-1.1474	-6.33683	0.00317536	-1.1474	-6.33683	1.39057e-05	-1.42869	-25.5644	1.39057e-05	-1.42869	-25.5644	1.39057e-05
Q99798	Q99798;A2A274	Q99798;A2A274	Aconitate hydratase, mitochondrial	ACO2	1	1	-0.899347	1.40186e-05	-0.899347	1.40186e-05	-0.7604	0.00162375	4	+	28.5946	28.4716	28.2623	29.3627	29.2041	29.232	0.409733	0.329641	0.438861	1.34175	1.28907	1.30908			1	1	1	1	0	15391000000	10990000000	4400800000	0.00162375	-0.823433	-7.58079	0.00162375	-0.823433	-7.58079	1.40186e-05	-0.920551	-25.5125	1.40186e-05	-0.920551	-25.5125	1.40186e-05
P61019	P61019;P61019-2;E9PKL7;H7C125	P61019;P61019-2;E9PKL7	Ras-related protein Rab-2A	RAB2A	1	1	-0.917382	1.47032e-05	-0.917382	1.47032e-05	-0.7494	0.0101734	4	+	25.4908	25.4667	25.3316	26.6422	26.0259	26.2161	-0.280454	-0.345462	-0.236026	0.590924	0.647301	0.636928			1	1	1	1	1.2841e-154	2294900000	1431000000	863920000	0.0101734	-0.865033	-4.5813	0.0101734	-0.865033	-4.5813	1.47032e-05	-0.912365	-25.2086	1.47032e-05	-0.912365	-25.2086	1.47032e-05
A2ACR1	A2ACR1;P28065-2;P28065;A2ACR0;B4DZW2;A2ACQ9	A2ACR1;P28065-2;P28065	Proteasome subunit beta type;Proteasome subunit beta type-9	PSMB9	1	1	-1.08458	1.76033e-05	-1.08458	1.76033e-05	-0.8928	0.00070879	4	+	25.1969	25.2979	25.2929	26.4828	26.1857	26.1649	0.452908	0.395121	0.383747	1.4797	1.51474	1.38746			1	1	1	1	1.3032e-73	1963000000	1428900000	534160000	0.00070879	-1.01523	-9.41711	0.00070879	-1.01523	-9.41711	1.76033e-05	-1.05004	-24.0933	1.76033e-05	-1.05004	-24.0933	1.76033e-05
Q12907	Q12907;D6RBV2;D6RDX1;D6RIU4;D6RBH1	Q12907;D6RBV2;D6RDX1;D6RIU4	Vesicular integral-membrane protein VIP36	LMAN2	1	1	-1.22518	1.92619e-05	-1.22518	1.92619e-05	-1.5121	0.00114271	4	+	27.9476	27.8513	28.3534	29.4597	29.3655	29.6327	0.94893	0.919445	0.899961	2.01126	2.16504	2.14463			1	1	1	1	0	15137000000	12743000000	2394400000	0.00114271	-1.4352	-8.31505	0.00114271	-1.4352	-8.31505	1.92619e-05	-1.1842	-23.5539	1.92619e-05	-1.1842	-23.5539	1.92619e-05
F5H5P2	F5H5P2;P12694;B4DP47;F5GXU9;H0YH31;H0YFW9;F5H665;F8W6Q6;Q6ZNR0-4;Q6ZNR0-3;F5GWC9;Q6ZNR0-5;Q6ZNR0-2;Q6ZNR0;S4R3Y8	F5H5P2;P12694;B4DP47	2-oxoisovalerate dehydrogenase subunit alpha, mitochondrial	BCKDHA	1	1	-1.42021	1.93705e-05	-1.42021	1.93705e-05	-1.2348	0.000272797	4	+	24.7146	24.6341	24.5011	25.6875	25.9604	25.8689	0.00667019	-0.0487721	-0.166929	1.28372	1.38483	1.37144			1	1	1	1	6.2092e-254	1429600000	1050700000	378940000	0.000272797	-1.22233	-12.0407	0.000272797	-1.22233	-12.0407	1.93705e-05	-1.41634	-23.5206	1.93705e-05	-1.41634	-23.5206	1.93705e-05
Q8WUH6	Q8WUH6	Q8WUH6	UPF0444 transmembrane protein C12orf23	C12orf23	1	1	-1.04284	1.94365e-05	-1.04284	1.94365e-05	-0.75	0.0118422	4	+	22.9646	23.3568	22.8756	23.7698	23.6842	23.7146	0.063151	0.0416687	0.0401878	1.08451	1.08502	0.959748			1	1	1	1	1.5745e-62	366310000	242300000	124010000	0.0118422	-0.6572	-4.38353	0.0118422	-0.6572	-4.38353	1.94365e-05	-0.994759	-23.5005	1.94365e-05	-0.994759	-23.5005	1.94365e-05
Q96RQ1	Q96RQ1;H0YI50;H0YI58;F8W0R1;F8VPA6;F8VR88;F8VUZ2;H0YHJ8	Q96RQ1;H0YI50;H0YI58;F8W0R1;F8VPA6	Endoplasmic reticulum-Golgi intermediate compartment protein 2	ERGIC2	1	1	-0.985649	1.9597e-05	-0.985649	1.9597e-05	-0.8725	0.00577043	4	+	23.754	23.7673	23.3551	24.3533	24.7271	24.6265	0.449578	0.319286	0.352321	1.38097	1.33692	1.33797			1	1	1	1	1.8655e-42	654670000	468530000	186140000	0.00577043	-0.9435	-5.37953	0.00577043	-0.9435	-5.37953	1.9597e-05	-0.978222	-23.452	1.9597e-05	-0.978222	-23.452	1.9597e-05
P27797	P27797;K7EJB9;K7EL50	P27797;K7EJB9	Calreticulin	CALR	1	1	-0.877167	2.11549e-05	-0.877167	2.11549e-05	-0.7416	0.000109279	4	+	30.1333	30.0931	29.9746	30.8347	30.7976	30.8485	0.273663	0.304918	0.223602	1.08781	1.15083	1.1901			1	1	1	1	0	44995000000	33696000000	11299000000	0.000109279	-0.759933	-15.1983	0.000109279	-0.759933	-15.1983	2.11549e-05	-0.87552	-23.005	2.11549e-05	-0.87552	-23.005	2.11549e-05
P49327	P49327	P49327	Fatty acid synthase;[Acyl-carrier-protein] S-acetyltransferase;[Acyl-carrier-protein] S-malonyltransferase;3-oxoacyl-[acyl-carrier-protein] synthase;3-oxoacyl-[acyl-carrier-protein] reductase;3-hydroxyacyl-[acyl-carrier-protein] dehydratase;Enoyl-[acyl-carrier-protein] reductase;Oleoyl-[acyl-carrier-protein] hydrolase	FASN	1	1	1.39739	2.20889e-05	1.39739	2.20889e-05	1.4095	0.00101888	4	+	27.3028	27.3541	26.8854	25.9287	25.8239	25.8933	-1.40828	-1.3982	-1.41446	-2.6443	-2.80567	-2.83529			1	1	1	1	0	8967800000	2528600000	6439200000	0.00101888	1.2988	8.56834	0.00101888	1.2988	8.56834	2.20889e-05	1.35478	22.7563	2.20889e-05	1.35478	22.7563	2.20889e-05
P28838	P28838-2;P28838;H0Y9Q1;H0Y983	P28838-2;P28838	Cytosol aminopeptidase	LAP3	1	1	-0.751623	2.2235e-05	-0.751623	2.2235e-05	-0.6227	0.000254691	4	+	27.4343	27.3535	27.4272	28.1798	28.0499	28.0204	-0.450421	-0.472167	-0.535549	0.217994	0.279456	0.280065			1	1	1	1	0	8634800000	5071200000	3563600000	0.000254691	-0.678366	-12.2539	0.000254691	-0.678366	-12.2539	2.2235e-05	-0.745218	-22.7186	2.2235e-05	-0.745218	-22.7186	2.2235e-05
Q15149	Q15149-3	Q15149-3	Plectin	PLEC	1	1	0.994893	2.31505e-05	0.994893	2.31505e-05	1.1762	2.94746e-05	4	+	28.8057	28.6596	28.6508	27.4834	27.558	27.4755	1.94457	1.87618	2.00962	0.917252	0.949677	0.991105			1	1	1	1	0	9364500000	7030100000	2334500000	2.94746e-05	1.19973	21.1625	2.94746e-05	1.19973	21.1625	2.31505e-05	0.990777	22.4891	2.31505e-05	0.990777	22.4891	2.31505e-05
Q9UBS4	Q9UBS4;H7C2Y5	Q9UBS4	DnaJ homolog subfamily B member 11	DNAJB11	1	1	-1.08654	2.41118e-05	-1.08654	2.41118e-05	-0.8671	0.00233229	4	+	26.7941	26.8918	27.0914	27.5766	27.7589	27.8308	0.363501	0.366089	0.347274	1.42624	1.45004	1.58787			1	1	1	1	1.6496e-163	5347000000	4014600000	1332400000	0.00233229	-0.796333	-6.88507	0.00233229	-0.796333	-6.88507	2.41118e-05	-1.12909	-22.26	2.41118e-05	-1.12909	-22.26	2.41118e-05
P63092	P63092-3;P63092-2;P63092;P63092-4;Q5JWF2-2;Q5JWF2;S4R3E3;Q5JWE9;H0Y7F4;P38405;P38405-2;A2A2R6;Q5JWD1;H0Y7E8;S4R3V9;K7EQ80;K7EPE2	P63092-3;P63092-2;P63092;P63092-4;Q5JWF2-2;Q5JWF2	Guanine nucleotide-binding protein G(s) subunit alpha isoforms short;Guanine nucleotide-binding protein G(s) subunit alpha isoforms XLas	GNAS	1	1	-1.33124	2.44606e-05	-1.33124	2.44606e-05	-1.2023	0.00191005	4	+	22.5157	22.6645	22.9952	24.0822	23.8079	23.8668	-0.831283	-0.791246	-0.790188	0.673939	0.539998	0.469131			1	1	1	1	7.7859e-31	509320000	292920000	216410000	0.00191005	-1.19383	-7.26148	0.00191005	-1.19383	-7.26148	2.44606e-05	-1.36526	-22.1797	2.44606e-05	-1.36526	-22.1797	2.44606e-05
P55327	P55327-2;P55327-4;P55327;P55327-7;P55327-5;P55327-6;P55327-3;E5RK35	P55327-2;P55327-4;P55327;P55327-7;P55327-5;P55327-6;P55327-3	Tumor protein D52	TPD52	1	1	-1.25882	2.64747e-05	-1.25882	2.64747e-05	-1.0922	0.000616525	4	+	27.7031	27.6251	27.3753	28.8107	28.7173	28.596	0.792876	0.627122	0.739655	1.9163	2.01697	1.99847			1	1	1	1	4.4026e-275	8605100000	7168000000	1437100000	0.000616525	-1.14017	-9.7635	0.000616525	-1.14017	-9.7635	2.64747e-05	-1.25736	-21.7423	2.64747e-05	-1.25736	-21.7423	2.64747e-05
P29401	P29401;P29401-2;B4E022;E9PFF2;F8W888;F8WAX4	P29401;P29401-2;B4E022;E9PFF2	Transketolase	TKT	0	0	0.394245	2.82431e-05	0.394245	2.82431e-05	0.5179	0.000455574	4	+	28.5803	28.537	28.5189	28.1268	27.9791	28.0191	0.107861	0.132515	0.0915217	-0.255974	-0.286384	-0.30376			1	1	1	1	0	12734000000	7325300000	5408600000	0.000455574	0.503733	10.5563	0.000455574	0.503733	10.5563	2.82431e-05	0.392671	21.3912	2.82431e-05	0.392671	21.3912	2.82431e-05
Q14764	Q14764;H3BQK6;H3BRL2;H3BUK7;H3BNF6;H3BP76;H3BPZ2;H3BNF2;H3BUP3;H3BQE7;I3L155	Q14764	Major vault protein	MVP	1	1	1.10306	3.0322e-05	1.10306	3.0322e-05	1.2868	1.15105e-05	4	+	28.1306	28.0864	28.1824	26.93	26.8438	26.7981	1.65166	1.55792	1.48831	0.393455	0.476869	0.454864			1	1	1	1	0	5771200000	4367300000	1404000000	1.15105e-05	1.27583	26.8077	1.15105e-05	1.27583	26.8077	3.0322e-05	1.12423	21.0119	3.0322e-05	1.12423	21.0119	3.0322e-05
Q16706	Q16706	Q16706	Alpha-mannosidase 2	MAN2A1	1	1	-1.3767	3.04112e-05	-1.3767	3.04112e-05	-1.1422	0.000108922	4	+	24.8969	24.9234	24.7323	26.1188	25.9463	26.0391	-0.280112	-0.285691	-0.136129	1.0069	1.09659	1.13952			1	1	1	1	0	1742400000	1169000000	573370000	0.000108922	-1.18387	-15.211	0.000108922	-1.18387	-15.211	3.04112e-05	-1.31498	-20.9964	3.04112e-05	-1.31498	-20.9964	3.04112e-05
P30040	P30040;F8VY02;P30040-2;F8W1G0	P30040;F8VY02	Endoplasmic reticulum resident protein 29	ERP29	1	1	-0.677412	3.2758e-05	-0.677412	3.2758e-05	-0.4516	0.00284358	4	+	28.8863	28.8127	28.8369	29.3421	29.2885	29.1433	0.711789	0.628592	0.709608	1.34769	1.41736	1.38702			1	1	1	1	1.1052e-201	16629000000	12683000000	3946400000	0.00284358	-0.412666	-6.52842	0.00284358	-0.412666	-6.52842	3.2758e-05	-0.700693	-20.6068	3.2758e-05	-0.700693	-20.6068	3.2758e-05
P09382	P09382	P09382	Galectin-1	LGALS1	1	1	0.91109	3.52573e-05	0.91109	3.52573e-05	0.7739	0.00543449	4	+	28.9597	28.7036	28.4857	27.8018	27.9909	27.9297	1.68313	1.53622	1.63226	0.69803	0.7356	0.72117			1	1	1	1	3.1838e-151	10565000000	8207300000	2357200000	0.00543449	0.808867	5.46994	0.00543449	0.808867	5.46994	3.52573e-05	0.898937	20.2286	3.52573e-05	0.898937	20.2286	3.52573e-05
Q96C86	Q96C86	Q96C86	m7GpppX diphosphatase	DCPS	0	0	0.534307	3.85365e-05	0.534307	3.85365e-05	0.8066	0.00951647	4	+	25.844	26.0615	26.2491	25.1549	25.5162	25.2549	0.917507	0.903077	0.973848	0.338752	0.399409	0.3832			1	1	1	1	3.8025e-292	1687700000	1171000000	516700000	0.00951647	0.742867	4.67026	0.00951647	0.742867	4.67026	3.85365e-05	0.557691	19.7801	3.85365e-05	0.557691	19.7801	3.85365e-05
P29966	P29966	P29966	Myristoylated alanine-rich C-kinase substrate	MARCKS	1	1	-4.46791	3.92983e-05	-4.46791	3.92983e-05	-4.5588	0.000327467	4	+	20.7302	20.7673	21.8059	25.3339	25.3261	25.0944	-2.37839	-2.39036	-1.74401	2.08952	2.07039	2.21524			1	1	1	1	1.1763e-86	672510000	535820000	136690000	0.000327467	-4.15033	-11.4906	0.000327467	-4.15033	-11.4906	3.92983e-05	-4.29597	-19.6827	3.92983e-05	-4.29597	-19.6827	3.92983e-05
Q15181	Q15181;Q5SQT6	Q15181;Q5SQT6	Inorganic pyrophosphatase	PPA1	1	1	0.932923	3.94935e-05	0.932923	3.94935e-05	0.9118	0.00548688	4	+	27.2527	27.2809	26.8929	26.299	26.3409	26.503	-0.307427	-0.24627	-0.404722	-1.24035	-1.259	-1.22884			1	1	1	1	3.3502e-212	6291000000	2997700000	3293300000	0.00548688	0.7612	5.4554	0.00548688	0.7612	5.4554	3.94935e-05	0.923256	19.6581	3.94935e-05	0.923256	19.6581	3.94935e-05
P30048	P30048-2;P30048	P30048-2;P30048	Thioredoxin-dependent peroxide reductase, mitochondrial	PRDX3	1	1	-1.025	4.14531e-05	-1.025	4.14531e-05	-0.8119	0.000369251	4	+	26.7177	26.8036	26.7567	27.767	27.5304	27.5686	-0.664449	-0.785042	-0.60785	0.360556	0.392694	0.344276			1	1	1	1	2.4849e-152	6153000000	3644100000	2508900000	0.000369251	-0.862666	-11.142	0.000369251	-0.862666	-11.142	4.14531e-05	-1.05162	-19.4195	4.14531e-05	-1.05162	-19.4195	4.14531e-05
Q14690	Q14690	Q14690	Protein RRP5 homolog	PDCD11	1	1	1.04363	4.25631e-05	1.04363	4.25631e-05	2.594	0.00199542	4	+	24.2079	24.2947	23.736	22.3245	21.4613	21.6139	-0.117405	0.0109076	-0.0117675	-1.08024	-1.0554	-0.970559			1	1	1	1	4.657e-86	413570000	227350000	186220000	0.00199542	2.27963	7.17756	0.00199542	2.27963	7.17756	4.25631e-05	0.995977	19.2905	4.25631e-05	0.995977	19.2905	4.25631e-05
H0YD13	H0YD13;P16070-18;P16070-12;P16070-14;P16070-13;P16070-11;P16070-10;P16070-16;P16070-8;P16070-17;P16070-6;P16070-4;P16070-3;P16070-7;E7EPC6;P16070-5;P16070;H0Y2P0;H0YE40;H0YDW7;H0YCV9;P16070-15;H0Y5E4;P16070-9;E9PKC6;H0YDX6;H0YD17;J3KN83;Q86UZ1;P16070-19	H0YD13;P16070-18;P16070-12;P16070-14;P16070-13;P16070-11;P16070-10;P16070-16;P16070-8;P16070-17;P16070-6;P16070-4;P16070-3;P16070-7;E7EPC6;P16070-5;P16070;H0Y2P0;H0YE40	CD44 antigen	CD44	1	1	1.23115	4.25856e-05	1.23115	4.25856e-05	1.3827	0.000226222	4	+	26.4694	26.465	26.4468	25.0393	25.3661	25.0823	1.49369	1.67709	1.54183	0.346024	0.221276	0.310684			1	1	1	1	3.1201e-144	2032900000	1463800000	569140000	0.000226222	1.29783	12.6305	0.000226222	1.29783	12.6305	4.25856e-05	1.27821	19.288	4.25856e-05	1.27821	19.288	4.25856e-05
P25205	P25205;B4DWW4;J3KQ69;Q7Z6P5	P25205;B4DWW4;J3KQ69	DNA replication licensing factor MCM3	MCM3	1	1	0.995785	4.52291e-05	0.995785	4.52291e-05	1.2431	0.00228031	4	+	26.4896	26.738	26.137	25.1935	25.2706	25.2465	-0.533545	-0.459258	-0.596784	-1.49859	-1.52933	-1.6187			1	1	1	1	0	3552400000	1549800000	2002600000	0.00228031	1.218	6.92667	0.00228031	1.218	6.92667	4.52291e-05	1.01901	18.9971	4.52291e-05	1.01901	18.9971	4.52291e-05
Q14240	Q14240;Q14240-2;E7EQG2;Q9NZE6;J3KSN7;E7EMV8;E9PBH4;F8WE11;C9JUF0	Q14240;Q14240-2;E7EQG2;Q9NZE6	Eukaryotic initiation factor 4A-II	EIF4A2	1	1	-1.2315	5.1456e-05	-1.2315	5.1456e-05	-0.9431	0.0058278	4	+	24.4903	24.3073	24.4172	25.9643	25.3282	25.3603	-0.385929	-0.359868	-0.463829	0.678573	0.845566	0.853524			1	1	1	1	2.6694e-263	1313300000	850980000	462330000	0.0058278	-1.146	-5.36474	0.0058278	-1.146	-5.36474	5.1456e-05	-1.19576	-18.3887	5.1456e-05	-1.19576	-18.3887	5.1456e-05
Q7L014	Q7L014;D6RJA6;H0Y9U3	Q7L014	Probable ATP-dependent RNA helicase DDX46	DDX46	0	0	0.186111	5.28118e-05	0.186111	5.28118e-05	0.5638	0.00291088	4	+	25.359	25.4737	25.4726	25.0294	24.7795	24.9088	0.0104843	0.00209172	-0.00926552	-0.184019	-0.162828	-0.188887			1	1	1	1	1.1467e-210	1618200000	862460000	755760000	0.00291088	0.5292	6.48741	0.00291088	0.5292	6.48741	5.28118e-05	0.179682	18.2683	5.28118e-05	0.179682	18.2683	5.28118e-05
P19338	P19338;H7BY16	P19338;H7BY16	Nucleolin	NCL	0	0	0.546016	5.51834e-05	0.546016	5.51834e-05	0.6626	0.000179557	4	+	30.1069	30.1973	30.0409	29.4312	29.4937	29.4443	0.342193	0.361135	0.430827	-0.184881	-0.199766	-0.149596			1	1	1	1	0	32037000000	19834000000	12203000000	0.000179557	0.658633	13.3967	0.000179557	0.658633	13.3967	5.51834e-05	0.556133	18.0668	5.51834e-05	0.556133	18.0668	5.51834e-05
P11021	P11021	P11021	78 kDa glucose-regulated protein	HSPA5	1	1	-0.857398	5.56549e-05	-0.857398	5.56549e-05	-0.9433	0.000216342	4	+	32.0471	32.2671	32.0742	33.0175	33.0075	33.0248	0.812811	0.96553	0.857262	1.72078	1.71466	1.69346			1	1	1	1	0	192350000000	152370000000	39988000000	0.000216342	-0.887133	-12.7752	0.000216342	-0.887133	-12.7752	5.56549e-05	-0.831098	-18.028	5.56549e-05	-0.831098	-18.028	5.56549e-05
P38919	P38919;I3L3H2	P38919	Eukaryotic initiation factor 4A-III;Eukaryotic initiation factor 4A-III, N-terminally processed	EIF4A3	0	0	0.401784	5.67635e-05	0.401784	5.67635e-05	0.5216	0.0089024	4	+	28.0788	28.2693	28.0576	27.7659	27.5572	27.4521	-0.248335	-0.209635	-0.249618	-0.605106	-0.666504	-0.650119			1	1	1	1	1.1234e-197	10551000000	5553000000	4998000000	0.0089024	0.5435	4.76043	0.0089024	0.5435	4.76043	5.67635e-05	0.404714	17.9384	5.67635e-05	0.404714	17.9384	5.67635e-05
Q15293	Q15293;B7Z1M1;E9PP27	Q15293;B7Z1M1	Reticulocalbin-1	RCN1	1	1	-1.40534	5.71743e-05	-1.40534	5.71743e-05	-1.1278	8.18179e-05	4	+	25.0868	25.1918	25.0909	26.239	26.2187	26.0667	1.09301	1.1605	0.915397	2.43181	2.54533	2.49835			1	1	1	1	0	1688200000	1396600000	291610000	8.18179e-05	-1.05163	-16.3546	8.18179e-05	-1.05163	-16.3546	5.71743e-05	-1.43553	-17.9058	5.71743e-05	-1.43553	-17.9058	5.71743e-05
P0C0L5	P0C0L5;F5GXS0	P0C0L5;F5GXS0	Complement C4-B;Complement C4 beta chain;Complement C4-B alpha chain;C4a anaphylatoxin;C4b-B;C4d-B;Complement C4 gamma chain	C4B	1	1	0.58106	5.89967e-05	0.58106	5.89967e-05	0.6806	0.00826178	4	+	27.8878	27.8225	27.5026	26.9488	27.1419	27.1448	2.02988	1.9817	1.98049	1.40064	1.31122	1.40815			1	1	1	1	0	5264900000	4177100000	1087800000	0.00826178	0.659134	4.86293	0.00826178	0.659134	4.86293	5.89967e-05	0.624026	17.7644	5.89967e-05	0.624026	17.7644	5.89967e-05
P04899	P04899;P04899-6;P04899-3;P04899-5;P04899-2;P04899-4;F5GZL8;P63096;P63096-2;P09471-2	P04899;P04899-6;P04899-3;P04899-5;P04899-2;P04899-4;F5GZL8	Guanine nucleotide-binding protein G(i) subunit alpha-2	GNAI2	1	1	-1.26319	6.01294e-05	-1.26319	6.01294e-05	-0.9799	0.0048934	4	+	25.6234	25.8625	25.3133	26.4909	26.8038	26.6033	-0.533146	-0.517729	-0.339017	0.678766	0.745465	0.764032			1	1	1	1	0	2737500000	1673700000	1063800000	0.0048934	-1.03293	-5.63096	0.0048934	-1.03293	-5.63096	6.01294e-05	-1.19272	-17.6793	6.01294e-05	-1.19272	-17.6793	6.01294e-05
P26447	P26447	P26447	Protein S100-A4	S100A4	1	1	2.46559	6.0336e-05	2.46559	6.0336e-05	2.7471	0.00740994	4	+	28.7671	28.6139	27.4543	26.3717	25.8668	25.8364	3.94199	3.92868	4.37003	1.44955	1.4764	1.53056			1	1	1	1	2.4711e-10	5458300000	5066700000	391540000	0.00740994	2.25347	5.01529	0.00740994	2.25347	5.01529	6.0336e-05	2.59473	17.664	6.0336e-05	2.59473	17.664	6.0336e-05
P22695	P22695;H3BRG4;H3BSJ9;H3BP04;H3BUE4;H3BUI9	P22695;H3BRG4;H3BSJ9	Cytochrome b-c1 complex subunit 2, mitochondrial	UQCRC2	1	1	-0.666155	6.441e-05	-0.666155	6.441e-05	-0.6962	0.000559997	4	+	26.7609	26.7907	26.6076	27.4571	27.4843	27.3455	-0.647127	-0.602466	-0.534705	0.0793954	0.0190736	0.063689			1	1	1	1	0	6040600000	3250500000	2790100000	0.000559997	-0.709234	-10.0092	0.000559997	-0.709234	-10.0092	6.441e-05	-0.648819	-17.3747	6.441e-05	-0.648819	-17.3747	6.441e-05
Q96DZ1	Q96DZ1-3;Q96DZ1;Q96DZ1-2	Q96DZ1-3;Q96DZ1;Q96DZ1-2	Endoplasmic reticulum lectin 1	ERLEC1	1	1	-1.09688	6.44519e-05	-1.09688	6.44519e-05	-0.9128	0.000585163	4	+	24.9925	25.0297	24.8528	25.9843	25.9053	25.73	0.10207	0.190444	-0.0100694	1.19915	1.13098	1.19895			1	1	1	1	2.2666e-111	1729100000	1155900000	573210000	0.000585163	-0.914867	-9.8962	0.000585163	-0.914867	-9.8962	6.44519e-05	-1.08221	-17.3718	6.44519e-05	-1.08221	-17.3718	6.44519e-05
D6R9P3	D6R9P3;D6RD18;Q99729-3;D6RBZ0;Q99729-2;Q99729-4;Q99729	D6R9P3;D6RD18;Q99729-3;D6RBZ0;Q99729-2;Q99729-4;Q99729	Heterogeneous nuclear ribonucleoprotein A/B	HNRNPAB	1	1	0.864031	6.74521e-05	0.864031	6.74521e-05	1.0701	0.00268331	4	+	26.6286	26.8442	26.9838	26.0145	25.6284	25.7741	-0.415339	-0.344199	-0.27333	-1.1796	-1.20823	-1.2825			1	1	1	1	2.1121e-216	3761100000	1793800000	1967300000	0.00268331	1.0132	6.63111	0.00268331	1.0132	6.63111	6.74521e-05	0.879154	17.1732	6.74521e-05	0.879154	17.1732	6.74521e-05
Q8IV08	Q8IV08;M0QZI4;M0R3G9	Q8IV08;M0QZI4	Phospholipase D3	PLD3	1	1	1.20059	7.03349e-05	1.20059	7.03349e-05	1.7143	0.00389692	4	+	24.0644	23.9531	23.8747	22.8972	22.0555	22.2388	-0.230438	-0.325202	-0.432474	-1.52579	-1.65426	-1.52132			1	1	1	1	5.965e-39	504520000	233830000	270690000	0.00389692	1.5669	5.99395	0.00389692	1.5669	5.99395	7.03349e-05	1.23775	16.9924	7.03349e-05	1.23775	16.9924	7.03349e-05
Q8NI36	Q8NI36;D6R922;D6RFM8	Q8NI36	WD repeat-containing protein 36	WDR36	1	1	0.923894	7.1157e-05	0.923894	7.1157e-05	1.4286	0.00346636	4	+	22.7561	22.853	23.1272	21.0241	21.7729	21.4244	-0.313646	-0.308573	-0.382978	-1.13198	-1.23754	-1.28963			1	1	1	1	2.2121e-94	274020000	120640000	153380000	0.00346636	1.50497	6.18804	0.00346636	1.50497	6.18804	7.1157e-05	0.884651	16.9425	7.1157e-05	0.884651	16.9425	7.1157e-05
P04843	P04843;B7Z4L4;F8WF32	P04843;B7Z4L4	Dolichyl-diphosphooligosaccharide--protein glycosyltransferase subunit 1	RPN1	1	1	-1.00967	7.43646e-05	-1.00967	7.43646e-05	-1.007	0.000238155	4	+	29.3297	29.4432	29.5868	30.4927	30.3946	30.4502	0.222367	0.238355	0.360858	1.3576	1.24803	1.22515			1	1	1	1	0	32941000000	24067000000	8873200000	0.000238155	-0.9926	-12.4658	0.000238155	-0.9926	-12.4658	7.43646e-05	-1.00307	-16.7546	7.43646e-05	-1.00307	-16.7546	7.43646e-05
Q16775	Q16775-2;Q16775;H3BPK3;H3BPQ4;H3BQW8;E7EN93;H3BV79	Q16775-2;Q16775;H3BPK3;H3BPQ4;H3BQW8	Hydroxyacylglutathione hydrolase, mitochondrial	HAGH	1	1	-1.1564	7.58264e-05	-1.1564	7.58264e-05	-1.1228	0.00952974	4	+	24.0416	24.1121	24.653	25.5016	25.2349	25.152	0.395327	0.428181	0.328081	1.41356	1.55173	1.62556			1	1	1	1	2.1756e-55	957090000	703610000	253490000	0.00952974	-1.02727	-4.66839	0.00952974	-1.02727	-4.66839	7.58264e-05	-1.14642	-16.6723	7.58264e-05	-1.14642	-16.6723	7.58264e-05
Q14739	Q14739;C9JXK0;C9JES9;H7C442	Q14739;C9JXK0	Lamin-B receptor	LBR	1	1	0.747737	7.66087e-05	0.747737	7.66087e-05	1.1229	0.000886847	4	+	24.5836	24.7164	24.391	23.4607	23.6027	23.3249	0.151629	0.275008	0.127275	-0.596108	-0.634631	-0.592838			1	1	1	1	1.8889e-81	765250000	412840000	352410000	0.000886847	1.1009	8.88425	0.000886847	1.1009	8.88425	7.66087e-05	0.792497	16.6291	7.66087e-05	0.792497	16.6291	7.66087e-05
P04179	P04179;P04179-4;P04179-2;F5H4R2;F5GYZ5;F5H3C5;P04179-3;G8JLJ2;G5E9P6;F5GXZ9	P04179;P04179-4;P04179-2;F5H4R2;F5GYZ5;F5H3C5;P04179-3	Superoxide dismutase [Mn], mitochondrial	SOD2	0	0	-0.424409	7.76121e-05	-0.424409	7.76121e-05	-0.5968	0.00274823	4	+	25.4588	25.6004	25.3241	26.2235	26.0556	26.0471	-0.364174	-0.358991	-0.370893	0.118943	0.0304693	0.0602345			1	1	1	1	5.3413e-154	2549900000	1572500000	977420000	0.00274823	-0.647633	-6.58863	0.00274823	-0.647633	-6.58863	7.76121e-05	-0.434569	-16.5744	7.76121e-05	-0.434569	-16.5744	7.76121e-05
Q08379	Q08379;Q08379-2;B7ZC06;H0Y7B8	Q08379;Q08379-2	Golgin subfamily A member 2	GOLGA2	1	1	-0.926889	7.79614e-05	-0.926889	7.79614e-05	-0.545	0.00138105	4	+	22.6675	22.7943	22.8895	23.3263	23.3393	23.4421	-0.210552	-0.150102	-0.161311	0.678563	0.765578	0.865125			1	1	1	1	2.5183e-259	363370000	226370000	137010000	0.00138105	-0.585467	-7.91155	0.00138105	-0.585467	-7.91155	7.79614e-05	-0.943744	-16.5556	7.79614e-05	-0.943744	-16.5556	7.79614e-05
Q6UW02	Q6UW02;E9PHG5;C9J8K7;F8WBE2	Q6UW02;E9PHG5;C9J8K7;F8WBE2	Cytochrome P450 20A1	CYP20A1	1	1	-2.01082	7.80065e-05	-2.01082	7.80065e-05	-3.3647	0.000536417	4	+	21.2389	20.8872	21.8345	24.6036	24.8096	24.2584	0.477442	0.310361	0.575637	2.48826	2.5912	2.27675			1	1	1	1	2.069e-221	370910000	320400000	50505000	0.000536417	-3.237	-10.121	0.000536417	-3.237	-10.121	7.80065e-05	-1.99759	-16.5532	7.80065e-05	-1.99759	-16.5532	7.80065e-05
P05161	P05161	P05161	Ubiquitin-like protein ISG15	ISG15	1	1	-1.43596	7.90556e-05	-1.43596	7.90556e-05	-1.0679	0.000319829	4	+	24.0061	24.0979	24.2885	25.1658	25.087	25.1675	-1.1512	-1.43914	-1.20193	0.234027	0.279677	0.207694			1	1	1	1	6.804e-65	1178400000	628120000	550230000	0.000319829	-1.00927	-11.5603	0.000319829	-1.00927	-11.5603	7.90556e-05	-1.50456	-16.4973	7.90556e-05	-1.50456	-16.4973	7.90556e-05
O95834	O95834-2;O95834-3;O95834;C9JRL6;K7EIK7;K7EKG3;K7EII6;K7EKU5;K7ESL7;K7ERY9;K7ERR2;K7EIM1;K7ELI8;K7EQR0;K7ELB2;K7ERR9;G3V500;G3V3N9;Q05BV3-4;F8W717;O00423;O00423-3;Q05BV3-2	O95834-2;O95834-3;O95834;C9JRL6;K7EIK7	Echinoderm microtubule-associated protein-like 2	EML2	1	1	-1.34806	7.91283e-05	-1.34806	7.91283e-05	-1.221	6.92071e-05	4	+	23.9067	23.9802	24.0055	25.2012	25.1152	25.3463	0.853469	0.826057	1.01111	2.07135	2.20153	2.24192			1	1	1	1	1.9033e-84	875910000	706820000	169090000	6.92071e-05	-1.25677	-17.062	6.92071e-05	-1.25677	-17.062	7.91283e-05	-1.27472	-16.4935	7.91283e-05	-1.27472	-16.4935	7.91283e-05
P02545	P02545;P02545-3;P02545-5;P02545-4	P02545;P02545-3;P02545-5;P02545-4	Prelamin-A/C;Lamin-A/C	LMNA	1	1	1.18753	8.19676e-05	1.18753	8.19676e-05	1.3467	0.00325909	4	+	31.2264	31.1394	31.7899	30.1517	29.8797	29.8199	4.22714	4.00422	4.16844	2.98091	2.97746	3.03677			1	1	1	1	0	40464000000	37041000000	3423000000	0.00325909	1.4348	6.29235	0.00325909	1.4348	6.29235	8.19676e-05	1.13489	16.347	8.19676e-05	1.13489	16.347	8.19676e-05
Q9H3P7	Q9H3P7	Q9H3P7	Golgi resident protein GCP60	ACBD3	1	1	-0.96829	8.21292e-05	-0.96829	8.21292e-05	-0.6329	0.00284077	4	+	25.7188	25.7107	25.9095	26.5163	26.2939	26.3517	1.13207	1.18293	1.01456	2.01636	2.10036	2.1219			1	1	1	1	2.8672e-202	2488200000	1632200000	855950000	0.00284077	-0.607634	-6.53016	0.00284077	-0.607634	-6.53016	8.21292e-05	-0.969688	-16.3388	8.21292e-05	-0.969688	-16.3388	8.21292e-05
P30086	P30086	P30086	Phosphatidylethanolamine-binding protein 1;Hippocampal cholinergic neurostimulating peptide	PEBP1	0	0	-0.399368	8.2892e-05	-0.399368	8.2892e-05	-0.3464	0.00328415	4	+	28.7791	28.8704	28.9169	29.3122	29.2168	29.162	0.703792	0.689779	0.732691	1.09692	1.16575	1.10316			1	1	1	1	0	16778000000	12310000000	4468300000	0.00328415	-0.374867	-6.27931	0.00328415	-0.374867	-6.27931	8.2892e-05	-0.413191	-16.3007	8.2892e-05	-0.413191	-16.3007	8.2892e-05
Q9H2U2	Q9H2U2;Q9H2U2-2;Q9H2U2-3;E2QRM6;Q9H2U2-6;H0Y9D8;D6R967;B4DFH3;Q9H2U2-4;D6RGI1;D6RAD3;H0YAK2	Q9H2U2;Q9H2U2-2;Q9H2U2-3;E2QRM6;Q9H2U2-6;H0Y9D8	Inorganic pyrophosphatase 2, mitochondrial	PPA2	1	1	-0.861191	8.74838e-05	-0.861191	8.74838e-05	-0.8906	0.0033103	4	+	25.7946	25.8636	25.6735	26.7589	26.3686	26.6852	0.0973294	0.045956	0.065551	0.803379	0.967673	0.926742			1	1	1	1	3.7488e-229	2425600000	1654100000	771540000	0.0033103	-0.827	-6.26584	0.0033103	-0.827	-6.26584	8.74838e-05	-0.829653	-16.0797	8.74838e-05	-0.829653	-16.0797	8.74838e-05
P39656	P39656;E7EWT1;U3KQ84	P39656;E7EWT1	Dolichyl-diphosphooligosaccharide--protein glycosyltransferase 48 kDa subunit	DDOST	1	1	-0.828902	8.84589e-05	-0.828902	8.84589e-05	-0.9882	0.00168146	4	+	27.6672	27.6893	27.5762	28.9499	28.485	28.6554	0.256558	0.217663	0.333933	1.19568	1.08546	1.06664			1	1	1	1	2.0246e-247	9981400000	7094000000	2887400000	0.00168146	-1.05253	-7.51109	0.00168146	-1.05253	-7.51109	8.84589e-05	-0.846541	-16.0346	8.84589e-05	-0.846541	-16.0346	8.84589e-05
Q9UFN0	Q9UFN0;Q9BS92	Q9UFN0	Protein NipSnap homolog 3A	NIPSNAP3A	1	1	-0.837257	9.04633e-05	-0.837257	9.04633e-05	-0.7442	0.00463389	4	+	24.2144	24.2905	24.0387	25.2104	24.7979	24.9586	-0.0381647	-0.155967	-0.151052	0.635995	0.749187	0.686205			1	1	1	1	2.0076e-63	937440000	595330000	342110000	0.00463389	-0.807766	-5.71614	0.00463389	-0.807766	-5.71614	9.04633e-05	-0.805524	-15.9439	9.04633e-05	-0.805524	-15.9439	9.04633e-05
P28074	P28074;P28074-3;H0YJM8;P28074-2	P28074;P28074-3	Proteasome subunit beta type-5	PSMB5	1	1	1.34381	9.3994e-05	1.34381	9.3994e-05	2.0055	0.00502291	4	+	24.1425	24.2656	25.2223	22.7359	22.1292	22.2601	1.07809	1.08972	0.995765	-0.265718	-0.211137	-0.479186			1	1	1	1	1.5835e-37	493400000	325770000	167640000	0.00502291	2.1684	5.59051	0.00502291	2.1684	5.59051	9.3994e-05	1.3732	15.79	9.3994e-05	1.3732	15.79	9.3994e-05
Q15306	Q15306;F2Z3D5	Q15306;F2Z3D5	Interferon regulatory factor 4	IRF4	1	1	-0.990394	9.86056e-05	-0.990394	9.86056e-05	-0.7237	0.000749093	4	+	25.6874	25.7946	25.8481	26.4185	26.6453	26.5183	-0.0964917	0.0654435	-0.057526	0.932868	1.02371	0.890065			1	1	1	1	1.4386e-91	2614000000	1770400000	843630000	0.000749093	-0.750666	-9.28294	0.000749093	-0.750666	-9.28294	9.86056e-05	-0.978406	-15.5995	9.86056e-05	-0.978406	-15.5995	9.86056e-05
Q9NR30	Q9NR30;Q9NR30-2	Q9NR30;Q9NR30-2	Nucleolar RNA helicase 2	DDX21	1	1	1.39134	0.000106731	1.39134	0.000106731	1.6005	0.000770163	4	+	26.229	26.4688	26.5884	25.1698	24.8683	24.7567	-0.607955	-0.459281	-0.374496	-1.70242	-1.85062	-1.87443			1	1	1	1	1.5153e-249	2550700000	1135700000	1415000000	0.000770163	1.49713	9.21631	0.000770163	1.49713	9.21631	0.000106731	1.32858	15.2895	0.000106731	1.32858	15.2895	0.000106731
P00338	P00338;P00338-3;P00338-5;P00338-2;F5GXY2;F5GYU2;F5GXH2;F5H5J4;F5H6W8;F5GZQ4;F5H8H6;F5GXC7;F5GWW2;F5GXU1;F5H5G7;F5H155;G3XAP5;F5H245;Q6ZMR3;P07864	P00338;P00338-3;P00338-5;P00338-2;F5GXY2	L-lactate dehydrogenase A chain	LDHA	1	1	1.16271	0.000106883	1.16271	0.000106883	1.2043	0.000646948	4	+	29.8121	29.8317	29.5472	28.6078	28.3872	28.6493	0.152003	0.0668757	-0.023038	-0.946788	-1.09583	-1.11319			1	1	1	1	8.2228e-302	26356000000	14009000000	12347000000	0.000646948	1.18223	9.64255	0.000646948	1.18223	9.64255	0.000106883	1.11722	15.284	0.000106883	1.11722	15.284	0.000106883
P61923	P61923;F8VVA7;F8VWL5;F8VXB1;F8W156;F8W651;F8VS17;F8VYZ4;F8VUC5;F8VXR1;B4DDX8;F8VYK5;P61923-2;F8VYE0	P61923;F8VVA7;F8VWL5;F8VXB1;F8W156;F8W651;F8VS17;F8VYZ4;F8VUC5;F8VXR1;B4DDX8	Coatomer subunit zeta-1	COPZ1	1	1	-1.00895	0.000108874	-1.00895	0.000108874	-0.7003	0.000483605	4	+	25.1544	25.3146	25.2764	26.1143	25.9323	25.9767	0.47776	0.501102	0.630657	1.5247	1.39923	1.51005			1	1	1	1	3.906e-154	1538200000	1141900000	396290000	0.000483605	-0.7593	-10.3952	0.000483605	-0.7593	-10.3952	0.000108874	-0.941488	-15.2126	0.000108874	-0.941488	-15.2126	0.000108874
Q06323	Q06323;H0YNE3;Q06323-2;H0YKK6;H0YLU2	Q06323;H0YNE3;Q06323-2	Proteasome activator complex subunit 1	PSME1	1	1	-0.640778	0.000109298	-0.640778	0.000109298	-0.4664	0.00963638	4	+	28.7543	28.7881	28.4761	29.3483	29.1166	29.2207	0.74909	0.706662	0.660518	1.26261	1.36574	1.34744			1	1	1	1	5.8972e-216	16021000000	12229000000	3791800000	0.00963638	-0.5557	-4.65348	0.00963638	-0.5557	-4.65348	0.000109298	-0.619839	-15.1976	0.000109298	-0.619839	-15.1976	0.000109298
Q86UX7	Q86UX7-2;Q86UX7;F5H1C6;F5H3I6;H0YFT5	Q86UX7-2;Q86UX7;F5H1C6	Fermitin family homolog 3	FERMT3	1	1	0.879178	0.000115009	0.879178	0.000115009	0.9727	0.00113079	4	+	25.1764	25.3972	25.0943	24.2037	24.1246	24.3821	-0.128234	-0.0813331	0.0522865	-0.960511	-1.05478	-0.959786			1	1	1	1	7.1031e-220	1292300000	658170000	634120000	0.00113079	0.985833	8.33792	0.00113079	0.985833	8.33792	0.000115009	0.939267	15.0026	0.000115009	0.939267	15.0026	0.000115009
P33991	P33991;E5RG31;E5RFJ8	P33991	DNA replication licensing factor MCM4	MCM4	1	1	1.04303	0.000115823	1.04303	0.000115823	1.1543	5.89548e-05	4	+	25.9689	26.1502	26.0718	24.9982	24.8745	24.9175	-0.571721	-0.49852	-0.682543	-1.52984	-1.67627	-1.61475			1	1	1	1	0	2773200000	1196000000	1577300000	5.89548e-05	1.13357	17.7676	5.89548e-05	1.13357	17.7676	0.000115823	1.02269	14.9758	0.000115823	1.02269	14.9758	0.000115823
F5H365	F5H365;Q15436;B3KXI2;G3V4V1;G3V1W4;G3V3G5;G3V2R6;G3V5X8;G3V4Q2;G3V5K1	F5H365;Q15436;B3KXI2	Protein transport protein Sec23A	SEC23A	1	1	-1.01752	0.000119361	-1.01752	0.000119361	-1.0347	0.00361161	4	+	24.4975	24.4409	24.5046	25.1102	25.5856	25.5322	1.03931	0.996683	0.836417	2.03406	2.0142	1.92916			1	1	1	1	0	1157000000	884490000	272480000	0.00361161	-0.928333	-6.1194	0.00361161	-0.928333	-6.1194	0.000119361	-1.035	-14.8619	0.000119361	-1.035	-14.8619	0.000119361
Q9UHD8	Q9UHD8-5;Q9UHD8-7;Q9UHD8-2;Q9UHD8;Q9UHD8-3;Q9UHD8-4;Q9UHD8-9;Q9UHD8-8;K7EL40;K7EK18;K7ER52;K7EIE4;K7EQD7;K7ELJ9;K7EJZ2;K7EIR4;K7EKN4;K7EN52;K7ENQ5;K7EJV0;K7EPY1;K7ENL0;K7ER14;K7ERG1;K7EQ08;K7EJ51;K7EJL9	Q9UHD8-5;Q9UHD8-7;Q9UHD8-2;Q9UHD8;Q9UHD8-3;Q9UHD8-4;Q9UHD8-9;Q9UHD8-8;K7EL40	Septin-9	2015-09-09	1	1	-1.05266	0.000127626	-1.05266	0.000127626	-0.6164	0.00724255	4	+	24.1221	24.1526	23.7308	24.8827	24.6621	24.7385	-1.66488	-1.60893	-1.43717	-0.556271	-0.538372	-0.575927			1	1	1	1	4.53e-79	1240500000	533700000	706840000	0.00724255	-0.759267	-5.04774	0.00724255	-0.759267	-5.04774	0.000127626	-1.01347	-14.6114	0.000127626	-1.01347	-14.6114	0.000127626
P19367	P19367-4;P19367-2;P19367;P19367-3;E7ENR4;B1AR63;B1AR62;B1AR61	P19367-4;P19367-2;P19367;P19367-3;E7ENR4	Hexokinase-1	HK1	1	1	1.78711	0.00014212	1.78711	0.00014212	2.6527	0.00237323	4	+	23.8747	24.1321	23.5925	21.0267	21.222	22.0642	-0.232324	-0.108495	-0.341682	-1.83447	-2.20339	-2.01943			1	1	1	1	1.786e-76	441680000	210040000	231640000	0.00237323	2.4288	6.8531	0.00237323	2.4288	6.8531	0.00014212	1.79159	14.2176	0.00014212	1.79159	14.2176	0.00014212
P52597	P52597	P52597	Heterogeneous nuclear ribonucleoprotein F;Heterogeneous nuclear ribonucleoprotein F, N-terminally processed	HNRNPF	0	0	0.563196	0.000148492	0.563196	0.000148492	0.568	0.00345481	4	+	27.1946	27.0916	27.2615	26.4243	26.6266	26.7023	-0.102497	-0.00844469	-0.117359	-0.70447	-0.620851	-0.665693			1	1	1	1	0	5497000000	2931800000	2565200000	0.00345481	0.598167	6.19364	0.00345481	0.598167	6.19364	0.000148492	0.587571	14.06	0.000148492	0.587571	14.06	0.000148492
P33992	P33992;B1AHB1;B1AHA9;B1AHB2	P33992;B1AHB1	DNA replication licensing factor MCM5	MCM5	1	1	1.17495	0.00015009	1.17495	0.00015009	1.2277	0.00832509	4	+	26.1988	26.2942	25.6728	25.1277	24.6881	24.9711	-0.606513	-0.397308	-0.472379	-1.51223	-1.68063	-1.64733			1	1	1	1	3.7812e-299	2891100000	1272200000	1618900000	0.00832509	1.1263	4.85238	0.00832509	1.1263	4.85238	0.00015009	1.12133	14.0218	0.00015009	1.12133	14.0218	0.00015009
P35659	P35659;B4DFG0;P35659-2;D6RDA2;D6R9L5;H0Y993;H0Y8X0	P35659;B4DFG0;P35659-2	Protein DEK	DEK	1	1	1.98604	0.000161294	1.98604	0.000161294	2.987	0.000934928	4	+	24.7679	25.1249	24.0463	21.8689	21.7809	21.5282	0.125656	0.0604464	0.272884	-1.59818	-2.04639	-1.86038			1	1	1	1	4.353e-85	619310000	337480000	281830000	0.000934928	2.92037	8.76283	0.000934928	2.92037	8.76283	0.000161294	1.98798	13.7674	0.000161294	1.98798	13.7674	0.000161294
P07099	P07099;B1AQP9;B1AQP8	P07099	Epoxide hydrolase 1	EPHX1	1	1	-1.68296	0.000161769	-1.68296	0.000161769	-1.4727	0.00512555	4	+	24.1462	23.9265	24.6675	25.8466	25.6189	25.4374	-0.427482	-0.507819	-0.252085	1.50807	1.18169	1.25548			1	1	1	1	5.8414e-73	1212100000	825150000	386960000	0.00512555	-1.38757	-5.55933	0.00512555	-1.38757	-5.55933	0.000161769	-1.71088	-13.7571	0.000161769	-1.71088	-13.7571	0.000161769
Q9NSE4	Q9NSE4;F6SBX2	Q9NSE4;F6SBX2	Isoleucine--tRNA ligase, mitochondrial	IARS2	1	1	-0.823107	0.000170282	-0.823107	0.000170282	-0.7523	0.00399062	4	+	25.9583	25.8838	26.1614	26.7956	26.7106	26.5311	-0.316671	-0.301305	-0.196551	0.575691	0.42755	0.521802			1	1	1	1	2.6811e-233	3232900000	1952900000	1280000000	0.00399062	-0.677933	-5.95519	0.00399062	-0.677933	-5.95519	0.000170282	-0.779857	-13.5788	0.000170282	-0.779857	-13.5788	0.000170282
Q92544	Q92544;F8WCN2;F2Z2L1	Q92544	Transmembrane 9 superfamily member 4	TM9SF4	1	1	-0.926948	0.00017496	-0.926948	0.00017496	-1.0109	0.0111248	4	+	24.7985	24.6286	24.3159	25.2616	25.8649	25.6395	-0.394013	-0.516099	-0.279736	0.532935	0.514787	0.539862			1	1	1	1	1.2507e-133	1648500000	968650000	679820000	0.0111248	-1.00767	-4.46413	0.0111248	-1.00767	-4.46413	0.00017496	-0.92581	-13.4854	0.00017496	-0.92581	-13.4854	0.00017496
P11940	P11940;E7EQV3;E7ERJ7;P11940-2;H0YAR2;H0YBN4;H0YAS6;H0YB75;H0YAP2;H0YB86;E5RGH3;E5RJB9;H0YAS7;E5RH24;Q4VY17;H0YC10;E5RHG7;H0YAW6;E5RGC4;E5RFD8;Q96DU9-2;Q96DU9	P11940;E7EQV3;E7ERJ7;P11940-2;H0YAR2	Polyadenylate-binding protein 1	PABPC1	1	1	0.677182	0.000178517	0.677182	0.000178517	0.8089	0.00107855	4	+	27.3149	27.5112	27.3125	26.6619	26.3945	26.506	-0.481298	-0.346394	-0.517354	-1.14431	-1.18159	-1.15848			1	1	1	1	0	6319700000	3010400000	3309300000	0.00107855	0.858733	8.44179	0.00107855	0.858733	8.44179	0.000178517	0.713108	13.4165	0.000178517	0.713108	13.4165	0.000178517
P35232	P35232;C9JW96;C9JZ20;E7ESE2;E9PCW0;P35232-2;D6RBK0	P35232;C9JW96;C9JZ20;E7ESE2;E9PCW0	Prohibitin	PHB	0	0	-0.489889	0.000179548	-0.489889	0.000179548	-0.3137	0.00695399	4	+	27.9919	27.9661	27.8881	28.2798	28.1901	28.3925	-0.735926	-0.770238	-0.663129	-0.232837	-0.246037	-0.283329			1	1	1	1	0	12604000000	6436300000	6167500000	0.00695399	-0.338767	-5.1059	0.00695399	-0.338767	-5.1059	0.000179548	-0.46903	-13.3968	0.000179548	-0.46903	-13.3968	0.000179548
P20591	P20591;F8W8T1;P20591-2;H9KVC7;H9KVC9;H9KVD0;H9KVC4;B7Z5D3;P20592;H9KVD3;C9JEL4	P20591;F8W8T1;P20591-2	Interferon-induced GTP-binding protein Mx1;Interferon-induced GTP-binding protein Mx1, N-terminally processed	MX1	1	1	-1.42599	0.000181456	-1.42599	0.000181456	-1.5666	0.000181271	4	+	24.0546	23.8371	23.6647	25.4023	25.4037	25.5152	-1.52372	-1.71143	-1.34084	-0.0739016	-0.101989	-0.0977319			1	1	1	1	0	1603600000	780060000	823500000	0.000181271	-1.58827	-13.3643	0.000181271	-1.58827	-13.3643	0.000181456	-1.43412	-13.3608	0.000181456	-1.43412	-13.3608	0.000181456
P01857	P01857	P01857	Ig gamma-1 chain C region	IGHG1	1	1	-1.17926	0.000186825	-1.17926	0.000186825	-1.0262	0.000267543	4	+	31.04	30.9775	30.8148	32.0507	31.8746	32.0037	2.80052	2.84405	2.8604	4.02331	4.0375	3.7846			1	1	1	1	0	76351000000	71942000000	4409200000	0.000267543	-1.03223	-12.1007	0.000267543	-1.03223	-12.1007	0.000186825	-1.11348	-13.262	0.000186825	-1.11348	-13.262	0.000186825
P04844	P04844-2;P04844;Q5JYR7;Q5JYR4;F2Z3K5;Q5JYR3;H0Y5M1	P04844-2;P04844	Dolichyl-diphosphooligosaccharide--protein glycosyltransferase subunit 2	RPN2	1	1	-1.00282	0.000189727	-1.00282	0.000189727	-0.749	0.00719367	4	+	29.0047	28.9212	28.4881	29.6268	29.6702	29.9241	0.311154	0.328731	0.454054	1.49849	1.29823	1.33155			1	1	1	1	0	21836000000	16238000000	5598800000	0.00719367	-0.935701	-5.05739	0.00719367	-0.935701	-5.05739	0.000189727	-1.01144	-13.21	0.000189727	-1.01144	-13.21	0.000189727
Q01105	Q01105-2	Q01105-2	Protein SET	SET	0	0	0.319512	0.000195632	0.319512	0.000195632	0.5329	0.00361229	4	+	28.7373	28.809	28.9311	28.2761	28.0245	28.2881	-0.0599836	-0.0983207	-0.0370425	-0.431609	-0.376867	-0.379496			1	1	1	1	0	14746000000	8288400000	6458000000	0.00361229	0.629567	6.11908	0.00361229	0.629567	6.11908	0.000195632	0.330875	13.1072	0.000195632	0.330875	13.1072	0.000195632
P49411	P49411;H3BNU3	P49411	Elongation factor Tu, mitochondrial	TUFM	0	0	-0.357365	0.000202768	-0.357365	0.000202768	-0.2373	0.0109642	4	+	29.4185	29.5476	29.599	29.8292	29.7445	29.7849	-0.0401184	-0.0936206	-0.0162046	0.289033	0.317247	0.346738			1	1	1	1	0	31495000000	19209000000	12287000000	0.0109642	-0.2645	-4.48305	0.0109642	-0.2645	-4.48305	0.000202768	-0.367654	-12.9881	0.000202768	-0.367654	-12.9881	0.000202768
K7ELQ9	K7ELQ9;Q6UW68;K7ER05;K7EJQ9;K7EM09;K7EPR0;K7EMV9	K7ELQ9;Q6UW68;K7ER05;K7EJQ9;K7EM09;K7EPR0	Transmembrane protein 205	TMEM205	1	1	-1.20165	0.00023763	-1.20165	0.00023763	-1.0523	0.00743084	4	+	26.542	26.9345	26.4043	28.0133	27.5443	27.5943	1.43968	1.47209	1.65732	2.73695	2.67374	2.53524			1	1	1	1	4.981e-61	4396900000	3719100000	677840000	0.00743084	-1.09037	-5.0113	0.00743084	-1.09037	-5.0113	0.00023763	-1.12562	-12.4729	0.00023763	-1.12562	-12.4729	0.00023763
O75569	O75569-3;O75569-2;O75569;B4DJC7;F8WEG8;G5E9Q4;C9JMM3	O75569-3;O75569-2;O75569;B4DJC7	Interferon-inducible double stranded RNA-dependent protein kinase activator A	PRKRA	1	1	-0.722816	0.00023863	-0.722816	0.00023863	-1.0783	0.00370421	4	+	23.235	23.5134	23.2812	24.8436	24.3595	24.3087	-0.0643963	-0.0854697	-0.0994973	0.607552	0.802379	0.637346			1	1	1	1	6.8088e-48	623710000	401290000	222420000	0.00370421	-1.16073	-6.07738	0.00370421	-1.16073	-6.07738	0.00023863	-0.765547	-12.4595	0.00023863	-0.765547	-12.4595	0.00023863
J3QSV6	J3QSV6;O76021;I3L3U9;I3L3C4;B4DJ58;I3L234	J3QSV6;O76021;I3L3U9	Ribosomal L1 domain-containing protein 1	RSL1D1	1	1	1.29495	0.000246602	1.29495	0.000246602	1.6646	0.000599315	4	+	25.3172	25.3145	25.1621	23.9997	23.4963	23.6499	0.443978	0.516865	0.677313	-0.589966	-0.778083	-0.852016			1	1	1	1	5.3805e-66	944120000	549400000	394720000	0.000599315	1.5493	9.83526	0.000599315	1.5493	9.83526	0.000246602	1.28607	12.3554	0.000246602	1.28607	12.3554	0.000246602
O00461	O00461;F8W785	O00461;F8W785	Golgi integral membrane protein 4	GOLIM4	1	1	-0.793879	0.000258083	-0.793879	0.000258083	-1.9839	0.00488706	4	+	20.2525	20.673	20.9846	22.2462	23.2975	22.6569	-0.0657101	-0.0824558	-0.0546401	0.667172	0.728169	0.893214			1	1	1	1	2.3847e-32	160370000	99671000	60695000	0.00488706	-2.09683	-5.63298	0.00488706	-2.09683	-5.63298	0.000258083	-0.830454	-12.2125	0.000258083	-0.830454	-12.2125	0.000258083
Q15526	Q15526-2;Q15526	Q15526-2;Q15526	Surfeit locus protein 1	SURF1	1	1	-1.43627	0.000259284	-1.43627	0.000259284	-0.9926	0.000921027	4	+	22.5914	22.4965	22.3506	23.4891	23.3022	23.6017	0.17449	0.194014	0.328073	1.81411	1.4533	1.63028			1	1	1	1	6.6801e-39	306860000	217330000	89535000	0.000921027	-0.984833	-8.79713	0.000921027	-0.984833	-8.79713	0.000259284	-1.40037	-12.1981	0.000259284	-1.40037	-12.1981	0.000259284
Q00341	Q00341;Q00341-2;H0Y394;H7C0A4;C9JIZ1;C9J5E5;C9JZI8;C9JHZ8;C9JES8;H7BZC3;H7C2D1;C9JHS7;C9JT62;C9JK79;C9JMQ6;C9JQ82;C9JBS3;C9JEJ8;C9JHN6;C9JHS9;C9J739;H7C3D0	Q00341;Q00341-2;H0Y394	Vigilin	HDLBP	1	1	-0.71692	0.000259547	-0.71692	0.000259547	-0.6769	0.00540551	4	+	26.9416	27.1557	27.2799	27.9102	27.6606	27.8326	1.04868	1.1356	1.21019	1.80337	1.85252	1.93261			1	1	1	1	0	5499800000	4366900000	1132900000	0.00540551	-0.6754	-5.47806	0.00540551	-0.6754	-5.47806	0.000259547	-0.731346	-12.1949	0.000259547	-0.731346	-12.1949	0.000259547
Q9ULA0	Q9ULA0;E7ETB3;E7EMB6;F8WAN0;C9JBE1;B9ZVU2;E5RJ35;C9J1E2;E7EPX3	Q9ULA0;E7ETB3;E7EMB6	Aspartyl aminopeptidase	DNPEP	1	1	-1.37713	0.000260897	-1.37713	0.000260897	-1.334	0.00233674	4	+	23.999	23.676	23.6739	25.3279	24.8156	25.01	0.365045	0.386561	0.42055	1.48298	1.82615	1.76369			1	1	1	1	1.3885e-68	893810000	561870000	331940000	0.00233674	-1.2682	-6.88156	0.00233674	-1.2682	-6.88156	0.000260897	-1.30022	-12.1787	0.000260897	-1.30022	-12.1787	0.000260897
P08133	P08133;P08133-2;E7EMC6	P08133;P08133-2;E7EMC6	Annexin A6;Annexin	ANXA6	0	0	-0.563054	0.000261082	-0.563054	0.000261082	-0.3149	0.00167313	4	+	29.6027	29.6281	29.523	29.9176	29.8449	29.9332	0.985015	0.902796	0.853728	1.41008	1.48416	1.46585			1	1	1	1	0	26744000000	20614000000	6130100000	0.00167313	-0.313967	-7.52097	0.00167313	-0.313967	-7.52097	0.000261082	-0.539514	-12.1765	0.000261082	-0.539514	-12.1765	0.000261082
Q9Y5B9	Q9Y5B9;G3V5A4;G3V401;G3V2X0	Q9Y5B9	FACT complex subunit SPT16	SUPT16H	0	0	0.378148	0.000262394	0.378148	0.000262394	0.6191	0.00605739	4	+	26.4788	26.4846	26.4326	26.1269	25.8597	25.8052	-0.0478815	-0.0780596	-0.0265929	-0.42603	-0.39154	-0.486702			1	1	1	1	1.9242e-172	3184200000	1898100000	1286200000	0.00605739	0.534733	5.30726	0.00605739	0.534733	5.30726	0.000262394	0.383912	12.1609	0.000262394	0.383912	12.1609	0.000262394
Q8NFW8	Q8NFW8;Q8NFW8-2;F5GYM0;F5H296	Q8NFW8;Q8NFW8-2	N-acylneuraminate cytidylyltransferase	CMAS	1	1	-1.13428	0.000262673	-1.13428	0.000262673	-1.3927	0.00264786	4	+	21.8648	22.0058	21.9817	23.5249	22.8879	23.3744	-0.131007	0.036965	0.102775	1.06232	1.17124	1.29357			1	1	1	1	7.2457e-25	244140000	172400000	71740000	0.00264786	-1.31163	-6.65485	0.00264786	-1.31163	-6.65485	0.000262673	-1.1728	-12.1576	0.000262673	-1.1728	-12.1576	0.000262673
Q8TCJ2	Q8TCJ2	Q8TCJ2	Dolichyl-diphosphooligosaccharide--protein glycosyltransferase subunit STT3B	STT3B	1	1	-1.33495	0.000268014	-1.33495	0.000268014	-1.3058	0.00162973	4	+	25.4253	25.4294	25.7865	27.0066	26.7352	26.6294	0.577981	0.726742	0.939358	2.00996	2.10447	2.06169			1	1	1	1	1.3344e-92	2361300000	1881300000	480010000	0.00162973	-1.24333	-7.57343	0.00162973	-1.24333	-7.57343	0.000268014	-1.31068	-12.0952	0.000268014	-1.31068	-12.0952	0.000268014
Q14254	Q14254;J3QLD9;E7EMK3;K7EKW9	Q14254;J3QLD9;E7EMK3	Flotillin-2	FLOT2	1	1	-1.20962	0.000283521	-1.20962	0.000283521	-0.89	0.00012728	4	+	24.0484	24.2292	24.1904	25.0529	25.0804	25.1653	-0.112479	0.00366477	-0.152238	0.935246	1.23593	1.09714			1	1	1	1	9.6019e-89	858450000	571740000	286710000	0.00012728	-0.943534	-14.6215	0.00012728	-0.943534	-14.6215	0.000283521	-1.17646	-11.9225	0.000283521	-1.17646	-11.9225	0.000283521
Q99805	Q99805	Q99805	Transmembrane 9 superfamily member 2	TM9SF2	1	1	-0.803818	0.000286478	-0.803818	0.000286478	-0.8582	0.00261855	4	+	24.5731	24.305	24.172	25.1632	25.1771	25.1086	0.446314	0.297062	0.242932	1.07416	1.15947	1.10088			1	1	1	1	1.675e-174	957510000	676710000	280800000	0.00261855	-0.7996	-6.67478	0.00261855	-0.7996	-6.67478	0.000286478	-0.782735	-11.8909	0.000286478	-0.782735	-11.8909	0.000286478
Q13576	Q13576;E7EWC2;F5H7S7;Q13576-2;J3KR91;D6R939;E9PDT6;D6RDK8;D6R999;D6RGC6	Q13576;E7EWC2;F5H7S7;Q13576-2;J3KR91	Ras GTPase-activating-like protein IQGAP2	IQGAP2	1	1	-1.23953	0.000295626	-1.23953	0.000295626	-1.0545	0.000595412	4	+	25.2974	25.4381	25.0928	26.3519	26.5196	26.3511	0.136165	0.171534	0.440623	1.36822	1.42664	1.41106			1	1	1	1	0	2274700000	1581700000	693040000	0.000595412	-1.13143	-9.85189	0.000595412	-1.13143	-9.85189	0.000295626	-1.15253	-11.7956	0.000295626	-1.15253	-11.7956	0.000295626
P23378	P23378	P23378	Glycine dehydrogenase [decarboxylating], mitochondrial	GLDC	1	1	-2.18761	0.000306469	-2.18761	0.000306469	-3.7819	0.00679496	4	+	21.1642	19.7428	19.9484	22.5694	23.7303	23.849	-1.53157	-2.13196	-1.80182	0.345023	0.626771	0.385792			1	1	1	1	5.6968e-79	345990000	198340000	147650000	0.00679496	-3.09777	-5.13922	0.00679496	-3.09777	-5.13922	0.000306469	-2.27431	-11.6873	0.000306469	-2.27431	-11.6873	0.000306469
Q9Y6N5	Q9Y6N5;H3BNX3;H3BMS6;H3BR48;H3BV36;H3BNP9	Q9Y6N5;H3BNX3	Sulfide:quinone oxidoreductase, mitochondrial	SQRDL	1	1	-0.940244	0.000317555	-0.940244	0.000317555	-0.5982	0.00950995	4	+	25.7846	25.8493	25.9217	26.8969	26.4475	26.428	0.0616857	-0.028179	0.218122	1.03996	1.00193	0.933624			1	1	1	1	7.9344e-172	2881200000	1794400000	1086700000	0.00950995	-0.738934	-4.67118	0.00950995	-0.738934	-4.67118	0.000317555	-0.907962	-11.5814	0.000317555	-0.907962	-11.5814	0.000317555
Q96HY6	Q96HY6;Q96HY6-2	Q96HY6;Q96HY6-2	DDRGK domain-containing protein 1	DDRGK1	1	1	-1.04627	0.000331369	-1.04627	0.000331369	-0.9653	0.00311454	4	+	25.3356	25.4575	25.2559	26.3009	26.0977	26.5875	1.36612	1.29016	1.23852	2.15986	2.33643	2.43378			1	1	1	1	3.654e-299	1765300000	1474400000	290960000	0.00311454	-0.979033	-6.37005	0.00311454	-0.979033	-6.37005	0.000331369	-1.01175	-11.4557	0.000331369	-1.01175	-11.4557	0.000331369
P18754	P18754;P18754-2;C9JW69;C9JRH2;C9JMJ4;C9J3R0;C9JQZ4	P18754;P18754-2;C9JW69;C9JRH2;C9JMJ4;C9J3R0;C9JQZ4	Regulator of chromosome condensation	RCC1	1	1	0.905936	0.000348924	0.905936	0.000348924	1.2335	0.00305813	4	+	25.2347	25.4527	25.3988	24.6041	24.1304	24.1653	-0.358257	-0.322524	-0.130228	-1.11167	-1.22846	-1.23735			1	1	1	1	4.4202e-170	1425000000	674020000	750980000	0.00305813	1.06213	6.40159	0.00305813	1.06213	6.40159	0.000348924	0.922159	11.3051	0.000348924	0.922159	11.3051	0.000348924
Q99426	Q99426;Q6FGY5;K7EP07;K7EK42;K7EL99;K7EQH0;K7ER04	Q99426;Q6FGY5;K7EP07;K7EK42	Tubulin-folding cofactor B	TBCB;CKAP1	1	1	0.782311	0.000353205	0.782311	0.000353205	1.4261	0.00116954	4	+	24.5139	24.6034	25.0933	23.1678	23.2921	23.1773	-0.209797	-0.239519	-0.366924	-1.07396	-1.02183	-0.924209			1	1	1	1	2.2004e-109	920680000	474820000	445860000	0.00116954	1.52447	8.26464	0.00116954	1.52447	8.26464	0.000353205	0.734586	11.2698	0.000353205	0.734586	11.2698	0.000353205
P42224	P42224;P42224-2;J3KPM9;E7EPD2;D2KFR9;E7ENM1;E9PH66;H7BZB5;H7BZ88	P42224;P42224-2;J3KPM9	Signal transducer and activator of transcription 1-alpha/beta	STAT1	1	1	-0.915744	0.000356097	-0.915744	0.000356097	-1.0472	0.00126609	4	+	25.8671	25.6671	25.4378	26.6532	26.8077	26.7143	-0.00060585	-0.132774	-0.0378018	1.11188	0.877942	0.863253			1	1	1	1	0	3084500000	2050300000	1034200000	0.00126609	-1.06773	-8.09441	0.00126609	-1.06773	-8.09441	0.000356097	-1.00809	-11.2462	0.000356097	-1.00809	-11.2462	0.000356097
P51572	P51572;P51572-2;C9JMD7;C9JSP1;C9JQ75;C9J0M4;C9JM14	P51572;P51572-2;C9JMD7;C9JSP1;C9JQ75;C9J0M4	B-cell receptor-associated protein 31	BCAP31	1	1	-0.788387	0.000377466	-0.788387	0.000377466	-0.4734	0.00264168	4	+	27.7407	27.6174	27.5176	28.1717	28.0908	28.0612	0.947684	0.982853	1.04432	1.77124	1.93313	1.70564			1	1	1	1	6.1979e-247	7548500000	5728800000	1819700000	0.00264168	-0.482667	-6.65903	0.00264168	-0.482667	-6.65903	0.000377466	-0.811717	-11.0793	0.000377466	-0.811717	-11.0793	0.000377466
Q92896	Q92896;Q92896-2;Q92896-3;H3BM42;H3BQU9;H3BQT1;H3BRD8	Q92896;Q92896-2;Q92896-3;H3BM42	Golgi apparatus protein 1	GLG1	1	1	0.904348	0.000385173	0.904348	0.000385173	1.2766	0.00245216	4	+	26.232	25.939	26.2778	25.2179	24.7444	24.9554	1.58374	1.59986	1.6764	0.726773	0.455995	0.695512			1	1	1	1	2.2855e-231	1524800000	1142600000	382150000	0.00245216	1.17703	6.79333	0.00245216	1.17703	6.79333	0.000385173	0.993907	11.0219	0.000385173	0.993907	11.0219	0.000385173
Q14566	Q14566	Q14566	DNA replication licensing factor MCM6	MCM6	1	1	1.13084	0.000393571	1.13084	0.000393571	1.5269	0.00267641	4	+	26.3903	26.7133	26.7826	25.637	25.1864	25.1638	-0.570231	-0.460084	-0.755423	-1.57182	-1.70107	-1.71321			1	1	1	1	0	3617600000	1592800000	2024800000	0.00267641	1.29967	6.6357	0.00267641	1.29967	6.6357	0.000393571	1.06679	10.961	0.000393571	1.06679	10.961	0.000393571
Q03701	Q03701;C9J9W7	Q03701	CCAAT/enhancer-binding protein zeta	CEBPZ	1	1	1.03114	0.000399153	1.03114	0.000399153	2.0532	0.0027772	4	+	21.9384	21.9135	21.1871	20.0994	19.8603	19.6912	0.11147	0.194617	0.167643	-0.798258	-0.92873	NaN			1	1	1	1	6.5507e-63	97295000	57829000	39466000	0.0027772	1.79603	6.57007	0.0027772	1.79603	6.57007	0.000399153	1.0214	17.6105	0.00621294	1.25534	5.26981	0.00621294
P15311	P15311;E7EQR4	P15311;E7EQR4	Ezrin	EZR	1	1	0.587108	0.000461169	0.587108	0.000461169	0.6574	0.0118971	4	+	27.955	28.0415	28.5382	27.3841	27.4094	27.3401	0.700306	0.679776	0.863593	0.0713739	0.113198	0.133818			1	1	1	1	0	7606500000	5031700000	2574900000	0.0118971	0.800367	4.37761	0.0118971	0.800367	4.37761	0.000461169	0.641762	10.5232	0.000461169	0.641762	10.5232	0.000461169
P29144	P29144;Q5VZU9	P29144;Q5VZU9	Tripeptidyl-peptidase 2	TPP2	1	1	-0.733832	0.000466066	-0.733832	0.000466066	-0.3497	0.0103661	4	+	26.0243	26.147	26.016	26.43	26.374	26.2645	0.182093	0.183802	0.0721906	0.748398	0.925556	0.915925			1	1	1	1	0	2823300000	1879300000	943970000	0.0103661	-0.293734	-4.55653	0.0103661	-0.293734	-4.55653	0.000466066	-0.717265	-10.4946	0.000466066	-0.717265	-10.4946	0.000466066
P22033	P22033	P22033	Methylmalonyl-CoA mutase, mitochondrial	MUT	1	1	-0.858449	0.000468376	-0.858449	0.000468376	-0.7618	0.00292727	4	+	24.3129	24.3639	24.5367	25.2942	24.9827	25.1257	0.106476	0.11458	0.267896	0.973029	0.890466	1.09117			1	1	1	1	2.6661e-87	997860000	678120000	319740000	0.00292727	-0.729701	-6.47759	0.00292727	-0.729701	-6.47759	0.000468376	-0.821906	-10.4812	0.000468376	-0.821906	-10.4812	0.000468376
Q7KZF4	Q7KZF4;H7C597	Q7KZF4	Staphylococcal nuclease domain-containing protein 1	SND1	1	1	-0.695545	0.000469107	-0.695545	0.000469107	-0.4619	0.000857574	4	+	29.1391	29.2637	29.2181	29.8116	29.676	29.68	-0.028136	-0.0195185	0.158636	0.671293	0.704506	0.676026			1	1	1	1	0	24192000000	15965000000	8227600000	0.000857574	-0.515567	-8.96224	0.000857574	-0.515567	-8.96224	0.000469107	-0.646948	-10.477	0.000469107	-0.646948	-10.477	0.000469107
F5H345	F5H345;P08397-2;P08397;P08397-4;P08397-3;F5GY90;F5H226;F5H0P4;F5H4W5;F5H4X2	F5H345;P08397-2;P08397;P08397-4;P08397-3;F5GY90;F5H226	Porphobilinogen deaminase	HMBS	1	1	0.860785	0.000487916	0.860785	0.000487916	1.2731	0.00668051	4	+	23.3727	23.402	23.3162	22.0996	21.6687	22.5155	0.868222	0.897792	0.745918	-0.0106894	0.17505	0.00743731			1	1	1	1	2.2833e-39	225640000	148830000	76806000	0.00668051	1.26903	5.16379	0.00668051	1.26903	5.16379	0.000487916	0.780045	10.3715	0.000487916	0.780045	10.3715	0.000487916
P46087	P46087;P46087-4;P46087-2;P46087-3;F5GWB7;F5H709;F5H5X6;F5GYR3;F5H359;F5H8G6	P46087;P46087-4;P46087-2;P46087-3	Putative ribosomal RNA methyltransferase NOP2	NOP2	1	1	1.21851	0.000503495	1.21851	0.000503495	1.6468	0.00236745	4	+	24.7385	25.0085	25.5444	23.4955	23.3617	23.1563	0.149203	0.161212	0.512012	-1.0573	-0.943883	-1.08661			1	1	1	1	4.2825e-150	815570000	457650000	357910000	0.00236745	1.7593	6.85757	0.00236745	1.7593	6.85757	0.000503495	1.30341	10.2878	0.000503495	1.30341	10.2878	0.000503495
P26038	P26038;V9GZ54;E9PNP4	P26038	Moesin	MSN	1	1	0.664374	0.000504492	0.664374	0.000504492	0.6985	0.00065412	4	+	29.1221	29.1601	28.9623	28.3215	28.4236	28.4425	-0.034699	-0.0349894	0.113983	-0.577514	-0.715744	-0.699073			1	1	1	1	0	18995000000	10448000000	8547500000	0.00065412	0.685634	9.61506	0.00065412	0.685634	9.61506	0.000504492	0.678875	10.2825	0.000504492	0.678875	10.2825	0.000504492
Q9HB40	Q9HB40;Q9HB40-2;I3L4Z9;I3L4Z3;I3L506;I3L2N6	Q9HB40;Q9HB40-2	Retinoid-inducible serine carboxypeptidase	SCPEP1	1	1	0.910935	0.000505191	0.910935	0.000505191	1.8359	0.00143851	4	+	24.9218	25.0594	24.3572	23.0675	23.0859	23.1248	0.50089	0.613316	0.723106	-0.492673	-0.297619	-0.275899			1	1	1	1	9.9783e-108	774010000	469200000	304800000	0.00143851	1.68673	7.82706	0.00143851	1.68673	7.82706	0.000505191	0.967835	10.2788	0.000505191	0.967835	10.2788	0.000505191
P49736	P49736;H0Y8E6;F8WDM3;C9J013;C9JZ21;H7C4N9	P49736;H0Y8E6	DNA replication licensing factor MCM2	MCM2	1	1	0.961286	0.00050538	0.961286	0.00050538	1.1981	0.000404737	4	+	26.6127	26.763	26.6729	25.7411	25.4748	25.445	-0.670314	-0.453366	-0.776034	-1.6316	-1.68764	-1.60451			1	1	1	1	0	4056000000	1834400000	2221700000	0.000404737	1.12923	10.8825	0.000404737	1.12923	10.8825	0.00050538	1.00802	10.2779	0.00050538	1.00802	10.2779	0.00050538
B4DZI8	B4DZI8;P35606;H0YAC7;D6R997;D6RBZ7;D6RCL6;D6RBG7;D6RBT6;H0Y938	B4DZI8;P35606	Coatomer subunit beta	COPB2	1	1	-0.659006	0.000527686	-0.659006	0.000527686	-0.6442	0.000973025	4	+	27.1617	27.0991	26.906	27.8026	27.7209	27.7433	0.451162	0.459414	0.472773	1.04373	1.27117	1.11842			1	1	1	1	0	5786100000	4082100000	1703900000	0.000973025	-0.7	-8.67199	0.000973025	-0.7	-8.67199	0.000527686	-0.683323	-10.164	0.000527686	-0.683323	-10.164	0.000527686
O75083	O75083;O75083-3;D6RD66	O75083;O75083-3;D6RD66	WD repeat-containing protein 1	WDR1	0	0	-0.485657	0.000538744	-0.485657	0.000538744	-0.4584	0.000524312	4	+	26.9006	26.9369	26.9026	27.2811	27.4258	27.361	-0.204441	-0.313166	-0.281309	0.133505	0.243028	0.204348			1	1	1	1	2.9552e-165	6133700000	3596700000	2537000000	0.000524312	-0.4426	-10.1808	0.000524312	-0.4426	-10.1808	0.000538744	-0.459932	-10.1097	0.000538744	-0.459932	-10.1097	0.000538744
F8W031	F8W031;F8VXJ7;Q9Y2B0;F8W1K5;F8VP03;H0YIH9;H0YI18;F8W1U5;Q9Y2B0-2;F8W0J2;F8VWQ5	F8W031;F8VXJ7;Q9Y2B0;F8W1K5	Protein canopy homolog 2	CNPY2	1	1	-0.725247	0.000546675	-0.725247	0.000546675	-0.399	0.00455334	4	+	26.4708	26.4231	26.5275	26.7289	26.9132	26.8698	0.879803	0.914347	0.738738	1.47367	1.60505	1.62662			1	1	1	1	9.5735e-75	3184300000	2470500000	713800000	0.00455334	-0.363501	-5.74377	0.00455334	-0.363501	-5.74377	0.000546675	-0.724149	-10.0717	0.000546675	-0.724149	-10.0717	0.000546675
O15400	O15400-2;O15400	O15400-2;O15400	Syntaxin-7	STX7	1	1	-0.664739	0.000569745	-0.664739	0.000569745	-0.6309	0.00988563	4	+	23.174	23.4001	23.5751	24.1715	24.031	23.8963	0.283811	0.0804463	0.185077	0.849816	0.786995	0.892543			1	1	1	1	1.3052e-207	516440000	329740000	186700000	0.00988563	-0.649866	-4.61939	0.00988563	-0.649866	-4.61939	0.000569745	-0.660006	-9.96472	0.000569745	-0.660006	-9.96472	0.000569745
P62873	P62873;B1AKQ8;F6X3N5;F6UT28	P62873;B1AKQ8;F6X3N5;F6UT28	Guanine nucleotide-binding protein G(I)/G(S)/G(T) subunit beta-1	GNB1	1	1	-1.30052	0.000575176	-1.30052	0.000575176	-0.8544	0.00543994	4	+	25.6398	25.6561	25.2	26.3268	26.7009	26.4942	-1.12562	-1.06735	-0.752064	0.360069	0.204364	0.233171			1	1	1	1	3.9379e-66	3052200000	1698400000	1353800000	0.00543994	-1.00867	-5.46842	0.00543994	-1.00867	-5.46842	0.000575176	-1.24755	-9.94033	0.000575176	-1.24755	-9.94033	0.000575176
Q04917	Q04917;A2IDB2;F8WEB6;A2IDB1	Q04917;A2IDB2	14-3-3 protein eta	YWHAH	1	1	0.68621	0.000577736	0.68621	0.000577736	1.1082	6.03746e-05	4	+	25.8598	25.8138	25.9053	24.8367	24.6382	24.7516	0.0247874	0.00327146	-0.128558	-0.682939	-0.691147	-0.569822			1	1	1	1	0	1781900000	979600000	802310000	6.03746e-05	1.11747	17.6611	6.03746e-05	1.11747	17.6611	0.000577736	0.614469	9.92893	0.000577736	0.614469	9.92893	0.000577736
P33993	P33993;P33993-3;P33993-2;C9J8M6	P33993;P33993-3	DNA replication licensing factor MCM7	MCM7	1	1	1.05607	0.000589514	1.05607	0.000589514	1.1636	0.000172368	4	+	26.7382	26.7736	26.523	25.6191	25.5746	25.546	-0.733504	-0.56032	-0.840543	-1.6523	-1.78957	-1.89748			1	1	1	1	0	4530500000	1815300000	2715200000	0.000172368	1.09837	13.5367	0.000172368	1.09837	13.5367	0.000589514	1.06833	9.87727	0.000589514	1.06833	9.87727	0.000589514
Q9NWU1	Q9NWU1;Q9NWU1-2;C9J2G3;C9JQQ2;F8VNS3	Q9NWU1;Q9NWU1-2;C9J2G3;C9JQQ2	3-oxoacyl-[acyl-carrier-protein] synthase, mitochondrial	OXSM	1	1	-0.625754	0.000592139	-0.625754	0.000592139	-0.4625	0.00245098	4	+	23.199	23.2997	23.4223	23.7363	23.8099	23.7622	0.246348	0.183008	0.221045	0.783125	0.846799	0.999781			1	1	1	1	1.486e-191	491130000	332840000	158300000	0.00245098	-0.462467	-6.79421	0.00245098	-0.462467	-6.79421	0.000592139	-0.659768	-9.86594	0.000592139	-0.659768	-9.86594	0.000592139
P78344	P78344;D3DQV9;P78344-2;H0Y3P2;H0YCH5;E9PKF8;H0YD77;H0YE22;H0YEC5;H0YE44;H0YCF8	P78344;D3DQV9;P78344-2;H0Y3P2	Eukaryotic translation initiation factor 4 gamma 2	EIF4G2	0	0	0.37768	0.000597831	0.37768	0.000597831	0.369	0.00834112	4	+	24.6966	24.742	24.8373	24.5297	24.347	24.373	-0.171711	-0.297522	-0.231241	-0.633831	-0.608921	-0.591127			1	1	1	1	1.5211e-252	1136600000	575320000	561300000	0.00834112	0.342067	4.84972	0.00834112	0.342067	4.84972	0.000597831	0.377801	9.84156	0.000597831	0.377801	9.84156	0.000597831
Q14980	Q14980;Q14980-4;Q14980-3;Q14980-5;F5H4J1;F5H6Y5;F5H763;F5H2F3;F5H3L6;F5H0Z7;F5GZW1;F5H7R5;F5H4Y4;F5GWA2;F5GWK2;F5H073;F5H068;F8W6T3;F5H1L0	Q14980;Q14980-4;Q14980-3	Nuclear mitotic apparatus protein 1	NUMA1	0	0	0.47506	0.000603341	0.47506	0.000603341	0.768	0.00209684	4	+	27.8256	27.9217	28.1946	27.1532	27.2279	27.1537	1.3217	1.45378	1.38989	0.821911	0.91483	0.929586			1	1	1	1	0	6379900000	4705400000	1674500000	0.00209684	0.802366	7.08344	0.00209684	0.802366	7.08344	0.000603341	0.499684	9.81824	0.000603341	0.499684	9.81824	0.000603341
P51159	P51159;P51159-2;H3BN55;H3BUD9;H3BS49;H3BVH7;H3BU81	P51159;P51159-2;H3BN55;H3BUD9;H3BS49;H3BVH7	Ras-related protein Rab-27A	RAB27A	1	1	1.43943	0.00062319	1.43943	0.00062319	1.8677	0.00331322	4	+	24.0184	24.0392	23.3912	21.956	22.1507	22.4663	0.892573	0.731924	0.925064	-0.546857	-0.32458	-0.777493			1	1	1	1	1.3289e-23	381240000	256260000	124980000	0.00331322	1.62527	6.26433	0.00331322	1.62527	6.26433	0.00062319	1.3995	9.73638	0.00062319	1.3995	9.73638	0.00062319
P49755	P49755;G3V2K7	P49755;G3V2K7	Transmembrane emp24 domain-containing protein 10	TMED10	1	1	-1.05168	0.000624107	-1.05168	0.000624107	-0.7965	0.000115472	4	+	26.9256	26.9408	26.7963	27.7221	27.8194	27.7091	0.0921194	0.0444475	0.304533	1.32961	1.1438	1.09571			1	1	1	1	1.7495e-262	5459700000	3899000000	1560700000	0.000115472	-0.862633	-14.9873	0.000115472	-0.862633	-14.9873	0.000624107	-1.04267	-9.73268	0.000624107	-1.04267	-9.73268	0.000624107
Q9BYG3	Q9BYG3;C9J808;H7BZL0;C9J6C5	Q9BYG3	MKI67 FHA domain-interacting nucleolar phosphoprotein	MKI67IP	1	1	1.2659	0.00064466	1.2659	0.00064466	1.3548	0.000153457	4	+	23.4503	23.4868	23.7193	21.9755	22.132	22.18	0.265056	0.510412	0.665347	-0.634766	-0.755489	-0.775864			1	1	1	1	6.3686e-143	327760000	177210000	150550000	0.000153457	1.4563	13.9429	0.000153457	1.4563	13.9429	0.00064466	1.20231	9.6514	0.00064466	1.20231	9.6514	0.00064466
O15173	O15173;O15173-2;U3KQM0;D3DNX8	O15173;O15173-2	Membrane-associated progesterone receptor component 2	PGRMC2	1	1	-0.93653	0.000645297	-0.93653	0.000645297	-0.7865	0.00726716	4	+	25.9542	26.0117	25.5177	26.5543	26.799	26.7407	1.15268	1.05772	1.36625	2.07778	2.16395	2.08921			1	1	1	1	3.1103e-260	2450600000	2006900000	443690000	0.00726716	-0.870133	-5.04292	0.00726716	-0.870133	-5.04292	0.000645297	-0.918091	-9.64893	0.000645297	-0.918091	-9.64893	0.000645297
Q9Y3B3	Q9Y3B3-2;Q9Y3B3;Q86XR7-2	Q9Y3B3-2;Q9Y3B3;Q86XR7-2	Transmembrane emp24 domain-containing protein 7	TMED7	1	1	-2.10089	0.000671101	-2.10089	0.000671101	-1.5819	0.000566408	4	+	23.7246	23.8445	24.1283	25.4675	25.4264	25.1951	0.140678	-0.0932897	0.263498	2.36272	2.24157	1.7615			1	1	1	1	2.4577e-17	975760000	746250000	229510000	0.000566408	-1.46387	-9.97986	0.000566408	-1.46387	-9.97986	0.000671101	-2.0183	-9.55144	0.000671101	-2.0183	-9.55144	0.000671101
J3KS22	J3KS22;Q7Z4W1;J3QS36;J3QL34;J3QS45;J3KRZ4;J3KSZ5;J3QRQ2	J3KS22;Q7Z4W1;J3QS36;J3QL34;J3QS45;J3KRZ4;J3KSZ5	L-xylulose reductase	DCXR	1	1	0.746804	0.000741665	0.746804	0.000741665	0.9052	0.000333088	4	+	25.2118	25.1015	25.269	24.4202	24.2157	24.3066	0.165042	0.168058	-0.0388877	-0.581762	-0.681494	-0.57737			1	1	1	1	3.221e-33	1138400000	628590000	509820000	0.000333088	0.879932	11.4406	0.000333088	0.879932	11.4406	0.000741665	0.711613	9.30699	0.000741665	0.711613	9.30699	0.000741665
P17931	P17931;G3V3R6	P17931;G3V3R6	Galectin-3	LGALS3	1	1	1.31024	0.000776927	1.31024	0.000776927	1.991	0.0112556	4	+	25.5251	25.2882	26.1642	24.2778	23.5341	22.9444	1.8152	1.64319	1.67163	0.361395	-0.0915442	0.376545			1	1	1	1	1.6466e-26	856090000	621100000	234980000	0.0112556	2.07373	4.44898	0.0112556	2.07373	4.44898	0.000776927	1.49454	9.1954	0.000776927	1.49454	9.1954	0.000776927
O00154	O00154-6;O00154-4;O00154-7;O00154;O00154-5;O00154-2;B4DUX0;O00154-3;K7EKP8;F5GWE2	O00154-6;O00154-4;O00154-7;O00154;O00154-5;O00154-2;B4DUX0;O00154-3;K7EKP8	Cytosolic acyl coenzyme A thioester hydrolase	ACOT7	1	1	0.78398	0.00080133	0.78398	0.00080133	1.3302	0.00274222	4	+	23.7253	23.7778	23.3361	22.3951	22.126	22.5681	-1.05647	-1.03108	-1.09859	-1.80144	-2.09181	-1.84045			1	1	1	1	1.7546e-71	623090000	227090000	396000000	0.00274222	1.25	6.59251	0.00274222	1.25	6.59251	0.00080133	0.849187	9.12179	0.00080133	0.849187	9.12179	0.00080133
Q99436	Q99436;B4E0P1;Q5TBG5	Q99436	Proteasome subunit beta type-7	PSMB7	1	1	0.942002	0.000834904	0.942002	0.000834904	1.2071	0.00491306	4	+	24.6629	24.7023	24.8118	23.0406	23.8079	23.4952	0.756306	0.822386	0.531494	-0.340724	-0.185696	-0.169083			1	1	1	1	5.4917e-28	631040000	408110000	222930000	0.00491306	1.27777	5.62474	0.00491306	1.27777	5.62474	0.000834904	0.93523	9.02494	0.000834904	0.93523	9.02494	0.000834904
Q96IJ6	Q96IJ6;Q96IJ6-2;F8WD54;C9JAH0;C9J255	Q96IJ6;Q96IJ6-2;F8WD54	Mannose-1-phosphate guanyltransferase alpha	GMPPA	1	1	-0.94447	0.000848424	-0.94447	0.000848424	-0.7078	0.00312542	4	+	25.0368	24.9104	24.9597	25.975	25.6675	25.5953	1.36896	1.31125	1.0607	2.21251	2.43954	2.25572			1	1	1	1	2.983e-137	1220200000	999930000	220230000	0.00312542	-0.776967	-6.36405	0.00312542	-0.776967	-6.36405	0.000848424	-1.05562	-8.9873	0.000848424	-1.05562	-8.9873	0.000848424
Q13185	Q13185;S4R2Y4	Q13185	Chromobox protein homolog 3	CBX3	0	0	0.269366	0.000854574	0.269366	0.000854574	0.4481	0.0034998	4	+	26.6978	26.7454	26.605	26.2497	26.0836	26.2964	0.0888361	0.181564	0.119037	-0.150329	-0.202909	-0.144896			1	1	1	1	2.4314e-239	3258000000	2004000000	1254000000	0.0034998	0.472833	6.17192	0.0034998	0.472833	6.17192	0.000854574	0.295857	8.97042	0.000854574	0.295857	8.97042	0.000854574
Q9NRX4	Q9NRX4;Q9NRX4-2	Q9NRX4	14 kDa phosphohistidine phosphatase	PHPT1	1	1	-0.860591	0.000876421	-0.860591	0.000876421	-1.1416	0.00174137	4	+	24.3583	23.9286	24.3632	25.3555	25.6971	25.4999	0.409266	0.578582	0.450989	1.12545	1.31158	1.36299			1	1	1	1	8.0153e-25	1121400000	837840000	283530000	0.00174137	-1.3008	-7.44178	0.00174137	-1.3008	-7.44178	0.000876421	-0.787064	-8.91166	0.000876421	-0.787064	-8.91166	0.000876421
Q9H583	Q9H583	Q9H583	HEAT repeat-containing protein 1	HEATR1	1	1	0.892904	0.000881999	0.892904	0.000881999	1.3168	0.00018745	4	+	23.2762	23.1937	23.0499	21.7289	21.8769	21.9825	-0.255856	-0.266842	0.00642145	-0.995376	-1.16893	-1.14876			1	1	1	1	1.1786e-121	341210000	158900000	182310000	0.00018745	1.3105	13.2507	0.00018745	1.3105	13.2507	0.000881999	0.932262	8.89694	0.000881999	0.932262	8.89694	0.000881999
Q9NTJ5	Q9NTJ5;E9PGZ4;B4DK71;F8WDN7;C9JV50;F8WD07;F8WCQ2;C9J3E3	Q9NTJ5;E9PGZ4;B4DK71	Phosphatidylinositide phosphatase SAC1	SACM1L	1	1	-0.939324	0.000921368	-0.939324	0.000921368	-0.425	0.00995159	4	+	23.7512	23.899	23.784	24.4184	24.1348	24.209	0.0975068	0.105756	0.273448	1.04508	1.12979	0.864064			1	1	1	1	1.9155e-79	619480000	410980000	208500000	0.00995159	-0.442666	-4.61054	0.00995159	-0.442666	-4.61054	0.000921368	-0.854072	-8.79628	0.000921368	-0.854072	-8.79628	0.000921368
Q9BZE4	Q9BZE4;B7Z7A3;B4DY13;Q5T3R7	Q9BZE4;B7Z7A3;B4DY13	Nucleolar GTP-binding protein 1	GTPBP4	1	1	0.882067	0.000987584	0.882067	0.000987584	1.0212	0.00218303	4	+	24.2735	24.5281	24.3788	23.3165	23.3576	23.6733	-0.107359	-0.0961194	0.194165	-0.873648	-0.978186	-1.05498			1	1	1	1	1.948e-67	730970000	382020000	348950000	0.00218303	0.944333	7.00777	0.00218303	0.944333	7.00777	0.000987584	0.965832	8.63844	0.000987584	0.965832	8.63844	0.000987584
P07195	P07195;A8MW50;C9J7H8;F5H793	P07195;A8MW50;C9J7H8	L-lactate dehydrogenase B chain;L-lactate dehydrogenase	LDHB	0	0	0.468658	0.00102437	0.468658	0.00102437	0.5629	0.00581504	4	+	29.5023	29.6164	29.2962	28.9474	28.7786	28.9394	-0.321944	-0.299951	-0.459804	-0.790602	-0.784557	-0.81874			1	1	1	1	0	26830000000	13963000000	12867000000	0.00581504	0.583167	5.36801	0.00581504	0.583167	5.36801	0.00102437	0.4374	8.55631	0.00102437	0.4374	8.55631	0.00102437
U3KQC1	U3KQC1;Q9BV38;K7EIR0;U3KQQ3;K7EML4	U3KQC1;Q9BV38;K7EIR0	WD repeat-containing protein 18	WDR18	0	0	0.268716	0.00103386	0.268716	0.00103386	0.9922	0.000750981	4	+	23.6548	23.8678	23.8883	22.8756	23.0366	22.8457	-0.0362589	-0.102769	-0.132207	-0.404617	-0.345105	-0.371485			1	1	1	1	5.4366e-41	513680000	277510000	236170000	0.000750981	0.884333	9.27688	0.000750981	0.884333	9.27688	0.00103386	0.283324	8.53572	0.00103386	0.283324	8.53572	0.00103386
P61224	P61224;E7ESV4;P61224-3;F5H7Y6;F5GX62;F5H6R7;F5H004;P61224-2;A6NIZ1;P61224-4;F5H077;F5GWU8;F5H491;F5H0B7;F5H500;F5H823;B7ZB78;F5GZG1;F5GYB5	P61224;E7ESV4;P61224-3;F5H7Y6;F5GX62;F5H6R7;F5H004;P61224-2;A6NIZ1;P61224-4;F5H077;F5GWU8;F5H491;F5H0B7;F5H500;F5H823;B7ZB78;F5GZG1;F5GYB5	Ras-related protein Rap-1b;Ras-related protein Rap-1b-like protein	RAP1B	1	1	-0.937904	0.00106822	-0.937904	0.00106822	-0.7664	0.00970986	4	+	25.4594	25.5634	25.5308	26.5439	25.989	26.2972	-0.716036	-0.80681	-0.494126	0.364685	0.221868	0.172241			1	1	1	1	4.5298e-100	2466500000	1402100000	1064400000	0.00970986	-0.758833	-4.64332	0.00970986	-0.758833	-4.64332	0.00106822	-0.925256	-8.46307	0.00106822	-0.925256	-8.46307	0.00106822
E9PS41	E9PS41;Q6RFH5-2;Q6RFH5;H0YFP2	E9PS41;Q6RFH5-2;Q6RFH5	WD repeat-containing protein 74	WDR74	1	1	0.862251	0.00109028	0.862251	0.00109028	1.4294	0.00281198	4	+	21.837	22.2098	22.1027	20.6733	20.3654	20.9837	-0.108759	0.108503	0.0110521	-0.962142	-0.695014	-0.851199			1	1	1	1	6.9617e-32	136720000	74021000	62704000	0.00281198	1.3757	6.5481	0.00281198	1.3757	6.5481	0.00109028	0.839717	8.41793	0.00109028	0.839717	8.41793	0.00109028
Q8TDN6	Q8TDN6	Q8TDN6	Ribosome biogenesis protein BRX1 homolog	BRIX1	1	1	1.08307	0.00112743	1.08307	0.00112743	1.8115	0.000215008	4	+	23.9845	24.1057	24.0882	22.1819	22.2767	22.6038	0.0481677	0.215278	0.456212	-0.73266	-0.867789	-0.89003			1	1	1	1	1.4184e-59	403640000	221470000	182180000	0.000215008	1.70533	12.7954	0.000215008	1.70533	12.7954	0.00112743	1.07005	8.34442	0.00112743	1.07005	8.34442	0.00112743
P46940	P46940;H0YLE8;F2Z2E2;Q86VI3;H0YKA5	P46940;H0YLE8	Ras GTPase-activating-like protein IQGAP1	IQGAP1	1	1	0.807508	0.00113392	0.807508	0.00113392	1.0777	0.00065896	4	+	28.2415	28.3067	27.9961	27.1479	27.1638	27.2754	0.623981	0.567336	0.907712	-0.162088	-0.183527	-0.212951			1	1	1	1	0	8656800000	5344500000	3312200000	0.00065896	0.985734	9.59672	0.00065896	0.985734	9.59672	0.00113392	0.885865	8.33188	0.00113392	0.885865	8.33188	0.00113392
Q10471	Q10471;G3V1S6;B7Z8V8;Q8N4A0-2;F8VUJ3;Q8N4A0	Q10471;G3V1S6	Polypeptide N-acetylgalactosaminyltransferase 2;Polypeptide N-acetylgalactosaminyltransferase 2 soluble form	GALNT2	1	1	-0.992372	0.001153	-0.992372	0.001153	-1.051	0.00266478	4	+	25.3287	25.3627	24.8206	26.3797	26.2924	26.3843	-0.244342	-0.245745	0.0413119	0.931017	0.74803	0.731425			1	1	1	1	2.316e-205	2337700000	1491300000	846390000	0.00266478	-1.18147	-6.64347	0.00266478	-1.18147	-6.64347	0.001153	-0.953082	-8.29554	0.001153	-0.953082	-8.29554	0.001153
P40121	P40121;P40121-2;E7ENU9;B8ZZL6;H7C0X8	P40121;P40121-2;E7ENU9	Macrophage-capping protein	CAPG	1	1	1.1745	0.00119108	1.1745	0.00119108	2.1943	9.05359e-06	4	+	25.4724	25.599	25.5586	23.5554	23.3609	23.3643	2.42812	2.19444	2.21858	0.722339	1.1924	1.04408			1	1	1	1	3.7745e-224	805820000	670750000	135060000	9.05359e-06	2.11647	28.4736	9.05359e-06	2.11647	28.4736	0.00119108	1.29411	8.22517	0.00119108	1.29411	8.22517	0.00119108
Q9H0A0	Q9H0A0;Q9H0A0-2;E9PMU0;E9PJN6	Q9H0A0;Q9H0A0-2	N-acetyltransferase 10	NAT10	1	1	0.907757	0.0012037	0.907757	0.0012037	0.9959	3.60957e-05	4	+	25.0941	25.2554	25.1744	24.1765	24.1785	24.2218	-0.291861	-0.0826763	0.0639687	-0.92544	-0.990433	-1.00114			1	1	1	1	4.9203e-287	1246300000	641760000	604570000	3.60957e-05	0.982367	20.1091	3.60957e-05	0.982367	20.1091	0.0012037	0.868816	8.20248	0.0012037	0.868816	8.20248	0.0012037
P10768	P10768;H7BZT7;X6RA14;U3KQT1	P10768;H7BZT7;X6RA14;U3KQT1	S-formylglutathione hydrolase	ESD	1	1	-0.986044	0.00121856	-0.986044	0.00121856	-1.0873	0.0069407	4	+	23.0021	22.9039	22.6859	23.624	24.3014	23.9912	-1.47436	-1.42032	-1.52409	-0.774703	-0.427099	-0.488316			1	1	1	1	4.1918e-49	641990000	280560000	361430000	0.0069407	-1.10823	-5.10864	0.0069407	-1.10823	-5.10864	0.00121856	-0.909548	-8.17612	0.00121856	-0.909548	-8.17612	0.00121856
Q53EL6	Q53EL6-2;Q53EL6;Q5VZS7	Q53EL6-2;Q53EL6	Programmed cell death protein 4	PDCD4	1	1	-0.999079	0.00124336	-0.999079	0.00124336	-0.7403	0.00063758	4	+	23.715	23.8263	23.6311	24.6051	24.4233	24.4553	-0.488894	-0.483053	-0.183794	0.44244	0.516026	0.608293			1	1	1	1	7.4696e-41	806450000	481390000	325060000	0.00063758	-0.770433	-9.67903	0.00063758	-0.770433	-9.67903	0.00124336	-0.9075	-8.133	0.00124336	-0.9075	-8.133	0.00124336
Q14157	Q14157;Q14157-5;Q14157-4;Q14157-1;Q14157-3;F8W726;Q5VU77;Q5VU79;Q5VU78;Q5VU81;Q5VU80;H0Y5H6;H7C2T8	Q14157;Q14157-5;Q14157-4;Q14157-1;Q14157-3;F8W726	Ubiquitin-associated protein 2-like	UBAP2L	0	0	0.353059	0.00132943	0.353059	0.00132943	0.3669	0.00621698	4	+	25.0064	25.0334	25.2676	24.6795	24.6665	24.6259	0.215665	0.322369	0.204177	-0.228621	-0.116036	-0.137394			1	1	1	1	0	1335900000	781720000	554220000	0.00621698	0.445166	5.26885	0.00621698	0.445166	5.26885	0.00132943	0.408088	7.99123	0.00132943	0.408088	7.99123	0.00132943
O60732	O60732;A0PK03	O60732;A0PK03	Melanoma-associated antigen C1	MAGEC1	1	1	-1.51805	0.0013317	-1.51805	0.0013317	-1.7976	0.00240113	4	+	22.2282	22.3238	21.4591	24.0258	24.1523	23.8083	-0.328681	-0.294075	-0.897318	1.08029	1.39635	1.18937			1	1	1	1	7.6302e-45	346170000	235250000	110920000	0.00240113	-1.99177	-6.8317	0.00240113	-1.99177	-6.8317	0.0013317	-1.72869	-7.98765	0.0013317	-1.72869	-7.98765	0.0013317
P35579	P35579;P35579-2;Q5BKV1;B1AH99;E7ERA5;REV__S4R3H4;REV__E7EQT4;REV__Q9UKV3-5;REV__Q9UKV3	P35579;P35579-2	Myosin-9	MYH9	0	0	0.570127	0.00137954	0.570127	0.00137954	0.8092	0.000899893	4	+	29.8243	29.8143	29.5809	28.962	29.0457	29.0051	-0.0168524	-0.0964321	0.152693	-0.551784	-0.590339	-0.586979			1	1	1	1	0	30039000000	16519000000	13519000000	0.000899893	0.735567	8.85051	0.000899893	0.735567	8.85051	0.00137954	0.589503	7.91383	0.00137954	0.589503	7.91383	0.00137954
Q53GQ0	Q53GQ0;E9PI21;Q96EA9	Q53GQ0	Estradiol 17-beta-dehydrogenase 12	HSD17B12	1	1	-1.33018	0.00139535	-1.33018	0.00139535	-1.6402	0.00243855	4	+	23.5006	23.2629	22.912	24.5143	24.9031	25.0566	-1.09169	-1.0173	-0.711572	0.659631	0.312878	0.2587			1	1	1	1	1.1732e-74	979600000	540600000	439010000	0.00243855	-1.5995	-6.80347	0.00243855	-1.5995	-6.80347	0.00139535	-1.35059	-7.89012	0.00139535	-1.35059	-7.89012	0.00139535
O95831	O95831-3;O95831;O95831-2;E9PMA0;O95831-6;O95831-5;O95831-4	O95831-3;O95831;O95831-2;E9PMA0	Apoptosis-inducing factor 1, mitochondrial	AIFM1	0	0	-0.389672	0.00145181	-0.389672	0.00145181	-0.2771	0.00424984	4	+	26.9156	26.9886	26.9132	27.2554	27.1318	27.1927	-0.152573	-0.179381	-0.0768942	0.186993	0.237099	0.318822			1	1	1	1	1.1009e-273	4743000000	2903600000	1839400000	0.00424984	-0.254166	-5.85353	0.00424984	-0.254166	-5.85353	0.00145181	-0.383921	-7.80811	0.00145181	-0.383921	-7.80811	0.00145181
Q13011	Q13011;M0R248;M0QZW4;M0R280;M0QXS7	Q13011;M0R248	Delta(3,5)-Delta(2,4)-dienoyl-CoA isomerase, mitochondrial	ECH1	0	0	-0.417686	0.00145415	-0.417686	0.00145415	-0.3665	0.00643911	4	+	27.0309	27.0283	26.7997	27.3239	27.3948	27.3982	0.0147328	-0.0599754	-0.0386314	0.298631	0.462561	0.379055			1	1	1	1	0	5874400000	3648700000	2225700000	0.00643911	-0.419334	-5.21736	0.00643911	-0.419334	-5.21736	0.00145415	-0.40804	-7.8048	0.00145415	-0.40804	-7.8048	0.00145415
Q9Y3Y2	Q9Y3Y2-4;X6R700;Q9Y3Y2;Q9Y3Y2-3;Q5T7Y7	Q9Y3Y2-4;X6R700;Q9Y3Y2;Q9Y3Y2-3;Q5T7Y7	Chromatin target of PRMT1 protein	CHTOP	1	1	0.935099	0.00148166	0.935099	0.00148166	1.2218	0.00214921	4	+	24.163	24.5141	24.6247	23.2923	23.2324	23.4713	1.47492	1.57167	1.56082	0.867732	0.625721	0.499868			1	1	1	1	7.5745e-87	495640000	366890000	128750000	0.00214921	1.10193	7.03702	0.00214921	1.10193	7.03702	0.00148166	0.871366	7.76633	0.00148166	0.871366	7.76633	0.00148166
P16989	P16989-2;P16989;P16989-3	P16989-2;P16989;P16989-3	Y-box-binding protein 3	YBX3	1	1	-1.81332	0.00148481	-1.81332	0.00148481	-2.1082	0.0001655	4	+	19.7508	19.3847	19.8275	21.912	21.6549	21.859	-1.56951	-1.96677	NaN	0.117233	-0.0444963	0.0451757			1	1	1	1	3.8291e-280	139910000	66155000	73757000	0.0001655	-2.1543	-13.6775	0.0001655	-2.1543	-13.6775	0.00148481	-1.80744	-11.304	0.00213579	-1.61473	-7.04878	0.00213579
Q5TB53	Q5TB53;Q9HD45	Q5TB53;Q9HD45	Transmembrane 9 superfamily member 3	TM9SF3	1	1	-1.22244	0.00152827	-1.22244	0.00152827	-1.0883	0.00057501	4	+	24.1884	24.3358	24.1332	25.2767	25.3381	25.0688	0.414029	0.243121	0.0203316	1.46556	1.82869	1.40801			1	1	1	1	4.106e-54	913950000	670580000	243370000	0.00057501	-1.00873	-9.94107	0.00057501	-1.00873	-9.94107	0.00152827	-1.3416	-7.70312	0.00152827	-1.3416	-7.70312	0.00152827
Q9BUT1	Q9BUT1;Q9BUT1-2;D6RFG2;D6R9U8;D6RIR6;D6RBF6;Q9BUT1-3;D6R9P2	Q9BUT1;Q9BUT1-2;D6RFG2;D6R9U8;D6RIR6	3-hydroxybutyrate dehydrogenase type 2	BDH2	1	1	-2.19798	0.00154456	-2.19798	0.00154456	-2.5124	0.000840378	4	+	20.9241	21.0917	21.4828	23.921	23.1962	23.6041	NaN	-0.546265	-0.413269	1.71821	1.38633	1.87274			1	1	1	1	1.3407e-64	236530000	164370000	72155000	0.000840378	-2.40757	-9.00961	0.000840378	-2.40757	-9.00961	0.00154456	-2.13886	-11.1536	0.000486827	-2.01396	-10.3774	0.000486827
F8VPD4	F8VPD4;P27708;H7C2E4;H7C3Z5;H7BZB3;P31327-2;P31327;P31327-3	F8VPD4;P27708	CAD protein;Glutamine-dependent carbamoyl-phosphate synthase;Aspartate carbamoyltransferase;Dihydroorotase	CAD	0	0	0.519401	0.00164817	0.519401	0.00164817	0.8003	0.0118602	4	+	26.1811	26.2881	25.9284	25.6051	25.1313	25.3808	-0.783787	-0.849032	-0.807289	-1.16224	-1.32669	-1.34763			1	1	1	1	0	3275700000	1327600000	1948100000	0.0118602	0.760133	4.38158	0.0118602	0.760133	4.38158	0.00164817	0.465488	7.55092	0.00164817	0.465488	7.55092	0.00164817
Q96GQ7	Q96GQ7	Q96GQ7	Probable ATP-dependent RNA helicase DDX27	DDX27	1	1	0.867075	0.00167934	0.867075	0.00167934	1.5355	0.000584534	4	+	23.6784	23.752	23.919	22.1788	22.5828	22.2165	0.550887	0.539394	0.810904	-0.229219	-0.316188	-0.56251			1	1	1	1	3.5309e-160	324230000	198850000	125380000	0.000584534	1.4571	9.89895	0.000584534	1.4571	9.89895	0.00167934	1.00303	7.5136	0.00167934	1.00303	7.5136	0.00167934
P53004	P53004;C9J1E1	P53004	Biliverdin reductase A	BLVRA	1	1	-0.949059	0.00169792	-0.949059	0.00169792	-0.9282	0.000421116	4	+	23.1525	23.0968	23.3092	24.1576	23.9776	24.0807	-0.00356298	0.098691	0.215717	1.3292	0.933874	1.04775			1	1	1	1	2.739e-29	684520000	307890000	376630000	0.000421116	-0.8858	-10.7721	0.000421116	-0.8858	-10.7721	0.00169792	-0.999995	-7.49175	0.00169792	-0.999995	-7.49175	0.00169792
P45974	P45974-2;P45974;F5H571;H7C5J3	P45974-2;P45974	Ubiquitin carboxyl-terminal hydrolase 5	USP5	0	0	-0.558419	0.00171975	-0.558419	0.00171975	-0.3266	0.000602729	4	+	26.4127	26.3363	26.3407	26.6342	26.6981	26.6673	0.380281	0.342808	0.153333	0.805718	0.901227	0.907928			1	1	1	1	0	3385300000	2331200000	1054200000	0.000602729	-0.303299	-9.82082	0.000602729	-0.303299	-9.82082	0.00171975	-0.579483	-7.46644	0.00171975	-0.579483	-7.46644	0.00171975
Q8IWA0	Q8IWA0	Q8IWA0	WD repeat-containing protein 75	WDR75	1	1	0.738986	0.00177544	0.738986	0.00177544	1.3276	0.0116101	4	+	22.555	22.5965	21.8336	21.2274	21.2954	21.0987	-0.232045	-0.400072	-0.279984	-1.27809	-0.978114	-1.01897			1	1	1	1	6.9692e-39	203780000	94546000	109240000	0.0116101	1.1212	4.40895	0.0116101	1.1212	4.40895	0.00177544	0.787691	7.40367	0.00177544	0.787691	7.40367	0.00177544
Q9H0S4	Q9H0S4;Q9H0S4-2;F5H1N9	Q9H0S4;Q9H0S4-2	Probable ATP-dependent RNA helicase DDX47	DDX47	0	0	0.437365	0.00186111	0.437365	0.00186111	0.9789	0.00314304	4	+	22.0607	22.1945	21.9321	20.8729	21.0818	21.3299	-0.0132984	0.0287328	0.155219	-0.408632	-0.387802	-0.535401			1	1	1	1	4.6586e-45	118160000	64906000	53256000	0.00314304	0.967566	6.35439	0.00314304	0.967566	6.35439	0.00186111	0.50083	7.3117	0.00186111	0.50083	7.3117	0.00186111
P32322	P32322;E2QRB3;P32322-3;P32322-2;J3KQ22;J3QL24;J3QKT4;J3QR88;J3QLK9;J3QL32;J3KTA8;J3QKT3;J3QRZ0;J3QL23	P32322;E2QRB3;P32322-3;P32322-2;J3KQ22	Pyrroline-5-carboxylate reductase 1, mitochondrial;Pyrroline-5-carboxylate reductase	PYCR1	1	1	0.611189	0.0018722	0.611189	0.0018722	0.6885	0.000696482	4	+	26.682	26.8107	26.6411	26.1214	25.9935	25.947	0.321414	0.367908	0.148325	-0.341281	-0.289775	-0.211527			1	1	1	1	0	3348500000	2008900000	1339600000	0.000696482	0.690633	9.45999	0.000696482	0.690633	9.45999	0.0018722	0.560077	7.30018	0.0018722	0.560077	7.30018	0.0018722
Q16563	Q16563-2;C9JYN0;Q16563	Q16563-2;C9JYN0;Q16563	Synaptophysin-like protein 1	SYPL1	1	1	-3.69959	0.00187573	-3.69959	0.00187573	-2.6896	0.000550516	4	+	20.9476	21.0764	20.1996	23.7826	23.6372	23.4743	-3.47249	-3.95443	-2.40781	0.2271	0.329069	-0.0634433			1	1	1	1	4.2172e-18	418760000	173760000	244990000	0.000550516	-2.89017	-10.0535	0.000550516	-2.89017	-10.0535	0.00187573	-3.44248	-7.29653	0.00187573	-3.44248	-7.29653	0.00187573
Q9Y617	Q9Y617;Q9Y617-2	Q9Y617;Q9Y617-2	Phosphoserine aminotransferase	PSAT1	1	1	-0.89024	0.0019598	-0.89024	0.0019598	-0.5922	0.0107132	4	+	28.0573	28.1013	27.7243	29.025	28.6495	28.6125	1.4151	1.45832	1.07623	2.16134	2.32482	2.30534			1	1	1	1	1.4807e-147	9001600000	7545900000	1455800000	0.0107132	-0.801366	-4.51328	0.0107132	-0.801366	-4.51328	0.0019598	-0.947282	-7.21202	0.0019598	-0.947282	-7.21202	0.0019598
Q9BY50	Q9BY50;K7EJQ7	Q9BY50;K7EJQ7	Signal peptidase complex catalytic subunit SEC11C	SEC11C	1	1	-0.957778	0.00198957	-0.957778	0.00198957	-0.7303	0.00528478	4	+	26.6803	26.9359	26.9713	27.9818	27.6662	27.5516	0.863102	0.681439	1.10393	1.99434	1.79497	1.82088			1	1	1	1	2.5427e-84	4884500000	3868600000	1015900000	0.00528478	-0.8707	-5.51246	0.00528478	-0.8707	-5.51246	0.00198957	-0.987239	-7.18317	0.00198957	-0.987239	-7.18317	0.00198957
P07355	P07355;P07355-2;H0YN42;H0YMD0;H0YMU9;A6NMY6;H0YKS4;H0YM50;H0YNP5;H0YN28;H0YL33;H0YMM1;H0YKZ7;H0YLV6;H0YMT9;H0YKX9;H0YNA0;H0YKL9;H0YMW4;H0YKV8;H0YN52;H0YMD9;H0YNB8;H0YKN4;H0YLE2	P07355;P07355-2;H0YN42;H0YMD0;H0YMU9;A6NMY6;H0YKS4;H0YM50;H0YNP5;H0YN28;H0YL33	Annexin A2;Annexin;Putative annexin A2-like protein	ANXA2;ANXA2P2	0	0	0.55149	0.00201723	0.55149	0.00201723	0.8449	0.00162909	4	+	29.7749	29.8272	30.0607	29.1594	28.9823	28.9101	1.58855	1.47863	1.75211	1.03367	1.0419	1.03706			1	1	1	1	0	20527000000	15983000000	4544200000	0.00162909	0.870333	7.57422	0.00162909	0.870333	7.57422	0.00201723	0.568888	7.15683	0.00201723	0.568888	7.15683	0.00201723
E7EQN5	E7EQN5;P98171;P98171-2;F5GZW3;E9PCM6;S4R314;S4R352;C9JLA8;C9J5M2;F8WAR0;H7C120;H7C2Z8;H7C3G3;H7C3K8	E7EQN5;P98171;P98171-2;F5GZW3;E9PCM6	Rho GTPase-activating protein 4	ARHGAP4	0	0	0.365374	0.00203575	0.365374	0.00203575	0.5642	0.00818423	4	+	24.294	24.2764	24.6334	23.6925	23.8821	23.7298	-0.102274	-0.140959	0.0206777	-0.546309	-0.444198	-0.467648			1	1	1	1	7.7765e-187	765120000	401970000	363150000	0.00818423	0.633134	4.87599	0.00818423	0.633134	4.87599	0.00203575	0.411866	7.13944	0.00203575	0.411866	7.13944	0.00203575
P39748	P39748;P39748-2;I3L3E9;F5H1Y3	P39748;P39748-2;I3L3E9	Flap endonuclease 1	FEN1	1	1	0.648492	0.00209487	0.648492	0.00209487	0.7311	0.00777186	4	+	26.0987	26.4649	25.9501	25.4599	25.3676	25.2619	-0.199995	-0.0442877	0.00684745	-0.647894	-0.874201	-0.69278			1	1	1	1	0	2641200000	1417700000	1223500000	0.00777186	0.8081	4.94808	0.00777186	0.8081	4.94808	0.00209487	0.659146	7.08522	0.00209487	0.659146	7.08522	0.00209487
Q99747	Q99747;B4DFC9;J3KTJ6;J3QS28;J3QKW4	Q99747;B4DFC9	Gamma-soluble NSF attachment protein	NAPG	0	0	-0.526215	0.00221762	-0.526215	0.00221762	-0.3991	0.00143369	4	+	22.7029	22.6451	22.6448	22.9404	23.0442	23.077	-0.35688	-0.471428	-0.218173	0.169335	0.149514	0.177214			1	1	1	1	1.0246e-262	366830000	200250000	166580000	0.00143369	-0.356267	-7.834	0.00143369	-0.356267	-7.834	0.00221762	-0.514181	-6.97843	0.00221762	-0.514181	-6.97843	0.00221762
Q8N5K1	Q8N5K1;D6RCF4;I3L1N9	Q8N5K1;D6RCF4	CDGSH iron-sulfur domain-containing protein 2	CISD2	1	1	-0.98862	0.00223464	-0.98862	0.00223464	-0.9761	0.00951882	4	+	24.5006	24.5554	23.8171	25.5943	25.316	25.4767	1.3888	1.38859	1.63574	2.37742	2.73876	2.36925			1	1	1	1	2.8874e-36	1015700000	840330000	175400000	0.00951882	-1.1713	-4.66993	0.00951882	-1.1713	-4.66993	0.00223464	-1.0241	-6.9642	0.00223464	-1.0241	-6.9642	0.00223464
Q86TX2	Q86TX2;G3V4F2	Q86TX2;G3V4F2	Acyl-coenzyme A thioesterase 1	ACOT1	0	0	0.496271	0.00232108	0.496271	0.00232108	0.5768	0.00034636	4	+	23.8817	23.7782	23.793	23.2088	23.327	23.2162	0.403928	0.316826	0.318843	-0.365376	-0.177428	-0.109223			1	1	1	1	2.1227e-110	497130000	276090000	221040000	0.00034636	0.566967	11.3265	0.00034636	0.566967	11.3265	0.00232108	0.563875	6.89394	0.00232108	0.563875	6.89394	0.00232108
P46060	P46060;F8W7I9;H0Y4Q3;B0QYT5;B0QYT4;B0QYT6	P46060;F8W7I9	Ran GTPase-activating protein 1	RANGAP1	0	0	0.277413	0.00238661	0.277413	0.00238661	0.5784	0.00342482	4	+	25.5127	25.7272	25.4232	25.0201	24.9343	24.8972	-0.0636372	-0.0565832	-0.133079	-0.411699	-0.34105	-0.307165			1	1	1	1	0	1676500000	933350000	743160000	0.00342482	0.603834	6.20832	0.00342482	0.603834	6.20832	0.00238661	0.268872	6.8428	0.00238661	0.268872	6.8428	0.00238661
Q6XQN6	Q6XQN6-3;Q6XQN6;C9JC60;Q6XQN6-2;G5E977;C9J8U2;H0YF31;H0YDA6	Q6XQN6-3;Q6XQN6;C9JC60;Q6XQN6-2;G5E977;C9J8U2	Nicotinate phosphoribosyltransferase	NAPRT1	1	1	0.796721	0.00264194	0.796721	0.00264194	0.8277	0.0014661	4	+	24.4972	24.5848	24.2844	23.7725	23.6695	23.6409	0.897721	0.839755	0.613431	0.192624	-0.0162636	0.0430341			1	1	1	1	8.2017e-133	608140000	411400000	196740000	0.0014661	0.761168	7.78798	0.0014661	0.761168	7.78798	0.00264194	0.710504	6.65885	0.00264194	0.710504	6.65885	0.00264194
Q9Y512	Q9Y512;A8MZI2	Q9Y512	Sorting and assembly machinery component 50 homolog	SAMM50	0	0	-0.561065	0.00267856	-0.561065	0.00267856	-0.5605	0.0017414	4	+	23.2727	23.1726	23.328	24.0049	23.776	23.8332	-0.629121	-0.816121	-0.801139	-0.0803439	-0.265603	-0.240074			1	1	1	1	1.0675e-100	586400000	298800000	287600000	0.0017414	-0.6136	-7.44175	0.0017414	-0.6136	-7.44175	0.00267856	-0.553453	-6.63427	0.00267856	-0.553453	-6.63427	0.00267856
D6RGI3	D6RGI3;Q9NVA2;D6RER5;Q9NVA2-2;D6RDU5;H0Y961;D6RDP1;D6R9Y6;H0Y9G8	D6RGI3;Q9NVA2;D6RER5;Q9NVA2-2;D6RDU5;H0Y961	Septin-11	2015-09-11	1	1	0.942108	0.00275569	0.942108	0.00275569	1.4612	0.00414298	4	+	23.1116	23.2535	23.8641	21.9404	21.7923	21.3505	0.111024	0.336191	0.21807	-0.812128	-0.428034	-0.724038			1	1	1	1	0	259950000	153740000	106210000	0.00414298	1.71533	5.89449	0.00414298	1.71533	5.89449	0.00275569	0.876495	6.58382	0.00275569	0.876495	6.58382	0.00275569
O75367	O75367-3;O75367;O75367-2;B4DJC3;D6RCF2;Q9P0M6;Q5SQT3	O75367-3;O75367;O75367-2;B4DJC3	Core histone macro-H2A.1;Histone H2A	H2AFY	1	1	0.637906	0.00277753	0.637906	0.00277753	0.9124	0.00412516	4	+	26.15	26.3093	26.3702	25.7112	25.3969	25.3264	0.514328	0.600389	0.860469	-0.0818818	-0.0038847	-0.0375169			1	1	1	1	5.357e-167	2051300000	1286500000	764880000	0.00412516	0.798332	5.90145	0.00412516	0.798332	5.90145	0.00277753	0.69949	6.56986	0.00277753	0.69949	6.56986	0.00277753
Q14141	Q14141-2;Q14141-4;B1AMS2;Q14141;F5H1J5;B4E049;Q14141-3;Q92599-3;Q92599-2;A6NMH6;A6NFQ9;Q92599-4;F8W8I8;Q92599;C9JV02	Q14141-2;Q14141-4;B1AMS2;Q14141;F5H1J5;B4E049	Septin-6	2015-09-06	0	0	-0.547645	0.00284916	-0.547645	0.00284916	-0.2941	0.00607933	4	+	24.8448	25.0074	24.9788	25.2729	25.3777	25.2328	-0.403958	-0.565552	-0.662333	-0.0719401	-0.0179067	0.0158611			1	1	1	1	0	1704200000	947400000	756820000	0.00607933	-0.3508	-5.30191	0.00607933	-0.3508	-5.30191	0.00284916	-0.519286	-6.52498	0.00284916	-0.519286	-6.52498	0.00284916
P42768	P42768;C9J3B7	P42768;C9J3B7	Wiskott-Aldrich syndrome protein	WAS	0	0	0.38804	0.00296635	0.38804	0.00296635	0.7789	0.005501	4	+	24.2318	24.4125	24.6817	23.7508	23.6336	23.5019	0.219009	0.263411	0.30789	-0.227818	-0.0366571	-0.124629			1	1	1	1	3.7804e-128	694410000	403470000	290940000	0.005501	0.813234	5.45151	0.005501	0.813234	5.45151	0.00296635	0.393138	6.45446	0.00296635	0.393138	6.45446	0.00296635
J3KNU8	J3KNU8;Q02252;G3V4Z4	J3KNU8;Q02252;G3V4Z4	Methylmalonate-semialdehyde dehydrogenase [acylating], mitochondrial	ALDH6A1	1	1	-1.04377	0.003025	-1.04377	0.003025	-0.7977	0.00693194	4	+	26.4166	26.3961	25.9151	27.1938	27.2259	27.0147	1.78464	1.77963	1.29976	2.61124	2.84762	2.8234			1	1	1	1	2.0388e-227	3353900000	2866500000	487430000	0.00693194	-0.902201	-5.11046	0.00693194	-0.902201	-5.11046	0.003025	-1.13941	-6.42045	0.003025	-1.13941	-6.42045	0.003025
Q92900	Q92900-2;Q92900	Q92900-2;Q92900	Regulator of nonsense transcripts 1	UPF1	0	0	0.168748	0.00308482	0.168748	0.00308482	0.5689	0.0111488	4	+	25.3106	25.2628	25.3425	25.0419	24.7289	24.7417	-0.204988	-0.149703	-0.163707	-0.364646	-0.332455	-0.299955			1	1	1	1	1.032e-243	1551600000	765890000	785750000	0.0111488	0.4678	4.46133	0.0111488	0.4678	4.46133	0.00308482	0.159552	6.38658	0.00308482	0.159552	6.38658	0.00308482
Q9NQ48	Q9NQ48;Q9NQ48-2;H7C488;Q9NQ48-3	Q9NQ48;Q9NQ48-2;H7C488;Q9NQ48-3	Leucine zipper transcription factor-like protein 1	LZTFL1	1	1	-1.25599	0.0032124	-1.25599	0.0032124	-0.9186	0.000907485	4	+	24.9762	25.0686	24.7068	25.978	25.8948	25.8743	0.512	0.922218	0.381024	1.61503	1.90477	1.76799			1	1	1	1	8.3301e-222	1718500000	1128100000	590390000	0.000907485	-0.9985	-8.83116	0.000907485	-0.9985	-8.83116	0.0032124	-1.15752	-6.31698	0.0032124	-1.15752	-6.31698	0.0032124
Q8TEM1	Q8TEM1;Q8TEM1-2	Q8TEM1	Nuclear pore membrane glycoprotein 210	NUP210	1	1	0.675449	0.00329955	0.675449	0.00329955	0.5873	0.00891585	4	+	25.6503	25.64	25.8667	25.1595	24.7077	25.063	-0.433971	-0.498881	-0.34249	-0.862348	-1.10942	-1.12868			1	1	1	1	8.4707e-220	2324000000	1010200000	1313800000	0.00891585	0.742266	4.75837	0.00891585	0.742266	4.75837	0.00329955	0.608369	6.27136	0.00329955	0.608369	6.27136	0.00329955
Q9GZT6	Q9GZT6-2;Q9GZT6;H0YF06;B3KP87;J3KN19;E9PKQ5;E9PPJ7	Q9GZT6-2;Q9GZT6;H0YF06;B3KP87	Coiled-coil domain-containing protein 90B, mitochondrial	CCDC90B;MDS025	1	1	-1.68252	0.00333013	-1.68252	0.00333013	-1.2792	0.00128378	4	+	21.3956	21.9415	21.9073	23.3549	23.1865	23.1859	-0.328692	-0.412402	NaN	0.95929	1.43712	1.31197			1	1	1	1	1.0973e-28	220700000	154330000	66365000	0.00128378	-1.4943	-8.06497	0.00128378	-1.4943	-8.06497	0.00333013	-1.60668	-8.57801	0.0112968	-2.04284	-4.44425	0.0112968
Q8IY81	Q8IY81	Q8IY81	pre-rRNA processing protein FTSJ3	FTSJ3	1	1	0.970862	0.00335059	0.970862	0.00335059	1.8053	0.00795928	4	+	24.103	24.2645	23.911	21.1474	22.2977	22.4854	0.274886	0.266888	0.446423	-0.334339	-0.784362	-0.695976			1	1	1	1	8.2916e-254	516350000	288840000	227510000	0.00795928	2.116	4.91475	0.00795928	2.116	4.91475	0.00335059	0.934292	6.24533	0.00335059	0.934292	6.24533	0.00335059
O00567	O00567;Q5JXT2;H0YDU4;H0Y653	O00567	Nucleolar protein 56	NOP56	1	1	0.721389	0.00361938	0.721389	0.00361938	0.8976	0.00276495	4	+	26.9811	27.1714	27.3115	26.4366	26.1127	26.2738	0.516199	0.628989	0.926315	-0.251019	-0.0664289	-0.0923997			1	1	1	1	0	3357900000	2132100000	1225900000	0.00276495	0.880301	6.57789	0.00276495	0.880301	6.57789	0.00361938	0.827117	6.11582	0.00361938	0.827117	6.11582	0.00361938
P16885	P16885;H3BQV5;H3BPZ3	P16885	1-phosphatidylinositol 4,5-bisphosphate phosphodiesterase gamma-2	PLCG2	1	1	-0.60602	0.00370814	-0.60602	0.00370814	-0.4196	0.000739459	4	+	25.2907	25.304	25.1513	25.7232	25.7103	25.6954	-1.70153	-1.69863	-1.47417	-1.09261	-1.01681	-1.17084			1	1	1	1	0	2988700000	1083100000	1905600000	0.000739459	-0.460966	-9.31419	0.000739459	-0.460966	-9.31419	0.00370814	-0.531353	-6.07563	0.00370814	-0.531353	-6.07563	0.00370814
Q9P016	Q9P016;Q9P016-2	Q9P016;Q9P016-2	Thymocyte nuclear protein 1	THYN1	1	1	-0.678431	0.00386655	-0.678431	0.00386655	-0.496	0.00109356	4	+	23.0947	23.0797	23.1512	23.5907	23.5212	23.7101	0.349949	0.167739	0.421225	1.29435	1.02838	0.946474			1	1	1	1	9.9026e-46	445590000	297050000	148540000	0.00109356	-0.4988	-8.41132	0.00109356	-0.4988	-8.41132	0.00386655	-0.776763	-6.00676	0.00386655	-0.776763	-6.00676	0.00386655
P08240	P08240;P08240-2	P08240;P08240-2	Signal recognition particle receptor subunit alpha	SRPR	0	0	0.320388	0.00408468	0.320388	0.00408468	0.396	0.00784063	4	+	24.9014	24.9368	24.7231	24.5504	24.5054	24.4921	-0.106408	-0.148746	0.00599802	-0.346856	-0.426796	-0.43481			1	1	1	1	3.1134e-106	1257100000	671000000	586130000	0.00784063	0.3378	4.93574	0.00784063	0.3378	4.93574	0.00408468	0.319769	5.91739	0.00408468	0.319769	5.91739	0.00408468
Q10469	Q10469	Q10469	Alpha-1,6-mannosyl-glycoprotein 2-beta-N-acetylglucosaminyltransferase	MGAT2	1	1	-0.871302	0.00411874	-0.871302	0.00411874	-0.5305	0.00580524	4	+	21.0706	21.158	20.8234	21.5325	21.6011	21.688	0.0517468	-0.135535	NaN	0.829408	0.743086	0.974844			1	1	1	1	2.4659e-16	98615000	59710000	38906000	0.00580524	-0.589866	-5.37054	0.00580524	-0.589866	-5.37054	0.00411874	-0.891007	-7.97158	0.0187788	-1.19035	-3.81997	0.0187788
E9PD53	E9PD53;Q9NTJ3;Q9NTJ3-2;C9JR83;C9JVD8;C9J578;C9J9E4;C9JWF0;C9IYK2;C9JJ64	E9PD53;Q9NTJ3;Q9NTJ3-2	Structural maintenance of chromosomes protein;Structural maintenance of chromosomes protein 4	SMC4	1	1	0.71598	0.00434451	0.71598	0.00434451	1.8817	0.00261074	4	+	23.554	23.9566	24.2473	22.4642	22.0749	21.8626	-0.931526	-0.85683	-0.836307	-1.36075	-1.57281	-1.75828			1	1	1	1	1.14e-145	511480000	205060000	306420000	0.00261074	1.7854	6.68013	0.00261074	1.7854	6.68013	0.00434451	0.689056	5.81829	0.00434451	0.689056	5.81829	0.00434451
O75323	O75323;C9K068;O75323-2;H7C333;C9J7B1	O75323;C9K068;O75323-2;H7C333	Protein NipSnap homolog 2	GBAS	1	1	-0.984782	0.0045014	-0.984782	0.0045014	-1.1812	0.00208	4	+	22.1481	22.0897	21.6613	23.0806	23.4164	23.2709	-0.339821	-0.219138	-0.548338	0.295422	0.644961	0.699156			1	1	1	1	5.3223e-20	317530000	179220000	138310000	0.00208	-1.2896	-7.09868	0.00208	-1.2896	-7.09868	0.0045014	-0.915613	-5.76191	0.0045014	-0.915613	-5.76191	0.0045014
Q92619	Q92619;K7ES98;Q92619-2;K7EM85;F5H4A3;F5H1R4;K7ES92;K7EQA4	Q92619;K7ES98;Q92619-2;K7EM85;F5H4A3;F5H1R4;K7ES92	Minor histocompatibility protein HA-1;Minor histocompatibility antigen HA-1	HMHA1	1	1	1.21767	0.00452281	1.21767	0.00452281	2.2504	0.000409419	4	+	22.5389	22.6485	22.7416	19.8664	20.5629	20.3981	0.095835	-0.120109	0.153753	-0.727877	-1.12183	-1.30911			1	1	1	1	1.6233e-70	146270000	70797000	75468000	0.000409419	2.3672	10.8504	0.000409419	2.3672	10.8504	0.00452281	1.0961	5.7544	0.00452281	1.0961	5.7544	0.00452281
Q9BQG0	Q9BQG0;Q9BQG0-2;I3L1L3;I3L2H8;I3L311	Q9BQG0;Q9BQG0-2;I3L1L3	Myb-binding protein 1A	MYBBP1A	1	1	1.16876	0.00453598	1.16876	0.00453598	1.3913	0.00468817	4	+	24.7256	24.9463	24.603	23.8424	23.1444	23.3343	0.0991257	0.247708	0.689575	-0.633791	-0.979321	-0.921055			1	1	1	1	6.9493e-168	762440000	425720000	336720000	0.00468817	1.31793	5.69785	0.00468817	1.31793	5.69785	0.00453598	1.19019	5.7498	0.00453598	1.19019	5.7498	0.00453598
Q9UKK9	Q9UKK9;A6NFX8;A6NJU6;A6NCQ0;H0YEY4;C9JYY9	Q9UKK9;A6NFX8;A6NJU6;A6NCQ0	ADP-sugar pyrophosphatase	NUDT5	0	0	0.499623	0.0046216	0.499623	0.0046216	0.6595	0.00234787	4	+	25.7483	25.786	25.5909	25.0888	25.2205	24.9968	0.214835	0.189925	-0.0278804	-0.307577	-0.309698	-0.353747			1	1	1	1	2.6372e-126	1695800000	995420000	700430000	0.00234787	0.606366	6.87282	0.00234787	0.606366	6.87282	0.0046216	0.449301	5.72032	0.0046216	0.449301	5.72032	0.0046216
P53621	P53621;P53621-2	P53621;P53621-2	Coatomer subunit alpha;Xenin;Proxenin	COPA	0	0	-0.487374	0.0049879	-0.487374	0.0049879	-0.4581	0.00766339	4	+	27.9155	27.9306	27.91	28.468	28.1802	28.3736	0.647376	0.591175	0.693708	0.938551	1.17121	1.13475			1	1	1	1	0	9207300000	6668600000	2538600000	0.00766339	-0.4219	-4.96781	0.00766339	-0.4219	-4.96781	0.0049879	-0.437417	-5.60131	0.0049879	-0.437417	-5.60131	0.0049879
Q12906	Q12906;Q12906-5;Q12906-2;Q12906-3;K7EKJ9;K7ER69;K7EQR9;K7EM82;K7EJ09;K7EKY0;K7ERM6;K7ENK6;K7ELV3;K7EQ75;K7EPG3	Q12906;Q12906-5;Q12906-2;Q12906-3	Interleukin enhancer-binding factor 3	ILF3	0	0	0.438925	0.00501481	0.438925	0.00501481	0.7161	0.00161635	4	+	28.4306	28.6468	28.4684	27.8857	27.7523	27.6267	0.277114	0.32353	0.567375	-0.115395	-0.134864	-0.10108			1	1	1	1	0	10660000000	6536300000	4124200000	0.00161635	0.760366	7.58996	0.00161635	0.760366	7.58996	0.00501481	0.506453	5.593	0.00501481	0.506453	5.593	0.00501481
Q7Z434	Q7Z434;Q7Z434-4;Q7Z434-2;Q7Z434-5	Q7Z434;Q7Z434-4	Mitochondrial antiviral-signaling protein	MAVS	0	0	0.362526	0.00545464	0.362526	0.00545464	0.6408	0.00843999	4	+	23.6051	23.6484	24.0919	23.0678	23.0076	22.9874	0.714941	0.631576	0.782903	0.213489	0.352415	0.399773			1	1	1	1	1.9017e-51	413720000	274240000	139480000	0.00843999	0.760866	4.83347	0.00843999	0.760866	4.83347	0.00545464	0.387915	5.46433	0.00545464	0.387915	5.46433	0.00545464
P06744	P06744;P06744-2;K7EQ48;K7EPY4;K7EP41;K7ELR7;K7ENA0;K7ERC6;K7ESF4;K7EIL4;K7ERK8;Q8N196	P06744;P06744-2;K7EQ48	Glucose-6-phosphate isomerase	GPI	1	1	0.608111	0.00580484	0.608111	0.00580484	0.791	0.0040552	4	+	28.3147	28.3904	28.0504	27.5237	27.3291	27.593	-0.217468	-0.252655	-0.200226	-0.554316	-0.825579	-0.856309			1	1	1	1	0	10922000000	5702600000	5219800000	0.0040552	0.769899	5.92912	0.0040552	0.769899	5.92912	0.00580484	0.521951	5.37064	0.00580484	0.521951	5.37064	0.00580484
P17844	P17844;J3KTA4;B4DLW8;J3QRQ7;J3KRZ1;J3QSF1;J3KRX8;J3QR02;J3QRN5;X6RLV5;J3QLG9;J3QR62	P17844;J3KTA4;B4DLW8	Probable ATP-dependent RNA helicase DDX5	DDX5	0	0	0.381524	0.0058804	0.381524	0.0058804	0.5227	0.00153599	4	+	28.0833	28.2049	28.0013	27.6424	27.5606	27.5382	-0.326584	-0.28221	-0.0955829	-0.6178	-0.663734	-0.770064			1	1	1	1	2.6273e-234	10634000000	5571200000	5062600000	0.00153599	0.5161	7.69288	0.00153599	0.5161	7.69288	0.0058804	0.449074	5.35133	0.0058804	0.449074	5.35133	0.0058804
O43660	O43660;A8MW61;O43660-2;D6RA26;B7Z982;H0YA24;H0YAA2	O43660;A8MW61;O43660-2;D6RA26	Pleiotropic regulator 1	PLRG1	0	0	0.471734	0.00608188	0.471734	0.00608188	0.7884	0.00781729	4	+	22.4571	22.4329	22.5605	21.1577	21.6687	21.7667	0.689487	0.718431	0.71222	0.240486	0.437702	0.173655			1	1	1	1	5.0457e-94	185740000	120360000	65382000	0.00781729	0.952466	4.93991	0.00781729	0.952466	4.93991	0.00608188	0.422765	5.30129	0.00608188	0.422765	5.30129	0.00608188
P17858	P17858;P17858-2;F8WEU2	P17858;P17858-2	6-phosphofructokinase, liver type	PFKL	0	0	-0.319261	0.0065733	-0.319261	0.0065733	-0.583	0.0101648	4	+	25.6845	25.6089	25.2876	26.2417	26.1919	26.0322	0.16995	0.211368	0.302288	0.699676	0.52742	0.530629			1	1	1	1	0	2363400000	1425700000	937670000	0.0101648	-0.628267	-4.58242	0.0101648	-0.628267	-4.58242	0.0065733	-0.35804	-5.18728	0.0065733	-0.35804	-5.18728	0.0065733
P14317	P14317;E7EVW7;B4DQ69;F8WDD5;F8WEZ6	P14317;E7EVW7	Hematopoietic lineage cell-specific protein	HCLS1	1	1	0.631223	0.00663086	0.631223	0.00663086	0.932	0.000671652	4	+	27.2836	27.2025	27.1059	26.1022	26.3928	26.2705	0.762292	0.712559	0.428479	0.0813362	-0.0022066	0.118101			1	1	1	1	2.4677e-249	3806300000	2585700000	1220600000	0.000671652	0.942167	9.54941	0.000671652	0.942167	9.54941	0.00663086	0.568699	5.17461	0.00663086	0.568699	5.17461	0.00663086
P32942	P32942;K7ERN2;K7EQC7;K7ERF0;K7EP52	P32942;K7ERN2	Intercellular adhesion molecule 3	ICAM3	1	1	0.58991	0.00668901	0.58991	0.00668901	1.0148	0.00273258	4	+	22.9134	23.1415	23.1191	22.3018	21.8603	22.1043	0.324987	0.274657	0.206111	-0.0556963	-0.346191	-0.315253			1	1	1	1	4.2851e-18	300950000	175180000	125770000	0.00273258	0.969201	6.59875	0.00273258	0.969201	6.59875	0.00668901	0.507632	5.16195	0.00668901	0.507632	5.16195	0.00668901
Q13895	Q13895;H7BY94	Q13895	Bystin	BYSL	1	1	0.785173	0.00708986	0.785173	0.00708986	1.301	0.00261754	4	+	22.5907	22.7698	22.9854	21.8146	21.3118	21.4688	0.0162059	-0.226161	0.0139639	-0.771209	-0.771851	-0.499467			1	1	1	1	5.138e-55	236090000	123120000	112970000	0.00261754	1.25023	6.67546	0.00261754	1.25023	6.67546	0.00708986	0.615512	5.07816	0.00708986	0.615512	5.07816	0.00708986
Q86V81	Q86V81;E9PB61	Q86V81;E9PB61	THO complex subunit 4	ALYREF	0	0	0.398349	0.00715354	0.398349	0.00715354	0.8775	0.00984325	4	+	26.3809	26.3826	25.9819	25.6911	25.5034	25.4713	0.581293	0.67914	0.86695	0.280791	0.263312	0.299675			1	1	1	1	3.2275e-283	2313100000	1541800000	771260000	0.00984325	0.6932	4.62511	0.00984325	0.6932	4.62511	0.00715354	0.427868	5.06538	0.00715354	0.427868	5.06538	0.00715354
P45973	P45973;F8VNY3	P45973	Chromobox protein homolog 5	CBX5	0	0	0.542236	0.00722665	0.542236	0.00722665	0.8768	0.00244251	4	+	25.0659	25.2162	25.4466	24.3394	24.3558	24.0646	0.555665	0.748344	0.37537	0.0134293	0.00711971	0.0251168			1	1	1	1	3.5225e-183	1057100000	679700000	377420000	0.00244251	0.989634	6.80051	0.00244251	0.989634	6.80051	0.00722665	0.544571	5.05087	0.00722665	0.544571	5.05087	0.00722665
C9JFR7	C9JFR7;P99999;CON__P62894	C9JFR7;P99999	Cytochrome c	CYCS	0	0	-0.49913	0.00724468	-0.49913	0.00724468	-0.3832	0.00292367	4	+	27.2837	27.4418	27.2909	27.6704	27.6741	27.7192	1.05004	1.0844	1.30815	1.66284	1.58353	1.53887			1	1	1	1	1.1082e-248	5505600000	4401700000	1103900000	0.00292367	-0.349101	-6.47974	0.00292367	-0.349101	-6.47974	0.00724468	-0.447552	-5.04732	0.00724468	-0.447552	-5.04732	0.00724468
Q9Y673	Q9Y673;Q9Y673-2;B4DR67	Q9Y673;Q9Y673-2;B4DR67	Dolichyl-phosphate beta-glucosyltransferase	ALG5	1	1	-0.61788	0.00733087	-0.61788	0.00733087	-0.7171	0.0113809	4	+	23.8909	24.0459	23.426	24.7815	24.608	24.585	1.44886	1.40988	1.21083	2.19139	2.02776	1.81938			1	1	1	1	2.6592e-62	607390000	494810000	112580000	0.0113809	-0.870566	-4.43465	0.0113809	-0.870566	-4.43465	0.00733087	-0.65632	-5.03051	0.00733087	-0.65632	-5.03051	0.00733087
Q8IUF8	Q8IUF8;Q8IUF8-4;Q8IUF8-3;Q8IUF8-2;D6RCB6	Q8IUF8;Q8IUF8-4;Q8IUF8-3	Bifunctional lysine-specific demethylase and histidyl-hydroxylase MINA	MINA	1	1	1.64195	0.00758691	1.64195	0.00758691	2.0398	0.0062029	4	+	23.514	23.5862	22.643	20.86	21.4742	21.5318	1.64106	1.58754	1.07967	NaN	-0.0348157	-0.074012			1	1	1	1	2.4491e-78	240610000	182580000	58031000	0.0062029	1.95907	5.27219	0.0062029	1.95907	5.27219	0.00758691	1.49051	6.44146	0.0215794	2.00945	3.66005	0.0215794
Q96E11	Q96E11-3;Q96E11;Q96E11-8;Q96E11-2;Q96E11-7;X6RDS5;Q96E11-5;Q96E11-6;Q96E11-4	Q96E11-3;Q96E11;Q96E11-8;Q96E11-2;Q96E11-7;X6RDS5;Q96E11-5;Q96E11-6;Q96E11-4	Ribosome-recycling factor, mitochondrial	MRRF	0	0	0.556786	0.00773662	0.556786	0.00773662	0.927	0.00118931	4	+	22.1954	22.4365	22.4868	21.6205	21.4504	21.5095	-0.270055	-0.108706	-0.129613	-0.554028	-0.885441	-0.686399			1	1	1	1	2.397e-54	219320000	105360000	113960000	0.00118931	0.8461	8.22838	0.00118931	0.8461	8.22838	0.00773662	0.539165	4.95445	0.00773662	0.539165	4.95445	0.00773662
Q01650	Q01650;H0YJ95;G3V4Z6;Q9UM01	Q01650	Large neutral amino acids transporter small subunit 1	SLC7A5	0	0	0.337732	0.00783618	0.337732	0.00783618	0.9115	0.00608763	4	+	24.798	24.9177	25.3234	24.0062	24.1531	23.7584	-0.0101037	0.197702	-0.0558043	-0.336799	-0.443923	-0.347836			1	1	1	1	2.2465e-52	967810000	546320000	421500000	0.00608763	1.04047	5.29989	0.00608763	1.04047	5.29989	0.00783618	0.420117	4.93653	0.00783618	0.420117	4.93653	0.00783618
O94776	O94776;Q68DB1;D6W5A2	O94776;Q68DB1	Metastasis-associated protein MTA2	MTA2;DKFZp686F2281	0	0	0.262423	0.00799858	0.262423	0.00799858	0.4471	0.00717338	4	+	24.3063	24.5074	24.5216	24.1068	24.0603	23.9868	-0.195148	-0.235901	-0.328833	-0.510844	-0.433001	-0.498324			1	1	1	1	2.0127e-246	903620000	496470000	407150000	0.00717338	0.3938	5.06142	0.00717338	0.3938	5.06142	0.00799858	0.227429	4.90788	0.00799858	0.227429	4.90788	0.00799858
Q8WX92	Q8WX92	Q8WX92	Negative elongation factor B	NELFB	0	0	0.535701	0.00820491	0.535701	0.00820491	0.7844	0.00609734	4	+	22.3769	22.1379	22.5595	21.6898	21.3861	21.5925	0.0503522	-0.0697678	0.0906883	-0.272502	-0.485349	-0.530552			1	1	1	1	2.9326e-101	179410000	94981000	84433000	0.00609734	0.801966	5.29753	0.00609734	0.801966	5.29753	0.00820491	0.453225	4.87249	0.00820491	0.453225	4.87249	0.00820491
Q00839	Q00839;Q00839-2;Q5RI18	Q00839;Q00839-2	Heterogeneous nuclear ribonucleoprotein U	HNRNPU	0	0	0.202723	0.00835816	0.202723	0.00835816	0.4264	0.00505099	4	+	29.8881	30.1029	29.9292	29.6217	29.4918	29.5028	0.217068	0.252231	0.293365	-0.0565641	0.0495081	0.0820174			1	1	1	1	0	34879000000	21276000000	13603000000	0.00505099	0.434633	5.5819	0.00505099	0.434633	5.5819	0.00835816	0.229234	4.8469	0.00835816	0.229234	4.8469	0.00835816
P48729	P48729;Q71TU5;P48729-2;D6REM4;E7ETM0;Q8N752;U3KQ83;U3KPX3;H0Y9X2;U3KQK7;E5RG27;D6RGE5	P48729;Q71TU5;P48729-2;D6REM4;E7ETM0;Q8N752	Casein kinase I isoform alpha;Casein kinase I isoform alpha-like	CSNK1A1;CSNK1A1L	1	1	0.601812	0.00844013	0.601812	0.00844013	1.0026	0.00432784	4	+	20.6926	20.5074	21.0349	19.69	19.473	19.8269	0.133393	0.0298785	0.105023	-0.496789	-0.348033	-0.780643			1	1	1	1	5.6294e-85	63031000	31289000	31742000	0.00432784	1.08167	5.82443	0.00432784	1.08167	5.82443	0.00844013	0.631253	4.83345	0.00844013	0.631253	4.83345	0.00844013
Q13451	Q13451;B7Z7Z8;Q13451-2	Q13451;B7Z7Z8	Peptidyl-prolyl cis-trans isomerase FKBP5	FKBP5	0	0	0.313003	0.00851054	0.313003	0.00851054	0.4427	0.00102292	4	+	26.2033	26.1552	26.3377	25.7606	25.7727	25.7422	0.29767	0.133609	0.0956691	-0.194289	-0.0970528	-0.179394			1	1	1	1	0	2553300000	1505100000	1048200000	0.00102292	0.473567	8.55948	0.00102292	0.473567	8.55948	0.00851054	0.332561	4.82201	0.00851054	0.332561	4.82201	0.00851054
Q9UQE7	Q9UQE7	Q9UQE7	Structural maintenance of chromosomes protein 3	SMC3	0	0	0.163447	0.00893797	0.163447	0.00893797	0.529	0.00403899	4	+	25.6531	25.7935	25.7962	25.2645	25.3072	25.0567	-0.161374	-0.121868	-0.0970817	-0.285315	-0.235379	-0.329064			1	1	1	1	0	1921400000	1027500000	893840000	0.00403899	0.538134	5.93562	0.00403899	0.538134	5.93562	0.00893797	0.156478	4.755	0.00893797	0.156478	4.755	0.00893797
P09669	P09669	P09669	Cytochrome c oxidase subunit 6C	COX6C	0	0	0.432225	0.00901165	0.432225	0.00901165	0.5386	0.00236895	4	+	24.9753	24.8758	25.1461	24.4433	24.4367	24.3318	1.00995	0.827979	1.0982	0.625735	0.520394	0.577725			1	1	1	1	3.7962e-13	1000100000	614840000	385310000	0.00236895	0.595132	6.8564	0.00236895	0.595132	6.8564	0.00901165	0.40409	4.74384	0.00901165	0.40409	4.74384	0.00901165
O75533	O75533;O75533-2;B4DGZ4;H7C341;F8WC19	O75533	Splicing factor 3B subunit 1	SF3B1	0	0	0.541571	0.0092206	0.541571	0.0092206	0.7381	0.000971746	4	+	26.1798	26.3408	26.3483	25.4412	25.6491	25.6027	0.329186	0.419668	0.709231	-0.00593195	-0.121903	-0.138457			1	1	1	1	0	2696200000	1651400000	1044800000	0.000971746	0.7253	8.67497	0.000971746	0.7253	8.67497	0.0092206	0.574792	4.71279	0.0092206	0.574792	4.71279	0.0092206
Q6P2Q9	Q6P2Q9;I3L0J9;I3L3Z8;I3L1T8	Q6P2Q9	Pre-mRNA-processing-splicing factor 8	PRPF8	0	0	0.508168	0.00992752	0.508168	0.00992752	0.4801	0.0019731	4	+	26.8487	27.0325	26.8018	26.4042	26.3686	26.368	0.0767573	0.221818	0.386072	-0.147435	-0.28635	-0.323335			1	1	1	1	0	4690700000	2604300000	2086400000	0.0019731	0.514066	7.19906	0.0019731	0.514066	7.19906	0.00992752	0.480589	4.61376	0.00992752	0.480589	4.61376	0.00992752
Q14789	Q14789;Q14789-2;E7EU81;H0Y867;F8WF12;C9J8Q0;H7C5I7	Q14789;Q14789-2;E7EU81	Golgin subfamily B member 1	GOLGB1	1	1	-1.30204	0.0102016	-1.30204	0.0102016	-2.8182	0.00595103	4	+	24.4194	23.502	22.8398	25.8841	26.5905	26.3202	0.92893	0.949609	0.471495	1.5796	2.25256	2.23097			1	1	1	1	0	2806700000	1233900000	1572800000	0.00595103	-2.67787	-5.33355	0.00595103	-2.67787	-5.33355	0.0102016	-1.2377	-4.57764	0.0102016	-1.2377	-4.57764	0.0102016
S4R3H4	S4R3H4;E7EQT4;Q9UKV3-5;Q9UKV3;G3V3B0;Q9UKV3-3;Q9UKV3-2;G3V3T3	S4R3H4;E7EQT4;Q9UKV3-5;Q9UKV3;G3V3B0;Q9UKV3-3;Q9UKV3-2	Apoptotic chromatin condensation inducer in the nucleus	ACIN1	0	0	0.503776	0.0109525	0.503776	0.0109525	0.4398	0.0108582	4	+	24.9768	25.0032	25.2682	24.7033	24.5172	24.5634	0.517604	0.619287	0.394856	-0.0870734	0.0138283	0.19448			1	1	1	1	0	1115900000	682110000	433790000	0.0108582	0.4881	4.49571	0.0108582	0.4881	4.49571	0.0109525	0.470171	4.48444	0.0109525	0.470171	4.48444	0.0109525
O75534	O75534-2;O75534;O75534-3;O75534-4;E9PLT0;E9PNG3;E9PJK7;E9PLD4	O75534-2;O75534;O75534-3;O75534-4;E9PLT0	Cold shock domain-containing protein E1	CSDE1	0	0	0.39808	0.0109804	0.39808	0.0109804	0.5299	0.00145653	4	+	25.5443	25.5629	25.4716	25.0642	25.0144	24.8498	0.19661	0.157173	-0.0412358	-0.240907	-0.203278	-0.252728			1	1	1	1	2.9837e-301	1593600000	869300000	724340000	0.00145653	0.550133	7.80144	0.00145653	0.550133	7.80144	0.0109804	0.336486	4.48112	0.0109804	0.336486	4.48112	0.0109804
Q10570	Q10570;E9PIM1	Q10570	Cleavage and polyadenylation specificity factor subunit 1	CPSF1	0	0	0.348337	0.0110196	0.348337	0.0110196	0.5924	0.0020491	4	+	23.6048	23.4105	23.5782	22.9858	22.8455	23.0229	0.00129728	-0.039728	0.162399	-0.34704	-0.347212	-0.210772			1	1	1	1	5.6707e-146	396600000	210240000	186370000	0.0020491	0.579766	7.12702	0.0020491	0.579766	7.12702	0.0110196	0.342997	4.47648	0.0110196	0.342997	4.47648	0.0110196
P78330	P78330;C9JBI3;C9JEJ7;F8WD74	P78330;C9JBI3	Phosphoserine phosphatase	PSPH	1	1	1.10215	0.011363	1.10215	0.011363	1.5846	1.43497e-05	4	+	25.4197	25.3876	25.4751	23.6769	23.8351	23.8687	1.03456	1.10532	0.605968	-0.616819	0.0332582	-0.0675923			1	1	1	1	1.3558e-114	1022600000	680520000	342040000	1.43497e-05	1.6339	25.3633	1.43497e-05	1.6339	25.3633	0.011363	1.13233	4.43669	0.011363	1.13233	4.43669	0.011363
B4DVY1	B4DVY1;O15371;B0QYA5;B0QYA6;B0QYA7;B0QYA4;B0QYA8	B4DVY1;O15371;B0QYA5	Eukaryotic translation initiation factor 3 subunit D	EIF3D	0	0	0.188108	0.0115946	0.188108	0.0115946	0.3655	0.011773	4	+	25.4029	25.5481	25.6295	25.254	25.1826	25.1068	0.0725566	0.138365	0.0147529	-0.0726308	-0.115551	-0.156034			1	1	1	1	2.9227e-95	1654200000	963210000	690960000	0.011773	0.3457	4.39104	0.011773	0.3457	4.39104	0.0115946	0.189963	4.41067	0.0115946	0.189963	4.41067	0.0115946
Q29RF7	Q29RF7;Q29RF7-3;H0Y9L6;H0Y9L9	Q29RF7	Sister chromatid cohesion protein PDS5 homolog A	PDS5A	1	1	0.856266	0.0116869	0.856266	0.0116869	1.6819	0.00382222	4	+	22.698	23.1561	23.3481	21.2305	21.4742	21.8239	0.490226	0.784541	1.01774	0.131408	-0.248172	-0.0717254			1	1	1	1	1.0082e-197	257020000	159460000	97560000	0.00382222	1.55787	6.02568	0.00382222	1.55787	6.02568	0.0116869	0.826998	4.40047	0.0116869	0.826998	4.40047	0.0116869
P55769	P55769;B1AHD1	P55769;B1AHD1	NHP2-like protein 1;NHP2-like protein 1, N-terminally processed	NHP2L1	0	0	0.305197	0.0118497	0.305197	0.0118497	0.7481	0.000479763	4	+	26.1279	26.0396	25.9071	25.3552	25.2915	25.2704	0.384092	0.416004	0.285108	0.0788949	0.0928781	-0.116977			1	1	1	1	9.2272e-42	1913500000	1178900000	734650000	0.000479763	0.719167	10.4166	0.000479763	0.719167	10.4166	0.0118497	0.343469	4.38272	0.0118497	0.343469	4.38272	0.0118497
Q14444	Q14444-2;Q14444;G3V153;E9PLA9;E9PP31	Q14444-2;Q14444;G3V153;E9PLA9	Caprin-1	CAPRIN1	0	0	0.28783	0.0120329	0.28783	0.0120329	0.8142	0.000587238	4	+	25.4946	25.4538	25.4321	24.784	24.6396	24.5048	0.0709725	-0.0879672	-0.165205	-0.484147	-0.362572	-0.375797			1	1	1	1	2.6212e-113	1371100000	768440000	602700000	0.000587238	0.817366	9.88715	0.000587238	0.817366	9.88715	0.0120329	0.346772	4.3631	0.0120329	0.346772	4.3631	0.0120329
Q13951	Q13951-2;J3KTD8	Q13951-2	Core-binding factor subunit beta	CBFB	0	0	0.242159	0.0123886	0.242159	0.0123886	0.4466	0.0076223	4	+	23.4107	23.3466	23.6349	22.7921	22.9641	23.0061	-0.217067	-0.204203	-0.255095	-0.579528	-0.459226	-0.38837			1	1	1	1	1.0974e-69	406050000	210860000	195190000	0.0076223	0.543299	4.97538	0.0076223	0.543299	4.97538	0.0123886	0.250253	4.32601	0.0123886	0.250253	4.32601	0.0123886
Q14683	Q14683;G8JLG1;H0Y7K8;V9GY57;V9GYN9	Q14683	Structural maintenance of chromosomes protein 1A	SMC1A	0	0	0.209893	0.0123924	0.209893	0.0123924	0.5088	0.011892	4	+	25.6703	25.7834	26.0189	25.4242	25.2746	25.2722	0.00187766	0.040433	0.181894	-0.16946	-0.145496	-0.201267			1	1	1	1	1.7167e-293	1926900000	1140800000	786140000	0.011892	0.500533	4.37815	0.011892	0.500533	4.37815	0.0123924	0.246809	4.32562	0.0123924	0.246809	4.32562	0.0123924
O00571	O00571;O00571-2;B4DXX7;O15523;B4E3C4;C9J081;B4DLA0;C9J8G5;D6RCM4;Q9NQI0-3;Q9NQI0-2;Q9NQI0-4;Q9NQI0;H0Y960	O00571;O00571-2;B4DXX7;O15523	ATP-dependent RNA helicase DDX3X;ATP-dependent RNA helicase DDX3Y	DDX3X;DDX3Y	0	0	0.292692	0.0124839	0.292692	0.0124839	0.4652	0.000215818	4	+	26.4836	26.5332	26.5581	26.1303	26.068	26.038	-0.291374	-0.287776	-0.163294	-0.440881	-0.580468	-0.626616			1	1	1	1	0	3416600000	1727400000	1689200000	0.000215818	0.446199	12.7831	0.000215818	0.446199	12.7831	0.0124839	0.30184	4.31629	0.0124839	0.30184	4.31629	0.0124839
Q9BWF3	Q9BWF3;E9PB51;Q9BWF3-4;Q9BWF3-3;E9PLB0;E9PM61;D6R9K7;U3KQD5;J3QRR5;Q9BWF3-2	Q9BWF3;E9PB51;Q9BWF3-4;Q9BWF3-3;E9PLB0;E9PM61;D6R9K7;U3KQD5;J3QRR5;Q9BWF3-2	RNA-binding protein 4	RBM4;RBM4B	0	0	0.481286	0.0131529	0.481286	0.0131529	0.561	0.00688576	4	+	24.1817	24.2306	24.4234	23.4738	23.811	23.6696	-0.0609439	0.116388	-0.0540797	-0.274278	-0.535366	-0.550353			1	1	1	1	2.2938e-252	700730000	394700000	306030000	0.00688576	0.6271	5.12008	0.00688576	0.6271	5.12008	0.0131529	0.453787	4.25049	0.0131529	0.453787	4.25049	0.0131529
O15355	O15355	O15355	Protein phosphatase 1G	PPM1G	0	0	0.443957	0.0132508	0.443957	0.0132508	0.8931	0.00556691	4	+	25.2674	25.2338	25.4002	24.1023	24.6623	24.3743	0.100259	0.229773	-0.0913271	-0.343698	-0.440711	-0.289826			1	1	1	1	3.5989e-103	1264900000	714230000	550690000	0.00556691	0.920834	5.43351	0.00556691	0.920834	5.43351	0.0132508	0.437647	4.24121	0.0132508	0.437647	4.24121	0.0132508
Q15024	Q15024	Q15024	Exosome complex component RRP42	EXOSC7	1	1	1.21192	0.0140294	1.21192	0.0140294	1.4384	0.00762236	4	+	21.9586	22.0151	21.2573	20.4549	20.5202	20.5789	0.393444	0.250339	0.00193174	-0.468114	-0.961586	-1.31555			1	1	1	1	1.8023e-61	89699000	46785000	42914000	0.00762236	1.22567	4.97537	0.00762236	1.22567	4.97537	0.0140294	1.13032	4.17016	0.0140294	1.13032	4.17016	0.0140294
E5RIW3	E5RIW3;O75347;E5RJD8;E5RHG6;B4DT30;E5RIX8	E5RIW3;O75347;E5RJD8;E5RHG6;B4DT30;E5RIX8	Tubulin-specific chaperone A	TBCA	0	0	0.33331	0.0141049	0.33331	0.0141049	0.8129	0.00463747	4	+	25.7195	25.8831	26.1771	25.0702	25.2097	25.0663	-0.0495777	0.0241681	-0.18256	-0.382888	-0.39596	-0.290639			1	1	1	1	2.3702e-115	1998700000	1110500000	888240000	0.00463747	0.811167	5.71492	0.00463747	0.811167	5.71492	0.0141049	0.287173	4.16352	0.0141049	0.287173	4.16352	0.0141049
Q8N684	Q8N684-2;Q8N684;Q8N684-3;F5H669;F5H6M0;F5H047;J3QT54;C9J286;C9J323;F5H5B7;F5H1W4;F5H2K8;F5H6P5;F5H6A8;F5GXA3;C9JM38	Q8N684-2;Q8N684;Q8N684-3;F5H669;F5H6M0;F5H047	Cleavage and polyadenylation specificity factor subunit 7	CPSF7	0	0	0.335317	0.0153974	0.335317	0.0153974	0.4863	0.00630617	4	+	23.3402	23.6132	23.3765	22.9808	22.8902	22.7519	0.131784	0.26024	0.18182	-0.240742	-0.153497	-0.000348581			1	1	1	1	8.0751e-79	416010000	238670000	177330000	0.00630617	0.569	5.24791	0.00630617	0.569	5.24791	0.0153974	0.32281	4.05615	0.0153974	0.32281	4.05615	0.0153974
P05165	P05165-2;P05165;P05165-3;Q5JTW6;Q5JVH2	P05165-2;P05165;P05165-3	Propionyl-CoA carboxylase alpha chain, mitochondrial	PCCA	1	1	-0.869342	0.0160264	-0.869342	0.0160264	-0.7209	0.00937229	4	+	22.6625	22.5992	22.8846	23.3914	23.12	23.3834	0.973104	0.852738	0.751737	1.36078	1.72208	2.06832			1	1	1	1	9.3703e-58	260020000	202960000	57056000	0.00937229	-0.582834	-4.69078	0.00937229	-0.582834	-4.69078	0.0160264	-0.857865	-4.00776	0.0160264	-0.857865	-4.00776	0.0160264
Q969Z0	Q969Z0;Q969Z0-2;H7C4R5;C9IZN7;C9J7P5	Q969Z0;Q969Z0-2	Protein TBRG4	TBRG4	0	0	0.444522	0.0160472	0.444522	0.0160472	1.0352	0.00597096	4	+	22.4652	22.4953	22.7093	20.9298	21.4601	21.6439	-0.490349	-0.758904	-0.566328	-1.01085	-0.903389	-1.11915			1	1	1	1	1.1993e-35	215330000	94436000	120900000	0.00597096	1.212	5.32858	0.00597096	1.212	5.32858	0.0160472	0.405935	4.0062	0.0160472	0.405935	4.0062	0.0160472
Q5VWZ2	Q5VWZ2;Q5VWZ2-2	Q5VWZ2;Q5VWZ2-2	Lysophospholipase-like protein 1	LYPLAL1	1	1	-1.00046	0.0162563	-1.00046	0.0162563	-0.6871	0.00332689	4	+	24.4863	24.4725	24.1512	25.3874	25.1278	25.1596	0.212146	0.254686	0.0703331	1.31313	0.633446	1.21261			1	1	1	1	5.7786e-47	1366200000	703940000	662220000	0.00332689	-0.854933	-6.25735	0.00332689	-0.854933	-6.25735	0.0162563	-0.874007	-3.99064	0.0162563	-0.874007	-3.99064	0.0162563
P14324	P14324-2;P14324	P14324-2;P14324	Farnesyl pyrophosphate synthase	FDPS	0	0	0.284805	0.0165494	0.284805	0.0165494	0.4848	0.000830256	4	+	26.7952	26.7575	26.7433	26.2038	26.2727	26.3786	-0.301586	-0.221733	-0.381033	-0.599151	-0.586391	-0.465396			1	1	1	1	1.337e-85	4368300000	2291300000	2077000000	0.000830256	0.4803	9.03806	0.000830256	0.4803	9.03806	0.0165494	0.248862	3.96923	0.0165494	0.248862	3.96923	0.0165494
Q99848	Q99848;H7C2Q8	Q99848;H7C2Q8	Probable rRNA-processing protein EBP2	EBNA1BP2	1	1	1.20145	0.0180474	1.20145	0.0180474	1.4797	0.00620028	4	+	22.8367	22.885	23.72	21.4053	21.5865	20.9151	0.35713	0.364385	0.708131	-1.15231	NaN	-0.521811			1	1	1	1	1.1104e-31	148280000	78633000	69645000	0.00620028	1.84493	5.27282	0.00620028	1.84493	5.27282	0.0180474	1.31361	4.71661	0.0118222	1.61089	4.3857	0.0118222
Q8TBA6	Q8TBA6-2;Q8TBA6;H0YK03	Q8TBA6-2;Q8TBA6	Golgin subfamily A member 5	GOLGA5	1	1	-1.33188	0.0186609	-1.33188	0.0186609	-2.3271	0.00206113	4	+	21.5129	21.7215	21.2262	23.453	23.84	24.5246	0.894081	0.681619	NaN	1.8861	2.11973	2.66475			1	1	1	1	0	323140000	274490000	48653000	0.00206113	-2.45233	-7.11593	0.00206113	-2.45233	-7.11593	0.0186609	-1.43568	-4.65878	0.0316898	-2.00759	-3.23947	0.0316898
Q7Z7H5	Q7Z7H5;Q7Z7H5-3;Q7Z7H5-2;F8W7F7	Q7Z7H5;Q7Z7H5-3;Q7Z7H5-2	Transmembrane emp24 domain-containing protein 4	TMED4	1	1	-1.08394	0.0186646	-1.08394	0.0186646	-1.0347	0.00021123	4	+	23.798	23.7356	23.675	24.7992	24.7703	24.5835	-0.195505	-0.583808	0.318319	0.902781	0.888435	0.780139			1	1	1	1	1.2273e-69	756170000	460560000	295610000	0.00021123	-0.981467	-12.8534	0.00021123	-0.981467	-12.8534	0.0186646	-1.01078	-3.82709	0.0186646	-1.01078	-3.82709	0.0186646
P78527	P78527;E7EUY0;P78527-2;H0YG84;F5GX40	P78527;E7EUY0;P78527-2	DNA-dependent protein kinase catalytic subunit	PRKDC	1	1	0.860294	0.0193434	0.860294	0.0193434	0.9364	0.0115742	4	+	28.5221	28.7775	28.5894	28.1478	27.6266	27.653	-0.272307	-0.0550022	0.299741	-0.547906	-0.92644	-0.915296			1	1	1	1	0	13615000000	6829700000	6785500000	0.0115742	0.820533	4.41293	0.0115742	0.820533	4.41293	0.0193434	0.787358	3.78552	0.0193434	0.787358	3.78552	0.0193434
O95373	O95373;E9PLB2;E9PLJ0	O95373	Importin-7	IPO7	0	0	0.52517	0.0195334	0.52517	0.0195334	0.3966	0.00719104	4	+	24.512	24.6338	24.3989	24.1365	23.9593	24.1154	-0.54031	-0.521658	-0.869476	-1.18775	-1.06548	-1.04946			1	1	1	1	9.2286e-246	1205000000	496930000	708020000	0.00719104	0.4445	5.05792	0.00719104	0.4445	5.05792	0.0195334	0.457083	3.7742	0.0195334	0.457083	3.7742	0.0195334
Q7Z3D6	Q7Z3D6;Q7Z3D6-2;G8JLP2;Q7Z3D6-5;H0YB09;Q7Z3D6-4;Q7Z3D6-3;H0YB62;H0YB11;E5RJ62;E5RIU5;E5RHG2;E5RK56;E5RFT5;E5RGP9;E5RFZ6;E5RGN8;E5RJ87;E5RIL4;Q7Z3D6-6	Q7Z3D6;Q7Z3D6-2;G8JLP2;Q7Z3D6-5;H0YB09;Q7Z3D6-4;Q7Z3D6-3;H0YB62	UPF0317 protein C14orf159, mitochondrial	C14orf159	0	0	-0.4968	0.0197268	-0.4968	0.0197268	-1.3065	4.71109e-07	4	+	22.7215	22.7384	22.7479	24.0449	24.013	24.0841	0.814996	1.28822	1.0526	1.54569	1.5494	1.65488			1	1	1	1	2.9631e-48	371960000	283050000	88907000	4.71109e-07	-1.3114	-59.711	4.71109e-07	-1.3114	-59.711	0.0197268	-0.531384	-3.76281	0.0197268	-0.531384	-3.76281	0.0197268
Q92835	Q92835-2;Q92835;H7C2V3;Q92835-3;H7C292;F5GXI6;H0Y5Q9;C9JLW2;C9JF09	Q92835-2;Q92835;H7C2V3;Q92835-3;H7C292;F5GXI6;H0Y5Q9	Phosphatidylinositol 3,4,5-trisphosphate 5-phosphatase 1	INPP5D	0	0	0.365641	0.0202036	0.365641	0.0202036	0.8204	0.00262114	4	+	21.9735	22.1677	22.1102	21.5506	21.2724	21.2898	-0.0629752	0.00369382	0.00178325	-0.568227	-0.236266	-0.363858			1	1	1	1	2.0526e-129	168600000	79992000	88608000	0.00262114	0.712866	6.673	0.00262114	0.712866	6.673	0.0202036	0.370284	3.73529	0.0202036	0.370284	3.73529	0.0202036
Q04637	Q04637-4;E9PGM1;Q04637-5;E7EX73;Q04637-3;E7EUU4;Q04637;Q04637-8;Q04637-9;Q04637-6;Q04637-7;C9JF13;C9J6B6;C9K073;C9J2Z7;H7C044;H7C0V6;F8WCF2;C9J987;C9JWH7;C9J556;REV__Q8NEG2-2;C9JHW9;C9JSU8;C9JWW9;REV__Q8NEG2;REV__F5H7J8;REV__C9JQZ6;REV__J3KQX6	Q04637-4;E9PGM1;Q04637-5;E7EX73;Q04637-3;E7EUU4;Q04637;Q04637-8;Q04637-9;Q04637-6;Q04637-7	Eukaryotic translation initiation factor 4 gamma 1	EIF4G1	0	0	0.152581	0.0204655	0.152581	0.0204655	0.5818	0.00889569	4	+	26.8942	26.9493	27.2722	26.3675	26.5291	26.3625	-0.0225926	-0.00277882	0.142026	-0.148153	-0.15536	-0.160302			1	1	1	1	1.7736e-298	4565700000	2635700000	1930100000	0.00889569	0.618867	4.76145	0.00889569	0.618867	4.76145	0.0204655	0.19349	3.7205	0.0204655	0.19349	3.7205	0.0204655
P36507	P36507;G5E9C7;M0R1B6	P36507;G5E9C7	Dual specificity mitogen-activated protein kinase kinase 2	MAP2K2	0	0	-0.554108	0.0215936	-0.554108	0.0215936	-0.2335	0.0023033	4	+	23.4966	23.5777	23.533	23.7814	23.7122	23.7665	0.0409957	-0.262694	-0.240614	0.313494	0.464003	0.173753			1	1	1	1	4.474e-41	469500000	269780000	199720000	0.0023033	-0.217601	-6.90813	0.0023033	-0.217601	-6.90813	0.0215936	-0.471188	-3.6593	0.0215936	-0.471188	-3.6593	0.0215936
P22061	P22061;P22061-2;H7BY58;B7Z972;C9J0F2;F8WDT3;F8WAV5;F8WAX2;H7C4X2	P22061;P22061-2;H7BY58;B7Z972	Protein-L-isoaspartate(D-aspartate) O-methyltransferase;Protein-L-isoaspartate O-methyltransferase	PCMT1	0	0	0.348576	0.0222438	0.348576	0.0222438	0.5301	0.0107904	4	+	25.1961	25.3208	25.0664	24.6857	24.666	24.3112	-0.132644	-0.208325	-0.124095	-0.282641	-0.48122	-0.485979			1	1	1	1	1.8314e-82	1537000000	835040000	701980000	0.0107904	0.640134	4.50388	0.0107904	0.640134	4.50388	0.0222438	0.261592	3.62573	0.0222438	0.261592	3.62573	0.0222438
Q2TAM5	Q2TAM5;E9PKH5;Q04206-2;Q04206-3;Q04206;Q04206-4;E9PI38;E9PQS6;E9PKV4;E9PMD5	Q2TAM5;E9PKH5;Q04206-2;Q04206-3;Q04206;Q04206-4;E9PI38;E9PQS6;E9PKV4	Transcription factor p65	RELA	0	0	-0.283453	0.0243326	-0.283453	0.0243326	-0.4272	0.00768982	4	+	24.242	24.4683	24.2746	24.7018	24.655	24.735	-0.140969	-0.0483587	-0.3096	0.0672846	0.209851	0.142484			1	1	1	1	3.6011e-63	719840000	538300000	181540000	0.00768982	-0.368967	-4.96297	0.00768982	-0.368967	-4.96297	0.0243326	-0.306182	-3.52534	0.0243326	-0.306182	-3.52534	0.0243326
Q9Y5P6	Q9Y5P6;Q9Y5P6-2	Q9Y5P6;Q9Y5P6-2	Mannose-1-phosphate guanyltransferase beta	GMPPB	1	1	-1.09388	0.0253805	-1.09388	0.0253805	-1.0798	0.000325316	4	+	25.2569	25.1291	24.941	26.2089	26.186	26.2929	1.20365	1.34975	0.839576	1.66715	2.51222	2.29753			1	1	1	1	6.4669e-141	1782900000	1411000000	371890000	0.000325316	-1.12027	-11.51	0.000325316	-1.12027	-11.51	0.0253805	-1.02798	-3.47876	0.0253805	-1.02798	-3.47876	0.0253805
Q9H307	Q9H307;Q9H307-2;G3V5F0;G3V579	Q9H307;Q9H307-2	Pinin	PNN	0	0	0.283343	0.0263797	0.283343	0.0263797	0.3868	0.00597169	4	+	25.4056	25.659	25.4769	24.957	25.0901	25.0923	-0.0313156	0.143041	0.148692	-0.221565	-0.140302	-0.0956384			1	1	1	1	9.318e-152	1276300000	819660000	456620000	0.00597169	0.467367	5.3284	0.00597169	0.467367	5.3284	0.0263797	0.239308	3.43644	0.0263797	0.239308	3.43644	0.0263797
Q9H0D6	Q9H0D6-2;B4DZC3;Q9H0D6	Q9H0D6-2;B4DZC3;Q9H0D6	5-3 exoribonuclease 2	XRN2	0	0	0.378116	0.027047	0.378116	0.027047	1.077	0.00867524	4	+	24.6101	24.6276	24.1862	23.0714	23.5331	23.6165	0.239843	0.36052	0.655424	-0.107212	-0.0175961	0.0422817			1	1	1	1	9.6383e-65	662920000	386800000	276110000	0.00867524	1.06763	4.79572	0.00867524	1.06763	4.79572	0.027047	0.446104	3.40921	0.027047	0.446104	3.40921	0.027047
P33241	P33241;P33241-3;E7EMG9;P33241-2;E9PBD8;C9JU59;C9JKF7;C9JDV1;C9J9B9;C9JNQ1	P33241;P33241-3;E7EMG9;P33241-2;E9PBD8;C9JU59	Lymphocyte-specific protein 1	LSP1	1	1	0.721104	0.0284871	0.721104	0.0284871	0.9217	0.000190449	4	+	26.2377	26.3076	26.3862	25.4377	25.3859	25.2428	1.64568	1.63874	1.25967	0.917636	0.894182	1.17068			1	1	1	1	0	1747200000	1348300000	398860000	0.000190449	0.955033	13.1972	0.000190449	0.955033	13.1972	0.0284871	0.520529	3.35309	0.0284871	0.520529	3.35309	0.0284871
P25705	P25705;P25705-2;P25705-3;K7EK77;K7ERX7;K7ENJ4;K7EJP1;K7EQH4;K7ESA0	P25705;P25705-2;P25705-3	ATP synthase subunit alpha, mitochondrial	ATP5A1	0	0	-0.269582	0.0298836	-0.269582	0.0298836	-0.3445	0.00459014	4	+	30.1568	30.2585	30.2919	30.603	30.5268	30.7044	-0.353476	-0.389479	-0.166959	0.0150329	-0.0838937	-0.0838971			1	1	1	1	0	58959000000	33006000000	25953000000	0.00459014	-0.375667	-5.73107	0.00459014	-0.375667	-5.73107	0.0298836	-0.252386	-3.30178	0.0298836	-0.252386	-3.30178	0.0298836
D6RBS5	D6RBS5;Q8IZ81;D6RHX2;V9GY58	D6RBS5;Q8IZ81	ELMO domain-containing protein 2	ELMOD2	1	1	-0.811082	0.0332926	-0.811082	0.0332926	-1.1649	0.00876124	4	+	22.1651	22.361	22.9044	23.6827	23.5259	23.4991	0.714488	0.323498	1.05772	2.12501	1.39716	1.52557			1	1	1	1	1.296e-24	318890000	232070000	86824000	0.00876124	-1.0924	-4.78223	0.00876124	-1.0924	-4.78223	0.0332926	-0.984012	-3.1876	0.0332926	-0.984012	-3.1876	0.0332926
O15498	O15498;B4DR94;H7C3K7	O15498;B4DR94	Synaptobrevin homolog YKT6	YKT6	0	0	-0.310998	0.0372545	-0.310998	0.0372545	-1.3987	1.57558e-05	4	+	21.6218	21.7848	21.6753	23.074	23.0081	23.0995	0.12463	-0.22516	-0.0437644	0.315522	0.230635	0.267234			1	1	1	1	3.4748e-33	262740000	161540000	101200000	1.57558e-05	-1.36657	-24.7743	1.57558e-05	-1.36657	-24.7743	0.0372545	-0.319229	-3.07106	0.0372545	-0.319229	-3.07106	0.0372545
O00139	O00139-2;O00139-1;O00139-5;O00139;O00139-4;D6R9M0;H0Y8H2	O00139-2;O00139-1;O00139-5;O00139;O00139-4	Kinesin-like protein KIF2A	KIF2A	0	0	0.315697	0.0383111	0.315697	0.0383111	0.6693	0.00577447	4	+	23.4387	23.8135	23.688	22.8458	23.0187	23.0401	-0.302187	-0.123872	-0.0534731	-0.726967	-0.439569	-0.42991			1	1	1	1	1.0114e-86	491750000	246620000	245130000	0.00577447	0.678533	5.37849	0.00577447	0.678533	5.37849	0.0383111	0.372305	3.04243	0.0383111	0.372305	3.04243	0.0383111
Q9UKX7	Q9UKX7-2;Q9UKX7;B4E2D3;B0QY21	Q9UKX7-2;Q9UKX7	Nuclear pore complex protein Nup50	NUP50	0	0	0.489883	0.0397131	0.489883	0.0397131	0.6514	0.00832313	4	+	23.3895	23.5124	23.4828	23.0773	22.8314	22.6701	0.483786	0.571184	0.203685	0.15829	-0.0141208	-0.00609727			1	1	1	1	1.4192e-123	339500000	208280000	131220000	0.00832313	0.601967	4.8527	0.00832313	0.601967	4.8527	0.0397131	0.373528	3.00583	0.0397131	0.373528	3.00583	0.0397131
P35573	P35573;P35573-3	P35573;P35573-3	Glycogen debranching enzyme;4-alpha-glucanotransferase;Amylo-alpha-1,6-glucosidase	AGL	0	0	-0.927323	0.0640719	-0.927323	0.0640719	-0.5613	0.000743322	4	+	22.6777	22.7666	22.5921	23.1874	23.3046	23.239	-1.56639	-1.42211	NaN	-0.0762122	-0.566927	-0.96023			1	1	1	1	1.5251e-31	318500000	220100000	98403000	0.000743322	-0.564867	-9.3016	0.000743322	-0.564867	-9.3016	0.0640719	-0.959793	-2.86959	0.0334542	-0.8713	-3.18253	0.0334542
O60262	O60262;K7ESC6	O60262;K7ESC6	Guanine nucleotide-binding protein G(I)/G(S)/G(O) subunit gamma-7;Guanine nucleotide-binding protein subunit gamma	GNG7	1	1	-2.60402	1.09656e-06	-2.60402	1.09656e-06	-1.682	0.00376932	3	+	21.3274	21.616	21.0414	23.3202	23.0094	22.5794	NaN	NaN	NaN	2.60402	2.5891	2.77177			1	1		1	5.1774e-13	145410000	120560000	24854000	0.00376932	-1.6414	-6.04861	0.00376932	-1.6414	-6.04861	1	NaN	0	1.09656e-06	-3.65569	-48.3304	1.09656e-06
Q9NR45	Q9NR45;Q5TBR1;Q5TBR0	Q9NR45	Sialic acid synthase	NANS	1	1	-1.20209	1.36885e-06	-1.20209	1.36885e-06	-0.9589	0.012237	3	+	27.1399	27.0689	26.2776	28.0219	28.0278	28.415	0.741293	0.729507	0.720412	1.90288	1.9316	1.99052			1		1	1	6.9735e-256	6422900000	5143300000	1279600000	0.012237	-1.3261	-4.34166	0.012237	-1.3261	-4.34166	1.36885e-06	-1.21126	-45.7196	1.36885e-06	-1.21126	-45.7196	1.36885e-06
Q9UL25	Q9UL25	Q9UL25	Ras-related protein Rab-21	RAB21	1	1	-0.754559	4.88937e-06	-0.754559	4.88937e-06	-0.8432	0.0121897	3	+	23.7692	23.9734	24.3073	24.8809	24.6267	24.8166	-0.153598	-0.173399	-0.171463	0.583096	0.641079	0.568785			1		1	1	3.2417e-151	926070000	577180000	348890000	0.0121897	-0.7581	-4.34659	0.0121897	-0.7581	-4.34659	4.88937e-06	-0.763807	-33.2331	4.88937e-06	-0.763807	-33.2331	4.88937e-06
Q9HAU5	Q9HAU5;Q9HAU5-2	Q9HAU5;Q9HAU5-2	Regulator of nonsense transcripts 2	UPF2	0	0	0.0480299	8.99155e-06	0.0480299	8.99155e-06	0.6565	0.00818199	3	+	20.3046	20.5319	20.5506	19.8754	19.6515	19.9931	0.0946336	0.00142614	NaN	NaN	NaN	NaN			1	1		1	9.642e-12	43034000	23191000	19843000	0.00818199	0.622367	4.87637	0.00818199	0.622367	4.87637	1	NaN	0	8.99155e-06	1.34043	28.5228	8.99155e-06
Q15061	Q15061;C9IZK7;C9JEE7;H7C2H8	Q15061	WD repeat-containing protein 43	WDR43	1	1	0.853112	0.000182882	0.853112	0.000182882	0.902	0.00399214	3	+	22.7231	22.4287	22.7108	21.8088	21.5232	21.8935	-0.26471	-0.316986	NaN	-1.19963	-1.11445	-1.14396			1	1	1		7.7788e-42	288970000	130210000	158770000	0.00399214	0.879034	5.95457	0.00399214	0.879034	5.95457	0.000182882	0.861827	22.8792	0.119774	0.572906	1.97288	0.119774
H7BXD5	H7BXD5;P28676;H7C2Z6;C9JIZ3	H7BXD5;P28676;H7C2Z6;C9JIZ3	Grancalcin	GCA	1	1	-1.08463	0.000222519	-1.08463	0.000222519	-0.9479	0.00370566	3	+	21.4369	21.4601	NaN	22.2039	22.4956	22.3964	-0.842778	-0.922198	NaN	0.263681	0.202138	0.153064			1		1	1	4.7164e-19	157350000	81669000	75681000	0.00370566	-0.9168	-8.26795	0.0964592	-1.69567	-2.16397	0.000222519	-1.08878	-21.4241	0.00521387	-1.32499	-5.53312	0.00521387
Q8NBX0	Q8NBX0	Q8NBX0	Saccharopine dehydrogenase-like oxidoreductase	SCCPDH	1	1	1.24548	0.000246149	1.24548	0.000246149	1.3036	0.00496833	3	+	22.396	23.0144	22.6762	21.6418	21.3726	21.1109	1.04311	1.02209	NaN	-0.0881416	-0.23066	-0.212881			1	1	1		6.2067e-24	178290000	119360000	58928000	0.00496833	1.32043	5.6074	0.00496833	1.32043	5.6074	0.000246149	1.20983	20.7116	0.713305	0.342624	0.394554	0.713305
Q9UH99	Q9UH99-3;Q9UH99;Q9UH99-2;J3KQE0;B0QY60;B0QY64;H0Y686;B0QY63;B0QY68;B0QY66;B0QY67	Q9UH99-3;Q9UH99;Q9UH99-2;J3KQE0	SUN domain-containing protein 2	SUN2	1	1	1.45047	0.000828707	1.45047	0.000828707	6.0338	0.0126388	3	+	24.9637	24.2699	23.1327	NaN	19.3796	17.0926	1.26482	1.45502	1.45047	NaN	NaN	NaN			1	1		1	0	321180000	252470000	68710000	0.0126388	5.886	5.37053	0.00247115	6.24274	6.77931	1	NaN	0	0.000828707	2.1945	9.04245	0.000828707
Q5MNZ9	Q5MNZ9-2;Q5MNZ9;G5EA37;K7ELY0;K7EK57;K7EKC5;K7EKN0	Q5MNZ9-2;Q5MNZ9;G5EA37;K7ELY0;K7EK57	WD repeat domain phosphoinositide-interacting protein 1	WIPI1	1	1	-1.75684	0.00123825	-1.75684	0.00123825	-1.599	0.00249244	3	+	21.5961	21.2907	NaN	23.3117	22.9711	23.0424	-0.127633	-0.201233	NaN	NaN	1.54266	1.64216			1	1	1		9.5768e-19	193350000	141650000	51707000	0.00249244	-1.665	-9.47472	0.000545167	-1.77707	-10.0788	0.00123825	-1.75684	-28.3918	0.0803502	-1.73516	-2.32888	0.0803502
P07858	P07858;R4GMQ5	P07858	Cathepsin B;Cathepsin B light chain;Cathepsin B heavy chain	CTSB	1	1	-1.11348	0.00129415	-1.11348	0.00129415	-1.8715	0.00754988	3	+	21.5023	21.9887	22.5278	23.9418	23.8602	23.3764	0.494005	0.517627	NaN	NaN	1.65761	1.58098			1	1	1		2.2285e-70	259380000	202630000	56754000	0.00754988	-1.71987	-4.98884	0.00754988	-1.71987	-4.98884	0.00129415	-1.11348	-27.7706	0.483252	-0.820029	-0.771888	0.483252
O43159	O43159;E9PPY3;E9PPP6	O43159;E9PPY3	Ribosomal RNA-processing protein 8	RRP8	1	1	1.02995	0.00228936	1.02995	0.00228936	1.2178	0.000225812	3	+	21.0665	20.9161	21.2471	19.7916	19.8651	19.8487	1.07069	0.98922	NaN	NaN	NaN	NaN			1	1		1	2.5338e-39	44233000	29041000	15192000	0.000225812	1.24143	12.6363	0.000225812	1.24143	12.6363	1	NaN	0	0.00228936	2.18614	6.91935	0.00228936
O14880	O14880;Q5VV89;Q5VV87	O14880;Q5VV89;Q5VV87	Microsomal glutathione S-transferase 3	MGST3	1	1	-1.60761	0.00240127	-1.60761	0.00240127	-1.8291	0.009128	3	+	21.4882	21.3727	21.9499	24.0582	22.8881	23.3173	0.360428	0.391361	NaN	NaN	2.06089	1.90612			1	1	1		2.403e-49	222390000	173230000	49163000	0.009128	-1.8176	-4.72645	0.009128	-1.8176	-4.72645	0.00240127	-1.60761	-20.3703	0.267374	-1.3331	-1.28747	0.267374
O75643	O75643;O75643-2;C9JAQ9;B4E0P5	O75643	U5 small nuclear ribonucleoprotein 200 kDa helicase	SNRNP200	0	0	0.337385	0.00307516	0.337385	0.00307516	0.5929	0.0121577	3	+	27.0143	26.9966	26.8057	26.6442	26.3988	26.4037	0.0744903	0.0657626	0.192655	-0.173251	-0.301441	-0.262895			1		1	1	0	5446700000	2507600000	2939200000	0.0121577	0.456633	4.34994	0.0121577	0.456633	4.34994	0.00307516	0.356832	6.39199	0.00307516	0.356832	6.39199	0.00307516
Q5JTZ9	Q5JTZ9	Q5JTZ9	Alanine--tRNA ligase, mitochondrial	AARS2	0	0	-0.368129	0.00314988	-0.368129	0.00314988	0.3734	0.00759285	3	+	21.5412	21.6443	21.4164	21.1628	21.1678	21.232	-0.748142	-0.655263	NaN	-0.317767	-0.333573	-0.375365			1	1	1		2.8178e-62	153300000	69729000	83575000	0.00759285	0.346434	4.98083	0.00759285	0.346434	4.98083	0.00314988	-0.359467	-8.74376	0.0645561	-0.590561	-2.53158	0.0645561
Q9H553	Q9H553;Q9H553-2	Q9H553;Q9H553-2	Alpha-1,3/1,6-mannosyltransferase ALG2	ALG2	1	1	-1.21853	0.00415499	-1.21853	0.00415499	-1.6467	0.00100763	3	+	23.21	23.0991	22.9058	24.3462	24.7458	24.8874	0.766693	0.765579	NaN	1.91218	1.98467	2.3257			1	1	1		4.2176e-86	504680000	409840000	94832000	0.00100763	-1.58817	-8.59322	0.00100763	-1.58817	-8.59322	0.00415499	-1.30805	-7.94746	0.0491601	-2.01993	-2.79302	0.0491601
Q06265	Q06265-3;Q06265-4;D6RIY6;Q06265;Q06265-2;H0Y9L5;D6R905;D6RA17	Q06265-3;Q06265-4;D6RIY6;Q06265;Q06265-2;H0Y9L5;D6R905	Exosome complex component RRP45	EXOSC9	0	0	0.162108	0.00461279	0.162108	0.00461279	1.0432	3.81715e-05	3	+	22.2224	22.2279	22.3756	21.2445	21.1845	21.1847	0.162108	0.108264	0.296049	-0.775492	NaN	NaN			1	1		1	3.8549e-13	162830000	74877000	87955000	3.81715e-05	1.07073	19.8276	3.81715e-05	1.07073	19.8276	1	0.964299	0	0.00461279	1.4154	5.72332	0.00461279
H7BZJ3	H7BZJ3	H7BZJ3	Thioredoxin	PDIA3	1	1	-1.29853	0.00489909	-1.29853	0.00489909	-1.1948	0.000458754	3	+	26.6689	26.5212	26.4561	27.4989	27.7807	27.716	NaN	0.195368	0.344447	1.62103	NaN	1.51585			1	1	1		1.4212e-171	4990900000	3788100000	1202800000	0.000458754	-1.11647	-10.5374	0.000458754	-1.11647	-10.5374	0.00489909	-1.29854	-14.2345	0.459729	-0.83299	-0.817128	0.459729
M0QY97	M0QY97;Q9UPT8	M0QY97;Q9UPT8	Zinc finger CCCH domain-containing protein 4	ZC3H4	1	1	0.609292	0.00504116	0.609292	0.00504116	0.8597	0.0049464	3	+	21.5743	21.4568	21.577	20.5273	20.9928	20.7146	0.828604	0.79225	0.656798	NaN	0.23418	0.131736			1	1	1		1.5223e-29	99379000	61395000	37984000	0.0049464	0.791134	5.61425	0.0049464	0.791134	5.61425	0.00504116	0.576259	7.43211	0.0890693	1.03562	2.23546	0.0890693
O95292	O95292;E5RK64;O95292-2	O95292	Vesicle-associated membrane protein-associated protein B/C	VAPB	1	1	-0.906402	0.00883259	-0.906402	0.00883259	-1.1705	0.00587601	3	+	22.3229	22.064	22.1936	24.0451	23.2705	23.3641	-0.0927752	-0.338959	NaN	0.820782	0.516721	0.690535			1	1	1		3.4256e-33	315260000	201320000	113940000	0.00587601	-1.3664	-5.35244	0.00587601	-1.3664	-5.35244	0.00883259	-0.89188	-6.10445	0.0554265	-1.40413	-2.67656	0.0554265
Q9H9E3	Q9H9E3;J3KNI1;Q9H9E3-3;Q9H9E3-2;H3BMV9;J3QLW1;E9PRT5;H3BSD2;H3BQB2;J3KRB5	Q9H9E3;J3KNI1;Q9H9E3-3;Q9H9E3-2	Conserved oligomeric Golgi complex subunit 4	COG4	1	1	-0.981764	0.0113092	-0.981764	0.0113092	-0.9639	0.00597127	3	+	21.6514	21.9496	NaN	22.6574	22.876	22.7644	0.40924	0.229272	NaN	0.994327	1.30102	1.35947			1		1	1	4.6545e-55	189650000	129680000	59969000	0.00597127	-0.965433	-7.00613	0.0443777	-1.45765	-2.89415	0.0113092	-0.899014	-5.58955	0.0419508	-1.33345	-2.95044	0.0419508
Q99536	Q99536;B4DPX4;K7ERT7;B0AZP7;K7ESA3;K7ENX2;K7EM19;K7ER81	Q99536;B4DPX4;K7ERT7;B0AZP7	Synaptic vesicle membrane protein VAT-1 homolog	VAT1	1	1	-0.640695	0.0116833	-0.640695	0.0116833	-0.9675	0.0121487	3	+	22.4458	22.8128	22.306	24.0111	23.4101	23.4133	-0.119982	-0.121435	-0.636926	0.401986	0.51926	0.546227			1		1	1	6.9911e-101	361580000	221890000	139690000	0.0121487	-1.08997	-4.35088	0.0121487	-1.08997	-4.35088	0.0116833	-0.781938	-4.40087	0.0116833	-0.781938	-4.40087	0.0116833
Q8IUD2	Q8IUD2-2;G8JLD3;Q8IUD2-3;Q8IUD2;X6RLX0;Q8IUD2-4;X6RM00;Q8IUD2-5;K7EPD6;K7EPP6;H7C4G9;O15083	Q8IUD2-2;G8JLD3;Q8IUD2-3;Q8IUD2;X6RLX0;Q8IUD2-4;X6RM00;Q8IUD2-5	ELKS/Rab6-interacting/CAST family member 1	ERC1	0	0	-0.511331	0.0116959	-0.511331	0.0116959	-0.859	0.00546626	3	+	21.358	21.0389	21.3193	22.2419	21.8556	22.1783	0.440518	0.544179	NaN	1.22271	0.989039	1.00368			1	1	1		7.1574e-32	126050000	87852000	38202000	0.00546626	-0.8532	-5.4611	0.00546626	-0.8532	-5.4611	0.0116959	-0.579461	-5.52251	0.117028	-1.15139	-1.99315	0.117028
P09455	P09455;H0YAK8;P09455-2;P09455-3	P09455;H0YAK8;P09455-2;P09455-3	Retinol-binding protein 1	RBP1	1	1	-3.36433	0.0128779	-3.36433	0.0128779	-4.0851	4.20823e-05	3	+	21.6021	21.2568	21.3909	25.4937	25.476	24.9619	1.15319	NaN	NaN	4.72262	3.04423	3.36433			1	1		1	1.224e-45	524800000	504850000	19954000	4.20823e-05	-3.89393	-19.3459	4.20823e-05	-3.89393	-19.3459	1	-2.5572	0	0.0128779	-4.21122	-4.27703	0.0128779
O60512	O60512;O60512-2	O60512	Beta-1,4-galactosyltransferase 3;N-acetyllactosamine synthase;Beta-N-acetylglucosaminylglycopeptide beta-1,4-galactosyltransferase;Beta-N-acetylglucosaminyl-glycolipid beta-1,4-galactosyltransferase	B4GALT3	1	1	1.54173	0.0150356	1.54173	0.0150356	2.9732	0.000106674	3	+	24.3123	23.8219	23.9001	21.0232	20.9269	20.5594	1.72804	1.39396	1.54173	NaN	-0.102126	NaN			1	1		1	1.0599e-153	257100000	188970000	68131000	0.000106674	3.17493	15.2916	0.000106674	3.17493	15.2916	1	1.6567	0	0.0150356	2.64469	4.08509	0.0150356
Q9H061	Q9H061;E9PI90;Q9H061-2;E9PIH8	Q9H061;E9PI90	Transmembrane protein 126A	TMEM126A	1	1	-0.817527	0.0166799	-0.817527	0.0166799	-0.8299	0.0109034	3	+	21.2509	20.7495	20.8696	22.0121	21.6709	21.6995	-0.219225	-0.579232	-0.540424	NaN	0.307295	0.246912			1	1	1		2.1461e-16	135210000	82538000	52676000	0.0109034	-0.8375	-4.49029	0.0109034	-0.8375	-4.49029	0.0166799	-0.723397	-4.85524	0.833084	-0.134875	-0.224893	0.833084
O15067	O15067;F5GWT9;J3QSG0;J3QSH6;H0YGH1;J3KTQ5;J3KTL4;J3KT98	O15067;F5GWT9	Phosphoribosylformylglycinamidine synthase	PFAS	0	0	0.269595	0.0236562	0.269595	0.0236562	0.5135	0.0121615	3	+	25.2446	25.4983	25.0924	24.4792	24.7311	24.7311	-0.404917	-0.466436	-0.606114	-0.902415	-0.736031	-0.723412			1		1	1	9.9342e-128	1704500000	849050000	855400000	0.0121615	0.6313	4.34953	0.0121615	0.6313	4.34953	0.0236562	0.294797	3.55669	0.0236562	0.294797	3.55669	0.0236562
Q15021	Q15021;F5GZJ1;E7EN77;F5H431;F5GZK7	Q15021;F5GZJ1;E7EN77	Condensin complex subunit 1	NCAPD2	1	1	0.701411	0.0243696	0.701411	0.0243696	1.8302	0.00723068	3	+	21.7089	20.8277	20.649	17.9656	19.0075	18.9975	-1.08982	-0.864018	-0.947554	NaN	-1.46451	-1.83342			1	1	1		4.031e-61	124490000	41394000	83100000	0.00723068	2.405	5.05008	0.00723068	2.405	5.05008	0.0243696	0.681834	4.21702	0.125299	0.47219	1.93358	0.125299
Q9H1E5	Q9H1E5	Q9H1E5	Thioredoxin-related transmembrane protein 4	TMX4	1	1	1.13962	0.0320925	1.13962	0.0320925	1.5552	0.000405294	3	+	22.2535	22.2468	22.417	20.8234	20.6983	20.341	1.4711	0.924618	1.13962	0.390604	NaN	NaN			1	1		1	2.0587e-67	93775000	65556000	28218000	0.000405294	1.68487	10.8787	0.000405294	1.68487	10.8787	1	0.787842	0	0.0320925	1.62576	3.22615	0.0320925
Q9NTK5	Q9NTK5;J3KQ32;Q9NTK5-2;Q9NTK5-3;C9JCJ9;C9JTK6	Q9NTK5;J3KQ32;Q9NTK5-2;Q9NTK5-3	Obg-like ATPase 1	OLA1	0	0	0.181497	0.0488363	0.181497	0.0488363	0.4783	0.00583707	3	+	25.9139	25.8459	25.9224	25.6075	25.3464	25.4356	-0.327687	-0.313007	-0.194873	-0.361154	-0.494504	-0.504148			1	1	1		9.7011e-136	2042000000	1064600000	977410000	0.00583707	0.4309	5.36236	0.00583707	0.4309	5.36236	0.0488363	0.174746	2.7995	0.0488363	0.174746	2.7995	0.0488363
P12956	P12956;B1AHC9;B1AHC8;F5H1I8	P12956;B1AHC9;B1AHC8;F5H1I8	X-ray repair cross-complementing protein 6	XRCC6	0	0	0.214572	0.0501588	0.214572	0.0501588	0.4227	0.00225575	3	+	28.8304	28.8171	28.6783	28.3974	28.2928	28.3944	0.334503	0.414408	0.659408	0.20596	0.199836	0.188115			1	1	1		0	14075000000	9091400000	4983900000	0.00225575	0.413734	6.94674	0.00225575	0.413734	6.94674	0.0501588	0.271469	2.77335	0.0501588	0.271469	2.77335	0.0501588
Q8IV36	Q8IV36-2;Q8IV36;Q8IV36-3;J3KSF1;X6R4D2;E9PIM7	Q8IV36-2;Q8IV36;Q8IV36-3	Protein HID1	HID1	0	0	-0.47503	0.0587591	-0.47503	0.0587591	-0.7848	0.0100595	3	+	22.9601	22.6772	22.4092	23.704	23.4077	23.462	1.34972	1.44727	1.53078	1.56354	2.03826	1.9223			1	1	1		3.4028e-147	272320000	218010000	54318000	0.0100595	-0.8424	-4.59622	0.0100595	-0.8424	-4.59622	0.0587591	-0.398772	-2.62065	0.0587591	-0.398772	-2.62065	0.0587591
Q14204	Q14204;H0YJ21	Q14204	Cytoplasmic dynein 1 heavy chain 1	DYNC1H1	0	0	0.345786	0.0588368	0.345786	0.0588368	0.5485	0.00149961	3	+	27.8279	27.9125	27.7355	27.3851	27.2794	27.2342	-0.0308443	0.0265101	0.360067	-0.105208	-0.381994	-0.319276			1	1	1		0	8372600000	4605800000	3766800000	0.00149961	0.525734	7.7417	0.00149961	0.525734	7.7417	0.0588368	0.387404	2.61939	0.0588368	0.387404	2.61939	0.0588368
Q9Y5X3	Q9Y5X3;Q5QPE4;Q5QPE5;U3KQL0;U3KQP5;G3V2U1	Q9Y5X3;Q5QPE4;Q5QPE5	Sorting nexin-5	SNX5	0	0	0.236638	0.059358	0.236638	0.059358	0.9087	0.00463478	3	+	23.2866	23.7261	23.6742	22.7655	22.608	22.7682	0.268499	0.226664	0.116074	-0.00997385	-0.046769	0.125219			1	1	1		2.7968e-44	370780000	223020000	147760000	0.00463478	0.848401	5.71583	0.00463478	0.848401	5.71583	0.059358	0.18092	2.61099	0.059358	0.18092	2.61099	0.059358
P48643	P48643;B7ZAR1;E9PCA1;E7ENZ3;P48643-2;D6RIZ7;H0Y914	P48643;B7ZAR1;E9PCA1;E7ENZ3;P48643-2	T-complex protein 1 subunit epsilon	CCT5	0	0	0.056539	0.064492	0.056539	0.064492	0.2492	0.00149967	3	+	27.5952	27.611	27.5726	27.2691	27.346	27.3767	-0.602688	-0.569753	-0.642548	-0.688672	-0.659227	-0.649941			1	1	1		0	9131300000	4503700000	4627600000	0.00149967	0.262333	7.74162	0.00149967	0.262333	7.74162	0.064492	0.0609503	2.53251	0.064492	0.0609503	2.53251	0.064492
O95202	O95202;O95202-2;O95202-3	O95202	LETM1 and EF-hand domain-containing protein 1, mitochondrial	LETM1	0	0	0.104809	0.0684589	0.104809	0.0684589	0.5348	0.00772458	3	+	25.8263	25.9532	26.0887	25.4981	25.4184	25.1953	-0.374076	-0.357686	-0.218133	-0.413713	-0.462495	-0.558614			1	1	1		1.9839e-236	2366900000	1224100000	1142900000	0.00772458	0.585466	4.95664	0.00772458	0.585466	4.95664	0.0684589	0.161642	2.47662	0.0684589	0.161642	2.47662	0.0684589
P30837	P30837;P47895;H0YKF9	P30837	Aldehyde dehydrogenase X, mitochondrial	ALDH1B1	1	1	-1.10072	5.42463e-08	-1.10072	5.42463e-08	-0.6608	0.0810031	2	+	25.0519	24.9753	23.7388	25.3567	25.6361	26.0749	0.164908	0.145415	0.140285	1.24614	1.24929	1.22528					1	1	2.5145e-128	1496200000	1072000000	424190000	0.0810031	-1.10057	-2.3215	0.0810031	-1.10057	-2.3215	5.42463e-08	-1.09003	-102.536	5.42463e-08	-1.09003	-102.536	5.42463e-08
P37802	P37802;X6RJP6	P37802;X6RJP6	Transgelin-2	TAGLN2	1	1	2.13931	4.55184e-07	2.13931	4.55184e-07	2.442	0.0343727	2	+	29.7914	29.8495	27.9856	26.8825	27.3494	27.3991	1.09627	1.09452	1.08676	-0.956986	-1.07346	-1.04479					1	1	0	15978000000	10685000000	5292900000	0.0343727	1.9985	3.15427	0.0343727	1.9985	3.15427	4.55184e-07	2.1176	60.2271	4.55184e-07	2.1176	60.2271	4.55184e-07
Q6NVY1	Q6NVY1;Q6NVY1-2;B9A058;B8ZZZ0;F8W8A6;H7C126;H7C400;H7C1A5;H7BYI7	Q6NVY1;Q6NVY1-2	3-hydroxyisobutyryl-CoA hydrolase, mitochondrial	HIBCH	1	1	-0.683412	4.68184e-07	-0.683412	4.68184e-07	-0.4344	0.241169	2	+	25.4525	25.4563	25.9949	26.1469	25.8907	25.7502	-0.440309	-0.407825	-0.428999	0.264599	0.243099	0.254413					1	1	2.9708e-224	2080300000	1205600000	874780000	0.241169	-0.2947	-1.37483	0.241169	-0.2947	-1.37483	4.68184e-07	-0.679748	-59.8041	4.68184e-07	-0.679748	-59.8041	4.68184e-07
P51659	P51659;E7EWE5;P51659-3;P51659-2;E7ER27;G5E9S2;E7ET17;E7EPL9	P51659;E7EWE5;P51659-3;P51659-2;E7ER27;G5E9S2;E7ET17;E7EPL9	Peroxisomal multifunctional enzyme type 2;(3R)-hydroxyacyl-CoA dehydrogenase;Enoyl-CoA hydratase 2	HSD17B4	1	1	-1.05646	6.52067e-07	-1.05646	6.52067e-07	-0.8144	0.0170321	2	+	25.9638	26.0226	26.4316	27.3105	26.8291	26.837	0.25695	0.260495	0.313382	1.31649	1.31696	1.33242					1	1	1.3793e-244	3166300000	2274600000	891730000	0.0170321	-0.852866	-3.93494	0.0170321	-0.852866	-3.93494	6.52067e-07	-1.04501	-55.046	6.52067e-07	-1.04501	-55.046	6.52067e-07
Q15363	Q15363;F5GX39;E7EQ72	Q15363;F5GX39;E7EQ72	Transmembrane emp24 domain-containing protein 2	TMED2	1	1	-1.12153	2.09825e-06	-1.12153	2.09825e-06	-0.6427	0.0297416	2	+	26.4531	26.4377	25.6086	27.0369	27.0804	27.4735	0.156566	0.123983	0.0819836	1.20747	1.26373	1.24551					1	1	1.9272e-151	4179000000	2894100000	1284900000	0.0297416	-1.03047	-3.30687	0.0297416	-1.03047	-3.30687	2.09825e-06	-1.11806	-41.0814	2.09825e-06	-1.11806	-41.0814	2.09825e-06
P61960	P61960;H0Y614;P61960-2	P61960;H0Y614;P61960-2	Ubiquitin-fold modifier 1	UFM1	1	1	-1.20307	2.90582e-06	-1.20307	2.90582e-06	-0.799	0.0375571	2	+	26.0807	26.2099	25.06	26.8797	26.8269	27.0341	1.2128	1.28856	1.23327	2.3866	2.45959	2.43634					1	1	1.9317e-50	2725100000	2350200000	374880000	0.0375571	-1.13003	-3.06276	0.0375571	-1.13003	-3.06276	2.90582e-06	-1.18263	-37.8631	2.90582e-06	-1.18263	-37.8631	2.90582e-06
K7ELL7	K7ELL7	K7ELL7		PRKCSH	1	1	-1.01647	2.99777e-06	-1.01647	2.99777e-06	-0.667	0.0146635	2	+	28.5966	28.7317	28.0975	29.4211	29.2636	29.2306	0.0787651	0.0732002	0.0331389	1.03494	1.11223	1.08967					1	1	0	18000000000	12699000000	5300500000	0.0146635	-0.829833	-4.11572	0.0146635	-0.829833	-4.11572	2.99777e-06	-1.01725	-37.5687	2.99777e-06	-1.01725	-37.5687	2.99777e-06
Q9Y230	Q9Y230;B3KQ59;M0R0Y3;X6R2L4;M0QXI6;M0R0Z0	Q9Y230;B3KQ59;M0R0Y3	RuvB-like 2	RUVBL2	0	0	0.213142	3.58327e-06	0.213142	3.58327e-06	0.5492	0.0489985	2	+	27.1484	27.2996	26.7917	26.7385	26.5592	26.5992	-0.466754	-0.453477	-0.466144	-0.690492	-0.679286	-0.676262					1	1	0	5653900000	2853400000	2800500000	0.0489985	0.4476	2.79625	0.0489985	0.4476	2.79625	3.58327e-06	0.219888	35.9259	3.58327e-06	0.219888	35.9259	3.58327e-06
Q9Y385	Q9Y385	Q9Y385	Ubiquitin-conjugating enzyme E2 J1	UBE2J1	1	1	-1.13137	3.81229e-06	-1.13137	3.81229e-06	-0.7543	0.0485627	2	+	23.8504	23.6033	24.2748	25.3478	24.6047	24.5271	0.761819	0.700095	0.751445	1.959	1.88282	1.87425					1	1	7.6698e-57	617250000	470150000	147110000	0.0485627	-0.917033	-2.80502	0.0485627	-0.917033	-2.80502	3.81229e-06	-1.16757	-35.3723	3.81229e-06	-1.16757	-35.3723	3.81229e-06
P55072	P55072;C9JUP7;C9IZA5	P55072	Transitional endoplasmic reticulum ATPase	VCP	1	1	-0.917699	4.49498e-06	-0.917699	4.49498e-06	-0.6845	0.0413706	2	+	29.4701	29.5305	28.707	29.8671	30.1546	30.3066	0.724939	0.699701	0.687413	1.5629	1.6174	1.64553					1	1	0	28422000000	22026000000	6396000000	0.0413706	-0.873566	-2.96447	0.0413706	-0.873566	-2.96447	4.49498e-06	-0.904594	-33.9413	4.49498e-06	-0.904594	-33.9413	4.49498e-06
P04406	P04406;P04406-2;E7EUT5;O14556	P04406;P04406-2;E7EUT5	Glyceraldehyde-3-phosphate dehydrogenase	GAPDH	0	0	0.330129	4.71596e-06	0.330129	4.71596e-06	0.2347	0.902041	2	+	31.0369	30.9688	30.0251	30.3794	30.7341	31.0676	-0.626612	-0.600824	-0.629985	-0.953548	-0.96759	-0.956741					1	1	0	118560000000	52274000000	66282000000	0.902041	-0.0501003	-0.131079	0.902041	-0.0501003	-0.131079	4.71596e-06	0.340153	33.5353	4.71596e-06	0.340153	33.5353	4.71596e-06
P15531	P15531;P15531-2;E7ERL0;E5RHP0;C9K028	P15531;P15531-2;E7ERL0;E5RHP0	Nucleoside diphosphate kinase A	NME1	1	1	0.613414	4.96283e-06	0.613414	4.96283e-06	1.3282	0.0136079	2	+	26.4506	26.7566	27.3926	25.3745	25.8377	25.4284	-0.194113	-0.19171	-0.23567	-0.807527	-0.79489	-0.833631					1	1	1.291e-195	3303800000	1726100000	1577700000	0.0136079	1.31973	4.20801	0.0136079	1.31973	4.20801	4.96283e-06	0.604851	33.109	4.96283e-06	0.604851	33.109	4.96283e-06
P08758	P08758;D6RBL5;D6RBE9;E9PHT9;D6RCN3	P08758;D6RBL5;D6RBE9	Annexin A5;Annexin	ANXA5	1	1	-0.96048	5.31402e-06	-0.96048	5.31402e-06	-0.4631	0.170918	2	+	29.1755	29.1286	27.822	29.1355	29.5917	29.8505	1.0905	1.00445	1.03984	1.96337	2.01332	2.00032					1	1	0	18786000000	15284000000	3501800000	0.170918	-0.8172	-1.66662	0.170918	-0.8172	-1.66662	5.31402e-06	-0.947406	-32.5462	5.31402e-06	-0.947406	-32.5462	5.31402e-06
Q9H0U4	Q9H0U4;E9PLD0;Q92928	Q9H0U4;E9PLD0	Ras-related protein Rab-1B	RAB1B	1	1	-0.870076	5.4236e-06	-0.870076	5.4236e-06	-0.6859	0.2078	2	+	27.3482	27.2583	25.5017	27.1132	28.0798	27.9442	-0.0114756	-0.0339767	-0.0392763	0.894229	0.807112	0.836099					1	1	7.806e-204	6623200000	4396300000	2226900000	0.2078	-1.00967	-1.50081	0.2078	-1.00967	-1.50081	5.4236e-06	-0.874056	-32.38	5.4236e-06	-0.874056	-32.38	5.4236e-06
Q14165	Q14165;F5H1S8;H0YG07;F5GX14	Q14165;F5H1S8	Malectin	MLEC	1	1	-0.897858	5.69483e-06	-0.897858	5.69483e-06	-0.7052	0.0882014	2	+	25.0319	24.9824	25.5904	26.1698	25.7371	25.527	0.116708	0.0900748	0.0871854	1.05768	0.987933	0.969921					1	1	0	1413400000	952010000	461420000	0.0882014	-0.609733	-2.24429	0.0882014	-0.609733	-2.24429	5.69483e-06	-0.907187	-31.9861	5.69483e-06	-0.907187	-31.9861	5.69483e-06
Q9BQ67	Q9BQ67;M0QX71	Q9BQ67;M0QX71	Glutamate-rich WD repeat-containing protein 1	GRWD1	1	1	0.954015	6.25815e-06	0.954015	6.25815e-06	1.2159	0.281282	2	+	23.8455	23.7856	21.7791	21.0351	22.6144	22.5697	-0.327948	-0.264272	-0.288995	-1.179	-1.2539	-1.24301					1	1	1.0106e-87	506850000	230310000	276530000	0.281282	1.06367	1.24442	0.281282	1.06367	1.24442	6.25815e-06	0.931564	31.2382	6.25815e-06	0.931564	31.2382	6.25815e-06
P30042	P30042;P30042-2;H7C1F6;H7C2G3;F2Z2Q0;H7BYH1	P30042;P30042-2;H7C1F6;H7C2G3	ES1 protein homolog, mitochondrial	C21orf33	0	0	-0.573445	6.61132e-06	-0.573445	6.61132e-06	-0.3023	0.641515	2	+	25.8533	26.112	26.9107	26.2595	26.7247	26.4143	-0.275362	-0.330368	-0.300701	0.262904	0.272744	0.296782					1	1	2.6372e-88	3420700000	2067800000	1352900000	0.641515	-0.174168	-0.502818	0.641515	-0.174168	-0.502818	6.61132e-06	-0.579621	-30.8109	6.61132e-06	-0.579621	-30.8109	6.61132e-06
P13693	P13693;Q5W0H4;J3KPG2;P13693-2;H0YCX0;E9PJF7;Q56UQ5	P13693;Q5W0H4;J3KPG2;P13693-2;H0YCX0;E9PJF7	Translationally-controlled tumor protein	TPT1	0	0	-0.572946	7.05013e-06	-0.572946	7.05013e-06	-0.3801	0.280129	2	+	26.6481	26.7538	24.8192	26.4532	27.0282	27.2546	0.104577	0.0939627	0.116421	0.677523	0.644377	0.705534					1	1	4.08e-53	4394300000	2984500000	1409800000	0.280129	-0.8383	-1.24791	0.280129	-0.8383	-1.24791	7.05013e-06	-0.570825	-30.3181	7.05013e-06	-0.570825	-30.3181	7.05013e-06
P38646	P38646;D6RJI2;H0Y8S0;H0YBG6;D6RA73	P38646	Stress-70 protein, mitochondrial	HSPA9	0	0	-0.480424	7.38011e-06	-0.480424	7.38011e-06	-0.2222	0.0379807	2	+	30.0396	30.0801	29.7569	30.2429	30.2618	30.3559	-0.179485	-0.208758	-0.191408	0.250064	0.289016	0.290065					1	1	0	44932000000	27251000000	17681000000	0.0379807	-0.328	-3.05128	0.0379807	-0.328	-3.05128	7.38011e-06	-0.469599	-29.9722	7.38011e-06	-0.469599	-29.9722	7.38011e-06
B7Z6B8	B7Z6B8;Q16698;E5RJG7;E5RFV2;E5RJD2;E5RID6;H0YAW3	B7Z6B8;Q16698;E5RJG7;E5RFV2	2,4-dienoyl-CoA reductase, mitochondrial	DECR1	1	1	-0.620227	7.6911e-06	-0.620227	7.6911e-06	-0.5877	0.0487443	2	+	26.9636	26.7237	26.1887	27.3114	27.1667	27.417	-0.204491	-0.246627	-0.275831	0.371871	0.378384	0.3736					1	1	8.9487e-139	5109300000	3151200000	1958100000	0.0487443	-0.673033	-2.80135	0.0487443	-0.673033	-2.80135	7.6911e-06	-0.616935	-29.6633	7.6911e-06	-0.616935	-29.6633	7.6911e-06
P31040	P31040;D6RFM5;E9PBJ5;H0Y8X1	P31040;D6RFM5;E9PBJ5	Succinate dehydrogenase [ubiquinone] flavoprotein subunit, mitochondrial	SDHA	1	1	-0.86175	9.81402e-06	-0.86175	9.81402e-06	-0.6185	0.0436219	2	+	26.505	26.6272	26.9614	27.3385	27.2457	26.9969	0.14325	0.143504	0.0816532	0.954951	1.005	1.03638					1	1	2.9937e-284	4161600000	2890000000	1271600000	0.0436219	-0.495834	-2.91129	0.0436219	-0.495834	-2.91129	9.81402e-06	-0.875976	-27.9029	9.81402e-06	-0.875976	-27.9029	9.81402e-06
P62820	P62820;E7END7;B7Z8M7;P62820-2;P62820-3;E7ETK2	P62820;E7END7;B7Z8M7;P62820-2;P62820-3	Ras-related protein Rab-1A	RAB1A	1	1	-1.04928	1.00081e-05	-1.04928	1.00081e-05	-0.9172	0.17753	2	+	25.0459	24.6412	22.9391	24.764	25.5584	25.8417	0.313573	0.331884	0.320228	1.46082	1.33299	1.36951					1	1	2.4416e-173	1245500000	948250000	297220000	0.17753	-1.1793	-1.63432	0.17753	-1.1793	-1.63432	1.00081e-05	-1.06588	-27.766	1.00081e-05	-1.06588	-27.766	1.00081e-05
Q16836	Q16836;Q16836-3;Q16836-2;E9PF18	Q16836;Q16836-3;Q16836-2;E9PF18	Hydroxyacyl-coenzyme A dehydrogenase, mitochondrial	HADH	1	1	1.46984	1.02404e-05	1.46984	1.02404e-05	1.1336	0.0163497	2	+	28.6503	28.7232	28.0262	27.0903	27.5771	27.5167	2.22841	2.11491	2.15405	0.61029	0.684208	0.756213					1	1	3.2025e-220	8333300000	6880000000	1453300000	0.0163497	1.07187	3.98376	0.0163497	1.07187	3.98376	1.02404e-05	1.48222	27.6065	1.02404e-05	1.48222	27.6065	1.02404e-05
B5MCF9	B5MCF9;O00541;O00541-2;B3KXD6;H7C267	B5MCF9;O00541;O00541-2;B3KXD6	Pescadillo homolog	PES1	1	1	1.17435	1.08793e-05	1.17435	1.08793e-05	1.7856	0.0157313	2	+	23.8982	24.2834	24.4649	23.0054	21.5282	22.4978	0.0750574	0.21763	0.129384	-1.01654	-1.04497	-1.05981					1	1	2.3466e-47	461200000	258560000	202630000	0.0157313	1.8717	4.03017	0.0157313	1.8717	4.03017	1.08793e-05	1.18113	27.1901	1.08793e-05	1.18113	27.1901	1.08793e-05
Q99442	Q99442;F8WF48;F8WCJ7	Q99442;F8WF48;F8WCJ7	Translocation protein SEC62	SEC62	1	1	-1.21402	1.22994e-05	-1.21402	1.22994e-05	-2.4235	0.119082	2	+	21.18	21.4599	23.8801	23.8834	24.3754	23.545	0.353616	0.30552	0.448442	1.57286	1.52232	1.56764					1	1	8.9057e-14	301610000	230170000	71432000	0.119082	-1.76127	-1.97794	0.119082	-1.76127	-1.97794	1.22994e-05	-1.18508	-26.365	1.22994e-05	-1.18508	-26.365	1.22994e-05
O00151	O00151	O00151	PDZ and LIM domain protein 1	PDLIM1	1	1	0.799256	1.43203e-05	0.799256	1.43203e-05	1.0887	0.0769322	2	+	25.4065	25.3534	24.5187	23.5684	24.5437	24.2647	1.24963	1.29311	1.25633	0.464314	0.370828	0.457074					1	1	6.4874e-199	1019800000	742450000	277380000	0.0769322	0.967267	2.36867	0.0769322	0.967267	2.36867	1.43203e-05	0.835617	25.3763	1.43203e-05	0.835617	25.3763	1.43203e-05
P36871	P36871;P36871-2;P36871-3	P36871;P36871-2;P36871-3	Phosphoglucomutase-1	PGM1	1	1	-0.979978	1.44149e-05	-0.979978	1.44149e-05	-0.5986	0.0582756	2	+	25.4089	25.3418	25.8958	26.1971	26.0075	25.9436	0.278594	0.172073	0.252452	1.23243	1.17147	1.2399					1	1	8.46e-241	1908000000	1329600000	578410000	0.0582756	-0.500566	-2.62853	0.0582756	-0.500566	-2.62853	1.44149e-05	-0.980225	-25.3344	1.44149e-05	-0.980225	-25.3344	1.44149e-05
Q01469	Q01469;I6L8B7;A8MUU1	Q01469;I6L8B7	Fatty acid-binding protein, epidermal	FABP5	1	1	1.51765	1.45037e-05	1.51765	1.45037e-05	1.4437	0.0271174	2	+	25.2156	25.4114	25.7217	24.8954	23.9677	23.9375	-0.781921	-0.690814	-0.863765	-2.23582	-2.29957	-2.3504					1	1	5.718e-22	1772200000	623750000	1148500000	0.0271174	1.1827	3.40639	0.0271174	1.1827	3.40639	1.45037e-05	1.51643	25.2953	1.45037e-05	1.51643	25.2953	1.45037e-05
C9J0K6	C9J0K6;P30626-3;P30626-2;P30626;B4DHQ6	C9J0K6;P30626-3;P30626-2;P30626	Sorcin	SRI	1	1	-1.00895	1.52409e-05	-1.00895	1.52409e-05	-0.3703	0.146777	2	+	25.3685	25.3145	23.7851	26.0667	25.6848	25.615	-0.219905	-0.298362	-0.274426	0.654678	0.734522	0.759656					1	1	1.3014e-81	1785000000	1095100000	689830000	0.146777	-0.966132	-1.79684	0.146777	-0.966132	-1.79684	1.52409e-05	-0.980516	-24.9821	1.52409e-05	-0.980516	-24.9821	1.52409e-05
P06733	P06733;K7EM90;E5RI09;E5RG95;K7EPM1;K7EKN2;E5RGZ4	P06733;K7EM90	Alpha-enolase;Enolase	ENO1	1	1	1.25196	1.65385e-05	1.25196	1.65385e-05	1.0861	0.0164403	2	+	30.5476	30.4688	30.207	29.1298	29.3827	29.8638	0.248616	0.254016	0.128247	-1.00334	-0.946916	-1.04107					1	1	0	48881000000	26523000000	22358000000	0.0164403	0.949033	3.97714	0.0164403	0.949033	3.97714	1.65385e-05	1.2074	24.4742	1.65385e-05	1.2074	24.4742	1.65385e-05
O43399	O43399;O43399-5;O43399-7	O43399;O43399-5;O43399-7	Tumor protein D54	TPD52L2	1	1	-0.862519	1.82223e-05	-0.862519	1.82223e-05	-0.5359	0.0361813	2	+	25.4717	25.6049	25.3686	26.5222	25.8695	26.0076	0.350011	0.395579	0.325944	1.28916	1.21253	1.18867					1	1	8.66e-186	1783200000	1249100000	534070000	0.0361813	-0.651366	-3.10113	0.0361813	-0.651366	-3.10113	1.82223e-05	-0.872941	-23.8848	1.82223e-05	-0.872941	-23.8848	1.82223e-05
Q15836	Q15836;K7ENK9;K7EKX0;P23763-2;F5GZV7;P23763-3;P23763	Q15836;K7ENK9;K7EKX0	Vesicle-associated membrane protein 3	VAMP3;VAMP2	1	1	-1.63665	1.87598e-05	-1.63665	1.87598e-05	-1.2094	0.0346451	2	+	22.9994	23.3219	24.039	24.5313	24.8889	24.2822	0.0119906	0.00989275	0.103981	1.4959	1.6873	1.64864					1	1	1.5524e-221	448580000	324730000	123850000	0.0346451	-1.11403	-3.14606	0.0346451	-1.11403	-3.14606	1.87598e-05	-1.56866	-23.7109	1.87598e-05	-1.56866	-23.7109	1.87598e-05
O76094	O76094;O76094-2;D6RDY6;R4GNC1	O76094;O76094-2;D6RDY6	Signal recognition particle subunit SRP72	SRP72	1	1	-0.606768	2.08512e-05	-0.606768	2.08512e-05	-0.4954	0.0495865	2	+	26.0633	26.1375	25.768	26.2083	26.5587	26.5664	0.672086	0.713203	0.690602	1.29737	1.33454	1.25401					1	1	0	2646100000	2020600000	625470000	0.0495865	-0.454867	-2.78457	0.0495865	-0.454867	-2.78457	2.08512e-05	-0.603341	-23.0888	2.08512e-05	-0.603341	-23.0888	2.08512e-05
P31150	P31150;G5E9U5	P31150	Rab GDP dissociation inhibitor alpha	GDI1	1	1	-1.08138	2.13293e-05	-1.08138	2.13293e-05	-0.7842	0.170928	2	+	24.7518	24.777	23.2	24.6291	25.536	25.6115	-0.235953	-0.299457	-0.356682	0.721635	0.829692	0.781922					1	1	0	1395600000	868040000	527550000	0.170928	-1.01593	-1.66657	0.170928	-1.01593	-1.66657	2.13293e-05	-1.07511	-22.9575	2.13293e-05	-1.07511	-22.9575	2.13293e-05
Q86UP2	Q86UP2-2;Q86UP2-4;Q86UP2;Q86UP2-3;G3V4Y7;B7Z6P3;H0YJP2;H0YJZ8;G3V5G2;G3V5P0;H0YJV5	Q86UP2-2;Q86UP2-4;Q86UP2;Q86UP2-3	Kinectin	KTN1	1	1	-0.683303	2.23438e-05	-0.683303	2.23438e-05	-0.3986	0.192876	2	+	25.3606	25.161	25.7927	25.6682	25.7592	25.7755	0.672688	0.630627	0.582157	1.31393	1.31527	1.27288					1	1	0	1719800000	1151500000	568280000	0.192876	-0.2962	-1.56394	0.192876	-0.2962	-1.56394	2.23438e-05	-0.672203	-22.6907	2.23438e-05	-0.672203	-22.6907	2.23438e-05
P63104	P63104;E7EX29;B0AZS6;P63104-2;B7Z2E6;H0YB80;E7ESK7;E9PD24;E7EVZ2;E5RIR4;E5RGE1	P63104;E7EX29;B0AZS6;P63104-2;B7Z2E6;H0YB80	14-3-3 protein zeta/delta	YWHAZ	1	1	-0.605518	2.2521e-05	-0.605518	2.2521e-05	-0.2173	0.552208	2	+	29.4016	29.4611	29.511	29.1909	29.9314	29.6784	0.0630519	0.0101312	0.081248	0.66857	0.697831	0.639102					1	1	0	26740000000	18017000000	8723000000	0.552208	-0.142334	-0.648163	0.552208	-0.142334	-0.648163	2.2521e-05	-0.617024	-22.6456	2.2521e-05	-0.617024	-22.6456	2.2521e-05
Q9UBQ7	Q9UBQ7;U3KQ56;Q5T946	Q9UBQ7;U3KQ56	Glyoxylate reductase/hydroxypyruvate reductase	GRHPR	1	1	-0.848191	2.35539e-05	-0.848191	2.35539e-05	-0.3805	0.0298013	2	+	24.5112	24.5362	24.1662	24.7648	24.8917	25.1138	-1.30034	-1.25888	-1.2441	-0.410689	-0.395939	-0.50181					1	1	1.288e-236	1524100000	695780000	828330000	0.0298013	-0.5189	-3.30472	0.0298013	-0.5189	-3.30472	2.35539e-05	-0.831631	-22.3915	2.35539e-05	-0.831631	-22.3915	2.35539e-05
P50395	P50395;E7EU23;P50395-2;Q5SX87;V9GYF8;Q5SX90;V9GYJ7;Q5SX91	P50395;E7EU23;P50395-2;Q5SX87	Rab GDP dissociation inhibitor beta	GDI2	1	1	-0.791055	2.44807e-05	-0.791055	2.44807e-05	-0.3714	0.148497	2	+	28.0456	28.1112	26.7699	28.417	28.3909	28.4617	-0.128005	-0.129285	-0.187119	0.589389	0.690614	0.66177					1	1	0	11711000000	7550700000	4160400000	0.148497	-0.780966	-1.78683	0.148497	-0.780966	-1.78683	2.44807e-05	-0.795395	-22.1751	2.44807e-05	-0.795395	-22.1751	2.44807e-05
P34897	P34897-3;P34897;P34897-2;B4DLV4;H0YIZ0;G3V2Y4;G3V5L0;G3V4W5;G3V540;G3V2W0;G3V241;G3V3Y8;G3V4T0;G3V4X0;G3V2E4;G3V2D2;G3V2Y1;G3V3C6	P34897-3;P34897;P34897-2;B4DLV4;H0YIZ0	Serine hydroxymethyltransferase, mitochondrial;Serine hydroxymethyltransferase	SHMT2	0	0	0.258301	2.57221e-05	0.258301	2.57221e-05	0.3901	0.257085	2	+	28.3329	28.3337	27.8478	27.9428	27.9271	27.9977	-0.131016	-0.0973167	-0.0970262	-0.357039	-0.355007	-0.355618					1	1	0	12167000000	6720400000	5446500000	0.257085	0.2156	1.32073	0.257085	0.2156	1.32073	2.57221e-05	0.247435	21.9007	2.57221e-05	0.247435	21.9007	2.57221e-05
P62314	P62314;J3QLI9;J3QLR7	P62314;J3QLI9	Small nuclear ribonucleoprotein Sm D1	SNRPD1	1	1	0.845928	2.72832e-05	0.845928	2.72832e-05	0.7137	0.196075	2	+	24.8304	24.9688	25.7957	25.1474	24.2551	24.1791	0.613074	0.719467	0.68823	-0.120473	-0.197135	-0.157698					1	1	6.5652e-23	833450000	523030000	310420000	0.196075	0.6711	1.55	0.196075	0.6711	1.55	2.72832e-05	0.832026	21.5782	2.72832e-05	0.832026	21.5782	2.72832e-05
Q8IXB1	Q8IXB1;Q8IXB1-2;E7EP04;Q8IXB1-3;H7C1G0	Q8IXB1;Q8IXB1-2	DnaJ homolog subfamily C member 10	DNAJC10	1	1	-1.30436	2.87737e-05	-1.30436	2.87737e-05	-1.2403	0.0214994	2	+	22.248	22.303	21.0222	23.2501	23.5289	23.4883	-0.864685	-0.974824	-0.783079	0.439676	0.427202	0.520484					1	1	1.0012e-100	378720000	210760000	167950000	0.0214994	-1.5647	-3.66426	0.0214994	-1.5647	-3.66426	2.87737e-05	-1.33665	-21.2911	2.87737e-05	-1.33665	-21.2911	2.87737e-05
Q13126	Q13126;B4DUC8;Q13126-4;Q13126-3;Q13126-2;Q13126-7;J3QSB7;Q13126-6;Q13126-5;F2Z2F3;F8WES2;J3KRN1	Q13126;B4DUC8;Q13126-4;Q13126-3;Q13126-2;Q13126-7;J3QSB7;Q13126-6;Q13126-5	S-methyl-5-thioadenosine phosphorylase;Purine nucleoside phosphorylase	MTAP	1	1	-0.898561	2.91015e-05	-0.898561	2.91015e-05	-0.7004	0.34052	2	+	24.4081	24.2259	22.9181	23.6636	24.9263	25.0585	-0.474818	-0.560522	-0.584153	0.300735	0.338039	0.386841					1	1	6.2562e-104	1063000000	632760000	430210000	0.34052	-0.698767	-1.08099	0.34052	-0.698767	-1.08099	2.91015e-05	-0.881703	-21.2305	2.91015e-05	-0.881703	-21.2305	2.91015e-05
Q8N4P3	Q8N4P3;Q8N4P3-2;H0YNP9;H0YKT9	Q8N4P3;Q8N4P3-2;H0YNP9;H0YKT9	Guanosine-3,5-bis(diphosphate) 3-pyrophosphohydrolase MESH1	HDDC3	1	1	-1.215	3.01543e-05	-1.215	3.01543e-05	-0.9863	0.0423241	2	+	22.2462	22.5994	23.0991	23.2486	23.9772	23.5857	0.972251	0.815154	0.933872	2.0526	2.15309	2.14887					1	1	7.595e-24	278000000	224030000	53964000	0.0423241	-0.955599	-2.94154	0.0423241	-0.955599	-2.94154	3.01543e-05	-1.21109	-21.0413	3.01543e-05	-1.21109	-21.0413	3.01543e-05
P20340	P20340-2;P20340-4;H0YGL6;Q9H0N0	P20340-2;P20340-4;H0YGL6	Ras-related protein Rab-6A	RAB6A	1	1	-0.96001	3.05572e-05	-0.96001	3.05572e-05	-0.796	0.0281176	2	+	26.9082	26.8132	25.9979	27.7018	27.4332	27.6092	-0.0376989	-0.0945501	0.0436136	0.922311	0.98509	0.911303					1	1	2.4249e-186	6351300000	4032900000	2318400000	0.0281176	-1.0083	-3.36716	0.0281176	-1.0083	-3.36716	3.05572e-05	-0.969113	-20.9711	3.05572e-05	-0.969113	-20.9711	3.05572e-05
P12277	P12277;H0YJG0;G3V4N7;G3V461	P12277;H0YJG0;G3V4N7	Creatine kinase B-type	CKB	1	1	-3.65812	3.12592e-05	-3.65812	3.12592e-05	-24.1236	0.000474398	2	+	NaN	NaN	NaN	23.6962	24.1236	24.2349	NaN	NaN	NaN	3.84975	3.18836	3.65812				1		1	1.7986e-87	261450000	249890000	11557000	1	NaN	0	0.000474398	-5.74393	-10.4468	1	NaN	0	3.12592e-05	-4.72831	-20.8514	3.12592e-05
Q92804	Q92804-2;Q92804;K7EPT6;K7EL85;K7ENI1	Q92804-2;Q92804;K7EPT6	TATA-binding protein-associated factor 2N	TAF15	0	0	0.381525	3.2869e-05	0.381525	3.2869e-05	0.4251	0.239593	2	+	26.1677	26.2966	25.6135	25.8703	25.7426	25.4669	0.517564	0.550201	0.535872	0.155466	0.104583	0.154347					1	1	4.2945e-93	2215100000	1410100000	805020000	0.239593	0.332667	1.38038	0.239593	0.332667	1.38038	3.2869e-05	0.396414	20.5893	3.2869e-05	0.396414	20.5893	3.2869e-05
Q9Y490	Q9Y490;Q5TCU6;H0YMT1	Q9Y490;Q5TCU6	Talin-1	TLN1	0	0	-0.489568	3.40004e-05	-0.489568	3.40004e-05	-0.1221	0.15793	2	+	28.4241	28.3832	27.9911	28.4695	28.5524	28.5053	0.464964	0.393283	0.408986	0.898554	0.919168	0.889003					1	1	0	11861000000	8134600000	3726000000	0.15793	-0.242933	-1.73407	0.15793	-0.242933	-1.73407	3.40004e-05	-0.47983	-20.4145	3.40004e-05	-0.47983	-20.4145	3.40004e-05
Q13423	Q13423;E9PCX7;D6RAI5;D6RHU2;D6RCR6;H0Y8P5	Q13423;E9PCX7	NAD(P) transhydrogenase, mitochondrial	NNT	0	0	0.500649	3.6441e-05	0.500649	3.6441e-05	0.7391	0.0423253	2	+	27.3911	27.4695	26.8536	26.7429	26.5051	26.652	-0.07483	-0.119323	-0.103187	-0.595545	-0.667104	-0.603836					1	1	0	5493400000	3013200000	2480200000	0.0423253	0.604733	2.94151	0.0423253	0.604733	2.94151	3.6441e-05	0.523049	20.0609	3.6441e-05	0.523049	20.0609	3.6441e-05
Q13557	Q13557-8;Q13557-12;Q13557-10;D6R938;Q13557;E9PBG7;Q13557-6;Q13557-11;E9PF82;Q13557-9;Q13557-5;Q13557-3;Q13557-4;H0Y9J2;H0Y9C2;B7Z1Z6;Q13554-7;Q13554-4;Q13554-6;Q13554-3;Q13554-8;Q13554-5;Q13554-2;Q13554;H7BXS4;Q8WU40;Q9UQM7;Q9UQM7-2;Q13555-10;Q5SWX3;Q13555-3;Q13555-5;Q13555-4;Q13555-7;Q13555-9;Q13555-2;Q13555-8;Q13555;Q13555-6;H7BZC6;H0Y6G2;D6RHX9;E9PBE8;E7EQE4	Q13557-8;Q13557-12;Q13557-10;D6R938;Q13557;E9PBG7;Q13557-6;Q13557-11;E9PF82;Q13557-9;Q13557-5;Q13557-3;Q13557-4;H0Y9J2;H0Y9C2	Calcium/calmodulin-dependent protein kinase type II subunit delta	CAMK2D	1	1	-0.666175	3.66948e-05	-0.666175	3.66948e-05	-0.3474	0.0174859	2	+	24.7702	24.827	24.5734	24.9991	25.2166	25.1176	0.215993	0.159427	0.270408	0.870321	0.882168	0.90325					1	1	8.5948e-266	1192600000	784720000	407860000	0.0174859	-0.387566	-3.90375	0.0174859	-0.387566	-3.90375	3.66948e-05	-0.669971	-20.0258	3.66948e-05	-0.669971	-20.0258	3.66948e-05
Q9UBV2	Q9UBV2;Q9UBV2-2;G3V3B3	Q9UBV2	Protein sel-1 homolog 1	SEL1L	0	0	-0.502885	3.78352e-05	-0.502885	3.78352e-05	-0.6138	0.303597	2	+	25.9687	26.1706	26.2683	25.8848	26.9507	26.7844	0.28008	0.327739	0.265997	0.750118	0.805005	0.782965					1	1	0	3189200000	2195400000	993830000	0.303597	-0.4041	-1.1794	0.303597	-0.4041	-1.1794	3.78352e-05	-0.48809	-19.8719	3.78352e-05	-0.48809	-19.8719	3.78352e-05
P31949	P31949	P31949	Protein S100-A11	S100A11	1	1	0.802327	3.83983e-05	0.802327	3.83983e-05	0.4216	0.468685	2	+	26.1574	25.8404	24.9384	24.7198	25.4188	25.6829	0.759384	0.692373	0.745116	-0.0157639	-0.135128	-0.0572112					1	1	1.7239e-236	1865100000	1200900000	664140000	0.468685	0.371567	0.799694	0.468685	0.371567	0.799694	3.83983e-05	0.801658	19.798	3.83983e-05	0.801658	19.798	3.83983e-05
Q969H8	Q969H8;M0QYN0;M0QXF7	Q969H8;M0QYN0;M0QXF7	UPF0556 protein C19orf10	C19orf10	1	1	-0.976482	3.85045e-05	-0.976482	3.85045e-05	-0.6652	0.0129071	2	+	27.3943	27.4263	27.625	28.2765	28.0915	27.8643	0.893516	0.922438	0.927963	1.76922	1.91768	1.89892					1	1	6.8114e-128	5746000000	4632800000	1113200000	0.0129071	-0.595566	-4.27419	0.0129071	-0.595566	-4.27419	3.85045e-05	-0.947298	-19.7843	3.85045e-05	-0.947298	-19.7843	3.85045e-05
P07237	P07237;H7BZ94;F5H8J2;H0Y3Z3;I3L312;I3L398;I3NI03;I3L4M2;I3L0S0;I3L3U6;I3L3P5;I3L514;I3L1Y5	P07237;H7BZ94;F5H8J2;H0Y3Z3	Protein disulfide-isomerase	P4HB	1	1	-0.615937	4.03968e-05	-0.615937	4.03968e-05	-0.4923	0.0153182	2	+	30.9124	31.0172	31.2396	31.5095	31.5976	31.4102	0.379281	0.302938	0.392248	0.95729	1.01211	0.995218					1	1	0	81283000000	58676000000	22608000000	0.0153182	-0.449368	-4.06242	0.0153182	-0.449368	-4.06242	4.03968e-05	-0.630051	-19.5464	4.03968e-05	-0.630051	-19.5464	4.03968e-05
P42126	P42126-2;P42126;Q96DC0;H3BS70	P42126-2;P42126;Q96DC0;H3BS70	Enoyl-CoA delta isomerase 1, mitochondrial	ECI1;DCI	0	0	-0.481916	4.06849e-05	-0.481916	4.06849e-05	-0.1526	0.307478	2	+	26.364	26.5055	25.4568	26.5166	26.543	26.4252	-0.154718	-0.103946	-0.183893	0.337265	0.327198	0.314328					1	1	3.892e-91	3414000000	2130600000	1283400000	0.307478	-0.386166	-1.16855	0.307478	-0.386166	-1.16855	4.06849e-05	-0.473783	-19.5114	4.06849e-05	-0.473783	-19.5114	4.06849e-05
O95336	O95336;M0R261;M0R1L2;M0R0U3	O95336;M0R261;M0R1L2;M0R0U3	6-phosphogluconolactonase	PGLS	1	1	-0.926487	4.19344e-05	-0.926487	4.19344e-05	-0.6365	0.0936425	2	+	24.0644	24.0701	22.9181	24.2881	24.7009	24.7661	0.00795525	-0.0492849	-0.114416	0.877202	0.857282	0.968498					1	1	5.6481e-53	774860000	516700000	258170000	0.0936425	-0.900832	-2.19047	0.0936425	-0.900832	-2.19047	4.19344e-05	-0.952909	-19.3631	4.19344e-05	-0.952909	-19.3631	4.19344e-05
P00558	P00558;B7Z7A9;E7ERH5	P00558;B7Z7A9;E7ERH5	Phosphoglycerate kinase 1;Phosphoglycerate kinase	PGK1	0	0	-0.5029	4.22311e-05	-0.5029	4.22311e-05	-0.4128	0.032869	2	+	29.8449	29.9593	29.4753	30.2577	30.1653	30.3436	-0.400819	-0.418888	-0.340969	0.12523	0.102081	0.09196					1	1	0	43292000000	25278000000	18015000000	0.032869	-0.4957	-3.20101	0.032869	-0.4957	-3.20101	4.22311e-05	-0.493315	-19.3287	4.22311e-05	-0.493315	-19.3287	4.22311e-05
H0Y4R1	H0Y4R1;P12268;E7ETK5	H0Y4R1;P12268	Inosine-5-monophosphate dehydrogenase 2	IMPDH2	0	0	0.569651	4.32347e-05	0.569651	4.32347e-05	0.8055	0.0155497	2	+	27.4298	27.5564	26.9858	26.5569	26.66	26.6243	-0.761398	-0.805494	-0.763709	-1.33336	-1.26813	-1.34593					1	1	0	7474000000	3180500000	4293400000	0.0155497	0.710267	4.04422	0.0155497	0.710267	4.04422	4.32347e-05	0.53894	19.2145	4.32347e-05	0.53894	19.2145	4.32347e-05
P61981	P61981	P61981	14-3-3 protein gamma;14-3-3 protein gamma, N-terminally processed	YWHAG	0	0	-0.334683	4.49796e-05	-0.334683	4.49796e-05	0.2119	0.141427	2	+	27.5844	27.6415	27.4011	27.083	27.3725	27.4455	-0.446285	-0.490137	-0.463779	-0.129096	-0.107281	-0.150134					1	1	0	7236200000	4096100000	3140100000	0.141427	0.242001	1.82878	0.141427	0.242001	1.82878	4.49796e-05	-0.337897	-19.0237	4.49796e-05	-0.337897	-19.0237	4.49796e-05
Q6GYA4	Q6GYA4;Q9BQE4;E9PJB8;E9PN30	Q6GYA4;Q9BQE4;E9PJB8;E9PN30	Selenoprotein S	SELS;VIMP	1	1	-1.40188	4.54709e-05	-1.40188	4.54709e-05	-1.247	0.0143661	2	+	22.9681	23.3224	23.2017	25.0759	24.0127	24.4487	1.39912	1.37864	1.45835	2.82251	2.61426	2.801					1	1	2.4168e-159	453540000	387420000	66127000	0.0143661	-1.34837	-4.14089	0.0143661	-1.34837	-4.14089	4.54709e-05	-1.33389	-18.9716	4.54709e-05	-1.33389	-18.9716	4.54709e-05
Q13573	Q13573;G3V3A4;G3V4X8;G3V5R3	Q13573;G3V3A4;G3V4X8	SNW domain-containing protein 1	SNW1	1	1	0.661432	4.6532e-05	0.661432	4.6532e-05	1.5956	0.0473223	2	+	23.5598	23.7904	23.3029	21.9642	22.9439	21.1253	0.469565	0.416689	0.471926	-0.125387	-0.191867	-0.220806					1	1	2.7241e-103	319510000	196220000	123280000	0.0473223	1.5399	2.83047	0.0473223	1.5399	2.83047	4.6532e-05	0.63208	18.8615	4.6532e-05	0.63208	18.8615	4.6532e-05
Q96I99	Q96I99;E9PDQ8;Q96I99-2;H0Y852	Q96I99;E9PDQ8;Q96I99-2	Succinyl-CoA ligase [GDP-forming] subunit beta, mitochondrial	SUCLG2	0	0	-0.548283	4.70314e-05	-0.548283	4.70314e-05	-0.3175	0.0292299	2	+	26.3226	26.4077	26.2656	26.9872	26.6226	26.6401	0.213204	0.183221	0.185415	0.661786	0.733698	0.744006					1	1	2.0734e-193	3380800000	2204800000	1176000000	0.0292299	-0.418001	-3.32543	0.0292299	-0.418001	-3.32543	4.70314e-05	-0.519217	-18.8108	4.70314e-05	-0.519217	-18.8108	4.70314e-05
P06748	P06748-2;P06748;P06748-3;E5RGW4;E5RI98	P06748-2;P06748;P06748-3	Nucleophosmin	NPM1	0	0	0.574017	4.89438e-05	0.574017	4.89438e-05	0.7549	0.70927	2	+	30.1816	30.1133	28.1539	28.3157	29.3584	29.8145	-0.489842	-0.448142	-0.457133	-1.03115	-0.995626	-1.09197					1	1	0	35896000000	16540000000	19356000000	0.70927	0.320066	0.400481	0.70927	0.320066	0.400481	4.89438e-05	0.574545	18.6225	4.89438e-05	0.574545	18.6225	4.89438e-05
Q99714	Q99714;Q99714-2;Q5H928	Q99714;Q99714-2;Q5H928	3-hydroxyacyl-CoA dehydrogenase type-2	HSD17B10	0	0	-0.547541	5.07122e-05	-0.547541	5.07122e-05	-0.1091	0.341891	2	+	28.5087	28.3446	27.6654	28.4537	28.3608	28.5589	-0.20832	-0.228342	-0.290223	0.28656	0.347851	0.319199					1	1	0	13588000000	8315500000	5272300000	0.341891	-0.2849	-1.07753	0.341891	-0.2849	-1.07753	5.07122e-05	-0.560165	-18.4564	5.07122e-05	-0.560165	-18.4564	5.07122e-05
Q9BTT0	Q9BTT0;Q5TB19;Q9BTT0-2;E9PPH5;E9PLC4;Q5TB25;H0YCE2	Q9BTT0;Q5TB19;Q9BTT0-2	Acidic leucine-rich nuclear phosphoprotein 32 family member E	ANP32E	0	0	0.481264	5.14022e-05	0.481264	5.14022e-05	-0.1162	0.834394	2	+	25.7489	25.7908	25.2286	25.0267	25.8651	26.1298	-0.235179	-0.215107	-0.295803	-0.716443	-0.717279	-0.697491					1	1	4.5236e-248	2595200000	1357000000	1238100000	0.834394	-0.0844339	-0.223091	0.834394	-0.0844339	-0.223091	5.14022e-05	0.461708	18.3935	5.14022e-05	0.461708	18.3935	5.14022e-05
P62937	P62937;Q567Q0;F8WE65;C9J5S7;Q9Y536;F5H284;E5RIZ5;A2BFH1	P62937;Q567Q0;F8WE65;C9J5S7	Peptidyl-prolyl cis-trans isomerase A;Peptidyl-prolyl cis-trans isomerase A, N-terminally processed;Peptidyl-prolyl cis-trans isomerase	PPIA	1	1	0.600619	5.24367e-05	0.600619	5.24367e-05	-0.1805	0.658996	2	+	30.1937	29.87	29.2814	29.4808	30.0505	30.3378	0.0846244	0.0663537	0.070773	-0.529846	-0.476586	-0.589621					1	1	9.6113e-257	43502000000	24226000000	19276000000	0.658996	-0.174666	-0.475864	0.658996	-0.174666	-0.475864	5.24367e-05	0.605935	18.3012	5.24367e-05	0.605935	18.3012	5.24367e-05
P24534	P24534;C9JZW3;F2Z2G2;F8WF65	P24534;C9JZW3	Elongation factor 1-beta	EEF1B2	0	0	-0.517613	5.31347e-05	-0.517613	5.31347e-05	-0.1469	0.301971	2	+	27.4352	27.6699	26.8254	27.7054	27.5523	27.5821	-0.0240671	-0.0353396	-0.0452433	0.413561	0.501823	0.482273					1	1	2.3941e-188	7000900000	4519500000	2481400000	0.301971	-0.3031	-1.18398	0.301971	-0.3031	-1.18398	5.31347e-05	-0.500769	-18.2402	5.31347e-05	-0.500769	-18.2402	5.31347e-05
Q9NUB1	Q9NUB1-3;Q6ZV30;Q9NUB1-2;Q9NUB1;Q9NUB1-4	Q9NUB1-3;Q6ZV30;Q9NUB1-2;Q9NUB1;Q9NUB1-4	Acetyl-coenzyme A synthetase 2-like, mitochondrial	ACSS1	1	1	-0.844462	5.40029e-05	-0.844462	5.40029e-05	-0.2836	0.133708	2	+	24.3698	24.4007	23.4823	24.6368	24.6534	24.6588	-0.378012	-0.372952	-0.324691	0.497321	0.47151	0.364078					1	1	7.4314e-80	929380000	554960000	374430000	0.133708	-0.5654	-1.87723	0.133708	-0.5654	-1.87723	5.40029e-05	-0.802855	-18.1657	5.40029e-05	-0.802855	-18.1657	5.40029e-05
O00264	O00264;O00264-2	O00264;O00264-2	Membrane-associated progesterone receptor component 1	PGRMC1	1	1	-1.25933	5.69288e-05	-1.25933	5.69288e-05	-0.8244	0.0769778	2	+	22.5351	22.6981	20.9023	23.2425	23.7506	23.3595	-1.18518	-1.346	-1.10494	0.0991235	0.0741525	0.057321					1	1	2.2807e-72	454700000	226980000	227720000	0.0769778	-1.4057	-2.36813	0.0769778	-1.4057	-2.36813	5.69288e-05	-1.2889	-17.9253	5.69288e-05	-1.2889	-17.9253	5.69288e-05
Q9UJZ1	Q9UJZ1;Q9UJZ1-2;F2Z2I8	Q9UJZ1;Q9UJZ1-2	Stomatin-like protein 2, mitochondrial	STOML2	0	0	-0.170771	5.69386e-05	-0.170771	5.69386e-05	-0.0712	0.543331	2	+	26.1656	26.1885	26.4018	26.5832	26.2597	26.195	-0.605303	-0.601686	-0.600675	-0.430915	-0.454266	-0.423967					1	1	0	3425900000	1723700000	1702200000	0.543331	-0.0940005	-0.663441	0.543331	-0.0940005	-0.663441	5.69386e-05	-0.166172	-17.9245	5.69386e-05	-0.166172	-17.9245	5.69386e-05
P10809	P10809;E7ESH4;E7EXB4;B7Z712;C9JL25;C9JL19;C9JCQ4;C9J0S9	P10809	60 kDa heat shock protein, mitochondrial	HSPD1	0	0	-0.246112	5.7065e-05	-0.246112	5.7065e-05	-0.3683	0.0934151	2	+	30.6299	30.7738	30.2995	30.7608	30.9982	31.2378	-0.852854	-0.812368	-0.81553	-0.569418	-0.550995	-0.572744					1	1	0	89560000000	42696000000	46863000000	0.0934151	-0.4312	-2.19265	0.0934151	-0.4312	-2.19265	5.7065e-05	-0.262532	-17.9144	5.7065e-05	-0.262532	-17.9144	5.7065e-05
P47985	P47985;P0C7P4	P47985;P0C7P4	Cytochrome b-c1 complex subunit Rieske, mitochondrial;Cytochrome b-c1 complex subunit 11;Putative cytochrome b-c1 complex subunit Rieske-like protein 1	UQCRFS1;UQCRFS1P1	0	0	-0.570859	5.96569e-05	-0.570859	5.96569e-05	-0.6632	0.0128705	2	+	25.3027	25.5468	25.234	25.7327	25.9811	25.9659	-0.416549	-0.418839	-0.518734	0.151655	0.173649	0.15202					1	1	3.742e-127	2046300000	1158500000	887800000	0.0128705	-0.532067	-4.27777	0.0128705	-0.532067	-4.27777	5.96569e-05	-0.610482	-17.7145	5.96569e-05	-0.610482	-17.7145	5.96569e-05
Q9H7B2	Q9H7B2;Q5VXN0	Q9H7B2;Q5VXN0	Ribosome production factor 2 homolog	RPF2	1	1	1.50986	6.01729e-05	1.50986	6.01729e-05	1.358	0.0138973	2	+	21.2467	21.1547	21.8622	20.4706	19.5636	19.8887	0.354225	0.40048	0.423159	NaN	-1.05984	-1.15892					1	1	1.0089e-19	80886000	42800000	38086000	0.0138973	1.4469	4.18187	0.0138973	1.4469	4.18187	6.01729e-05	1.502	33.1806	0.00286633	1.3048	6.51442	0.00286633
Q9Y265	Q9Y265;Q9Y265-2;E7ETR0;H7C4G5;H7C4I3;J3QLR1	Q9Y265;Q9Y265-2;E7ETR0;H7C4G5	RuvB-like 1	RUVBL1	0	0	0.261636	6.20602e-05	0.261636	6.20602e-05	0.4112	0.189475	2	+	26.8619	26.9865	26.3646	26.4731	26.3794	26.4507	-0.408542	-0.433953	-0.410286	-0.671922	-0.656227	-0.698068					1	1	0	4888200000	2420600000	2467500000	0.189475	0.303266	1.57903	0.189475	0.303266	1.57903	6.20602e-05	0.257812	17.5386	6.20602e-05	0.257812	17.5386	6.20602e-05
Q9UKY7	Q9UKY7;Q9UKY7-2;H0Y8K3;D6R9V8;D6RFH2;Q9UKY7-3;D6RDN0;D6RAV0;D6R973	Q9UKY7;Q9UKY7-2;H0Y8K3	Protein CDV3 homolog	CDV3	1	1	-0.976094	6.3127e-05	-0.976094	6.3127e-05	-0.8107	0.0208099	2	+	25.9831	26.3302	26.2623	26.5926	27.1176	27.073	-0.342753	-0.191528	-0.243501	0.637698	0.738623	0.732593					1	1	0	4192200000	2721200000	1471000000	0.0208099	-0.735866	-3.7014	0.0208099	-0.735866	-3.7014	6.3127e-05	-0.962232	-17.4633	6.3127e-05	-0.962232	-17.4633	6.3127e-05
Q96AZ6	Q96AZ6;H0YMM4;Q96AZ6-2;H3BLY5	Q96AZ6;H0YMM4	Interferon-stimulated gene 20 kDa protein	ISG20	0	0	-0.53309	6.6346e-05	-0.53309	6.6346e-05	-0.2253	0.0856832	2	+	25.3159	25.3328	25.1204	26.0662	25.4941	25.5412	1.35634	1.27684	1.30573	1.8944	1.83882	1.82596					1	1	7.1858e-125	1173900000	932260000	241650000	0.0856832	-0.444134	-2.27047	0.0856832	-0.444134	-2.27047	6.6346e-05	-0.540091	-17.2451	6.6346e-05	-0.540091	-17.2451	6.6346e-05
P30041	P30041	P30041	Peroxiredoxin-6	PRDX6	1	1	-0.589852	6.78415e-05	-0.589852	6.78415e-05	-0.1088	0.255761	2	+	28.5013	28.4198	27.2552	28.5286	28.5271	28.7466	0.39	0.389241	0.304715	0.979093	1.04118	0.963518					1	1	1.2748e-242	12160000000	8634200000	3525300000	0.255761	-0.542	-1.32511	0.255761	-0.542	-1.32511	6.78415e-05	-0.633279	-17.1482	6.78415e-05	-0.633279	-17.1482	6.78415e-05
O94874	O94874;O94874-2;O94874-3	O94874;O94874-2;O94874-3	E3 UFM1-protein ligase 1	UFL1	1	1	-1.00098	7.07125e-05	-1.00098	7.07125e-05	-0.6583	0.0340688	2	+	25.9723	26.0527	25.2496	26.6423	26.4772	26.6306	0.573867	0.647068	0.763794	1.65937	1.60699	1.64805					1	1	1.5839e-239	2528700000	1854500000	674140000	0.0340688	-0.825167	-3.16352	0.0340688	-0.825167	-3.16352	7.07125e-05	-0.976564	-16.9694	7.07125e-05	-0.976564	-16.9694	7.07125e-05
Q9HAV4	Q9HAV4;E2QRM3;H0Y9I3	Q9HAV4	Exportin-5	XPO5	1	1	0.630212	7.12151e-05	0.630212	7.12151e-05	1.5135	0.537073	2	+	24.0977	24.0222	21.4338	22.0195	22.5087	23.1371	-0.30627	-0.30884	-0.235359	-0.890696	-0.936482	-0.995879					1	1	2.3954e-262	578260000	268350000	309900000	0.537073	0.629466	0.674318	0.537073	0.629466	0.674318	7.12151e-05	0.657529	16.939	7.12151e-05	0.657529	16.939	7.12151e-05
Q16891	Q16891-2;Q16891;B9A067;Q16891-3;H7C463;D6RAW4	Q16891-2;Q16891;B9A067;Q16891-3;H7C463	Mitochondrial inner membrane protein	IMMT	1	1	-0.699938	7.24983e-05	-0.699938	7.24983e-05	-0.4013	0.0502747	2	+	27.0621	27.1376	27.4478	27.5389	27.5049	27.6546	-0.486507	-0.511584	-0.527968	0.124858	0.262447	0.188354					1	1	0	7137800000	4043700000	3094100000	0.0502747	-0.3503	-2.77109	0.0502747	-0.3503	-2.77109	7.24983e-05	-0.700573	-16.8627	7.24983e-05	-0.700573	-16.8627	7.24983e-05
Q00577	Q00577	Q00577	Transcriptional activator protein Pur-alpha	PURA	1	1	-1.07724	7.26109e-05	-1.07724	7.26109e-05	-0.8464	0.0418825	2	+	23.5146	23.2906	22.2828	24.2619	24.137	24.0782	0.448801	0.55051	0.669132	1.62718	1.62775	1.63731					1	1	6.6753e-118	524660000	389950000	134710000	0.0418825	-1.1297	-2.95208	0.0418825	-1.1297	-2.95208	7.26109e-05	-1.0746	-16.8561	7.26109e-05	-1.0746	-16.8561	7.26109e-05
Q9Y2Q3	Q9Y2Q3;Q9Y2Q3-3;Q9Y2Q3-2;E9PFN5;Q9Y2Q3-4;C9JNT3	Q9Y2Q3;Q9Y2Q3-3;Q9Y2Q3-2;E9PFN5;Q9Y2Q3-4;C9JNT3	Glutathione S-transferase kappa 1	GSTK1	1	1	-0.827087	7.40107e-05	-0.827087	7.40107e-05	-0.5574	0.051731	2	+	26.49	26.3696	25.5319	26.927	26.9054	27.0795	0.611494	0.520946	0.525103	1.2524	1.35219	1.36271					1	1	2.1115e-194	3261300000	2437000000	824270000	0.051731	-0.840133	-2.74327	0.051731	-0.840133	-2.74327	7.40107e-05	-0.769919	-16.7749	7.40107e-05	-0.769919	-16.7749	7.40107e-05
Q9Y224	Q9Y224;G3V4C6;H0YJB9;G3V4E7	Q9Y224;G3V4C6;H0YJB9	UPF0568 protein C14orf166	C14orf166	0	0	-0.265293	7.49938e-05	-0.265293	7.49938e-05	-0.1936	0.153012	2	+	24.9812	24.9056	24.2093	25.0992	25.0447	25.3299	0.187895	0.169338	0.182324	0.447617	0.431832	0.484111					1	1	2.1343e-263	1219800000	773080000	446750000	0.153012	-0.459234	-1.76115	0.153012	-0.459234	-1.76115	7.49938e-05	-0.274668	-16.719	7.49938e-05	-0.274668	-16.719	7.49938e-05
P09651	P09651-3;F8W6I7;P09651-2;P09651;F8VZ49;F8VTQ5;Q32P51;F8W646;H0YH80;F8VYN5	P09651-3;F8W6I7;P09651-2;P09651;F8VZ49;F8VTQ5;Q32P51	Heterogeneous nuclear ribonucleoprotein A1;Heterogeneous nuclear ribonucleoprotein A1-like 2	HNRNPA1;HNRNPA1L2	1	1	0.62343	7.55632e-05	0.62343	7.55632e-05	0.5829	0.0305916	2	+	29.3499	29.4293	29.639	28.5237	29.1297	28.8464	0.190319	0.217683	0.100988	-0.420389	-0.448836	-0.433111					1	1	0	24936000000	13793000000	11143000000	0.0305916	0.639467	3.27684	0.0305916	0.639467	3.27684	7.55632e-05	0.603775	16.687	7.55632e-05	0.603775	16.687	7.55632e-05
P51571	P51571;A6NLM8	P51571;A6NLM8	Translocon-associated protein subunit delta	SSR4	0	0	-0.371043	7.68373e-05	-0.371043	7.68373e-05	-0.4125	0.134196	2	+	27.4788	27.277	26.3101	27.6323	27.6895	27.7879	0.167554	0.157605	0.0993263	0.50702	0.53636	0.528648					1	1	7.995e-71	6824100000	4463900000	2360200000	0.134196	-0.681267	-1.87408	0.134196	-0.681267	-1.87408	7.68373e-05	-0.382514	-16.6166	7.68373e-05	-0.382514	-16.6166	7.68373e-05
O14579	O14579;M0QXB4;O14579-2;O14579-3;M0R061	O14579;M0QXB4;O14579-2;O14579-3	Coatomer subunit epsilon	COPE	1	1	-0.742672	7.69757e-05	-0.742672	7.69757e-05	-0.2338	0.273651	2	+	26.2036	26.3517	25.3639	26.1123	26.7125	26.4374	0.707938	0.716448	0.63118	1.35094	1.45061	1.46063					1	1	2.6476e-144	2666300000	2025100000	641190000	0.273651	-0.447667	-1.26778	0.273651	-0.447667	-1.26778	7.69757e-05	-0.73554	-16.609	7.69757e-05	-0.73554	-16.609	7.69757e-05
P60842	P60842;J3KT12;P60842-2;J3QS69;J3KTB5;J3KSZ0;J3QL43;J3KTN0;J3QR64;J3QLN6;J3QKZ9;J3KS25;B4E102;J3QL52;J3KT04;J3KS93;J3QQP0	P60842;J3KT12;P60842-2;J3QS69;J3KTB5;J3KSZ0;J3QL43	Eukaryotic initiation factor 4A-I	EIF4A1	1	1	0.637785	7.88596e-05	0.637785	7.88596e-05	0.8656	0.101868	2	+	29.3363	29.5172	28.524	28.4707	28.4172	28.5386	-0.282688	-0.214548	-0.333881	-0.878835	-0.920473	-0.934829					1	1	0	22359000000	11473000000	10887000000	0.101868	0.650333	2.1154	0.101868	0.650333	2.1154	7.88596e-05	0.63434	16.5077	7.88596e-05	0.63434	16.5077	7.88596e-05
B7Z403	B7Z403;Q9HC38-2;Q9HC38;I3L3Q4;I3L1I0;Q9HC38-3	B7Z403;Q9HC38-2;Q9HC38;I3L3Q4	Glyoxalase domain-containing protein 4	GLOD4	1	1	-0.775027	7.95135e-05	-0.775027	7.95135e-05	-0.432	0.114453	2	+	24.5483	24.8191	23.9235	24.8991	24.9803	25.0289	0.259999	0.191834	0.171796	0.910744	1.042	0.966861					1	1	2.1373e-90	1017600000	697440000	320140000	0.114453	-0.539134	-2.01264	0.114453	-0.539134	-2.01264	7.95135e-05	-0.765326	-16.4732	7.95135e-05	-0.765326	-16.4732	7.95135e-05
O95881	O95881	O95881	Thioredoxin domain-containing protein 12	TXNDC12	0	0	-0.550161	8.05212e-05	-0.550161	8.05212e-05	-0.1625	0.274391	2	+	24.4171	24.5106	23.7788	24.5796	24.4045	24.6341	-0.0436236	-0.138212	-0.0508471	0.453279	0.499314	0.501794					1	1	4.9153e-45	758420000	476150000	282260000	0.274391	-0.3039	-1.26549	0.274391	-0.3039	-1.26549	8.05212e-05	-0.562357	-16.4208	8.05212e-05	-0.562357	-16.4208	8.05212e-05
P10599	P10599;P10599-2	P10599;P10599-2	Thioredoxin	TXN	1	1	0.658881	8.05346e-05	0.658881	8.05346e-05	0.2616	0.127967	2	+	28.3551	28.0686	28.45	28.1136	27.8746	28.0935	0.760088	0.772113	0.706775	0.0641106	0.175918	0.101207					1	1	4.0521e-54	8600900000	5894200000	2706600000	0.127967	0.264001	1.91527	0.127967	0.264001	1.91527	8.05346e-05	0.63258	16.4201	8.05346e-05	0.63258	16.4201	8.05346e-05
Q9BUN8	Q9BUN8-2;Q9BUN8;B4E1G1;E5RGY0	Q9BUN8-2;Q9BUN8;B4E1G1;E5RGY0	Derlin-1	DERL1	1	1	-0.688508	8.21469e-05	-0.688508	8.21469e-05	-0.1946	0.357788	2	+	24.4674	24.1656	22.6045	24.3602	23.9885	24.8462	0.202631	0.21788	0.178116	0.891139	0.958648	0.818053					1	1	4.4307e-55	605900000	431830000	174080000	0.357788	-0.652468	-1.03826	0.357788	-0.652468	-1.03826	8.21469e-05	-0.689738	-16.338	8.21469e-05	-0.689738	-16.338	8.21469e-05
Q8TC12	Q8TC12;G3V2G6;Q8TC12-2;H0YIZ8;G3V234;H0YJ10;H0YJ46;Q8TC12-3	Q8TC12;G3V2G6;Q8TC12-2;H0YIZ8;G3V234	Retinol dehydrogenase 11	RDH11	1	1	-0.703471	8.36885e-05	-0.703471	8.36885e-05	-0.4221	0.401183	2	+	23.3015	23.3126	23.8362	24.1263	23.3759	23.7347	-0.0237694	-0.0850072	0.0297069	0.679702	0.61244	0.700403					1	1	1.5987e-71	458650000	285880000	172770000	0.401183	-0.2622	-0.938367	0.401183	-0.2622	-0.938367	8.36885e-05	-0.690538	-16.2612	8.36885e-05	-0.690538	-16.2612	8.36885e-05
A0AVT1	A0AVT1;A0AVT1-2;H0Y8S8;A0AVT1-4;A0AVT1-3;H0Y9U5	A0AVT1;A0AVT1-2	Ubiquitin-like modifier-activating enzyme 6	UBA6	1	1	-1.05014	8.61492e-05	-1.05014	8.61492e-05	-0.9344	0.0246073	2	+	24.8413	24.6821	23.8989	25.3752	25.6165	25.9188	0.154071	0.0624911	0.17096	1.1174	1.31802	1.20421					1	1	3.601e-284	1570100000	1018600000	551490000	0.0246073	-1.16273	-3.5129	0.0246073	-1.16273	-3.5129	8.61492e-05	-1.08404	-16.1424	8.61492e-05	-1.08404	-16.1424	8.61492e-05
Q9BZZ5	Q9BZZ5-2;G3V1C3;Q9BZZ5;Q9BZZ5-3;Q9BZZ5-5;B4E283;Q9BZZ5-1;H0YER7;E9PQK6	Q9BZZ5-2;G3V1C3;Q9BZZ5;Q9BZZ5-3;Q9BZZ5-5;B4E283;Q9BZZ5-1	Apoptosis inhibitor 5	API5	0	0	0.522571	8.78748e-05	0.522571	8.78748e-05	0.3269	0.0277608	2	+	25.7624	25.7435	25.8252	25.5573	25.4355	25.1785	0.337237	0.413738	0.374711	-0.0901819	-0.165744	-0.14786					1	1	1.1697e-264	1745300000	1046900000	698350000	0.0277608	0.3866	3.38096	0.0277608	0.3866	3.38096	8.78748e-05	0.509824	16.0615	8.78748e-05	0.509824	16.0615	8.78748e-05
Q9HCC0	Q9HCC0;Q9HCC0-2;D6RD67;D6RDF7;D6R9R1	Q9HCC0;Q9HCC0-2	Methylcrotonoyl-CoA carboxylase beta chain, mitochondrial	MCCC2	1	1	-0.646736	8.84387e-05	-0.646736	8.84387e-05	-0.2558	0.193546	2	+	24.551	24.5128	23.0984	24.7441	24.8991	24.7686	-0.354272	-0.372224	-0.27332	0.323186	0.292464	0.241672					1	1	1.0162e-99	1034400000	593300000	441080000	0.193546	-0.749866	-1.561	0.193546	-0.749866	-1.561	8.84387e-05	-0.619046	-16.0355	8.84387e-05	-0.619046	-16.0355	8.84387e-05
Q9HC16	Q9HC16	Q9HC16	DNA dC->dU-editing enzyme APOBEC-3G	APOBEC3G	1	1	1.18126	9.02364e-05	1.18126	9.02364e-05	0.9678	0.542485	2	+	27.294	26.9268	24.9131	25.2794	26.3022	25.959	0.1782	0.131573	0.0102361	-0.959955	-1.04969	-1.14176					1	1	3.8799e-05	7294600000	3733700000	3560900000	0.542485	0.5311	0.664907	0.542485	0.5311	0.664907	9.02364e-05	1.15714	15.954	9.02364e-05	1.15714	15.954	9.02364e-05
Q9NTX5	Q9NTX5-6;Q9NTX5-2;Q9NTX5;Q9NTX5-3;H0Y5L2;J3KP84;E9PPG7;E9PRU6;F2Z2D6;Q9NTX5-5;E9PJS8;E9PLY6;Q9NTX5-4;H0Y525;E9PIU8;H0YCS9	Q9NTX5-6;Q9NTX5-2;Q9NTX5;Q9NTX5-3;H0Y5L2	Ethylmalonyl-CoA decarboxylase	ECHDC1	1	1	-1.14494	9.13852e-05	-1.14494	9.13852e-05	-0.5433	0.147158	2	+	23.2589	23.3088	21.3788	23.526	24.1933	23.8022	0.358294	0.361481	NaN	1.50483	1.57888	1.47406					1	1	3.8692e-159	415170000	285380000	129800000	0.147158	-1.19167	-1.79461	0.147158	-1.19167	-1.79461	9.13852e-05	-1.15937	-28.8563	0.0377598	-1.72164	-3.05725	0.0377598
P26885	P26885;F5H0N4	P26885;F5H0N4	Peptidyl-prolyl cis-trans isomerase FKBP2;Peptidyl-prolyl cis-trans isomerase	FKBP2	1	1	-0.71512	9.26139e-05	-0.71512	9.26139e-05	-1.1795	0.035429	2	+	27.824	27.1806	27.0738	27.9303	28.3601	28.3647	1.9881	2.14057	2.10242	2.81754	2.80152	2.83325					1	1	5.3971e-89	7045500000	6176900000	868660000	0.035429	-0.858901	-3.12285	0.035429	-0.858901	-3.12285	9.26139e-05	-0.740408	-15.8493	9.26139e-05	-0.740408	-15.8493	9.26139e-05
P51148	P51148;P51148-2;K7ENY4;K7ERI8;K7ERQ8;F8VVK3;F8VVZ0;F8VWU4;K7EIP6;F8WCY6;F8WD79;F8VPW9;F8VSF8;F8VWZ7	P51148;P51148-2;K7ENY4;K7ERI8;K7ERQ8	Ras-related protein Rab-5C	RAB5C	0	0	-0.532574	9.27804e-05	-0.532574	9.27804e-05	-0.3503	0.0427737	2	+	25.6189	25.5588	25.1894	26.2243	25.8255	25.9091	-0.17734	-0.234464	-0.248468	0.358334	0.29811	0.27267					1	1	1.7634e-180	2127000000	1270100000	856960000	0.0427737	-0.5306	-2.93094	0.0427737	-0.5306	-2.93094	9.27804e-05	-0.529795	-15.8421	9.27804e-05	-0.529795	-15.8421	9.27804e-05
Q9NX58	Q9NX58	Q9NX58	Cell growth-regulating nucleolar protein	LYAR	1	1	1.53044	9.38545e-05	1.53044	9.38545e-05	1.4417	0.031403	2	+	22.8592	23.3128	24.5191	22.1527	21.5072	21.8711	0.170048	0.115351	0.402651	-1.32498	-1.49883	-1.36039					1	1	1.7891e-74	282290000	146830000	135460000	0.031403	1.72003	3.24908	0.031403	1.72003	3.24908	9.38545e-05	1.62408	15.7959	9.38545e-05	1.62408	15.7959	9.38545e-05
Q14696	Q14696;H0YLI4;B4DW84	Q14696	LDLR chaperone MESD	MESDC2	1	1	-0.968042	9.50714e-05	-0.968042	9.50714e-05	-0.8582	0.0266497	2	+	25.2082	25.4847	25.701	26.6495	26.3429	25.9489	-0.0232657	-0.0264544	0.13833	0.992143	0.917975	0.944776					1	1	3.661e-211	2330000000	1616000000	714050000	0.0266497	-0.849133	-3.42532	0.0266497	-0.849133	-3.42532	9.50714e-05	-0.922095	-15.7445	9.50714e-05	-0.922095	-15.7445	9.50714e-05
Q92506	Q92506	Q92506	Estradiol 17-beta-dehydrogenase 8	HSD17B8	1	1	-1.30217	9.62792e-05	-1.30217	9.62792e-05	-0.9018	0.0198034	2	+	23.2856	23.626	23.4051	23.8518	24.3069	24.4238	-0.388668	-0.399876	-0.171333	0.951844	0.913502	0.866161					1	1	1.1486e-42	678380000	433970000	244420000	0.0198034	-0.755267	-3.75834	0.0198034	-0.755267	-3.75834	9.62792e-05	-1.23046	-15.6942	9.62792e-05	-1.23046	-15.6942	9.62792e-05
Q8NBJ7	Q8NBJ7;J3KQJ1;Q8NBJ7-2;C9JL30;A8MXB9;C9J660;E9PBT8;H7C3B2;Q8NBJ7-3;F8WA42;Q8NBJ7-5;J3QT17;F8WEX5;E9PG02;F8WEV7;F8WES7;Q8NBJ7-4	Q8NBJ7;J3KQJ1;Q8NBJ7-2;C9JL30;A8MXB9;C9J660;E9PBT8;H7C3B2;Q8NBJ7-3;F8WA42;Q8NBJ7-5;J3QT17	Sulfatase-modifying factor 2	SUMF2	0	0	-0.39364	9.70841e-05	-0.39364	9.70841e-05	-0.1601	0.28012	2	+	24.5261	24.4609	23.0594	24.5752	24.6428	24.621	0.244494	0.218255	0.171663	0.592227	0.611895	0.642272					1	1	7.5643e-59	862220000	551010000	311210000	0.28012	-0.597533	-1.24793	0.28012	-0.597533	-1.24793	9.70841e-05	-0.403994	-15.6611	9.70841e-05	-0.403994	-15.6611	9.70841e-05
O00330	O00330-3;O00330;H0YD97;O00330-2;E9PLU0;E9PRI6	O00330-3;O00330;H0YD97;O00330-2	Pyruvate dehydrogenase protein X component, mitochondrial	PDHX	1	1	-0.833296	9.77602e-05	-0.833296	9.77602e-05	-0.6143	0.27769	2	+	22.592	22.9759	23.5566	23.076	23.7762	23.5902	-0.76143	-0.782502	-0.81295	-0.0525427	0.0507945	0.12194					1	1	1.6821e-70	507900000	269520000	238380000	0.27769	-0.4393	-1.25533	0.27769	-0.4393	-1.25533	9.77602e-05	-0.825691	-15.6336	9.77602e-05	-0.825691	-15.6336	9.77602e-05
P21399	P21399;Q9HBB2;Q5VZA6	P21399;Q9HBB2;Q5VZA6	Cytoplasmic aconitate hydratase	ACO1;IRP1	1	1	-1.06998	0.000100131	-1.06998	0.000100131	-0.8629	0.050119	2	+	23.8078	23.7466	22.4471	24.3971	24.6095	24.834	0.0340803	0.0544197	-0.0999011	1.00092	1.17857	1.10406					1	1	2.937e-182	736250000	491730000	244510000	0.050119	-1.2797	-2.77412	0.050119	-1.2797	-2.77412	0.000100131	-1.09832	-15.539	0.000100131	-1.09832	-15.539	0.000100131
Q9NZ08	Q9NZ08;Q9NZ08-2;H0Y9X5;D6RAL9	Q9NZ08;Q9NZ08-2	Endoplasmic reticulum aminopeptidase 1	ERAP1	1	1	-0.69321	0.000100458	-0.69321	0.000100458	-0.4318	0.0534897	2	+	26.9154	26.8981	26.2312	27.2261	27.3457	27.3299	0.0729767	-0.0357567	-0.0624084	0.631255	0.657827	0.657453					1	1	5.3527e-264	5289300000	3399100000	1890200000	0.0534897	-0.619001	-2.71086	0.0534897	-0.619001	-2.71086	0.000100458	-0.657241	-15.5261	0.000100458	-0.657241	-15.5261	0.000100458
Q16666	Q16666-3;Q16666-2;Q16666;Q16666-6;E7EPR3;H3BM18;X6RHM1;H3BR88;H3BVE6;X6RHR0;Q6K0P9-6;Q6K0P9-5;Q6K0P9-4;Q6K0P9-3;Q6K0P9-2;Q6K0P9;H3BR65	Q16666-3;Q16666-2;Q16666;Q16666-6;E7EPR3	Gamma-interferon-inducible protein 16	IFI16	1	1	1.03141	0.000102539	1.03141	0.000102539	1.0737	0.0238969	2	+	26.7005	26.7006	27.6043	26.1145	25.6269	25.5892	0.869691	0.970945	1.10079	-0.0450761	-0.0687581	-0.0604669					1	1	0	3036100000	2030300000	1005800000	0.0238969	1.22493	3.54541	0.0238969	1.22493	3.54541	0.000102539	1.03858	15.4456	0.000102539	1.03858	15.4456	0.000102539
D6RCD0	D6RCD0;Q8NBQ5	D6RCD0;Q8NBQ5	Estradiol 17-beta-dehydrogenase 11	HSD17B11	1	1	-1.14344	0.000103976	-1.14344	0.000103976	-0.73	0.135772	2	+	24.7838	25.0846	24.9461	26.4703	25.0369	25.6761	0.700439	0.727684	0.791978	1.87112	2.03674	1.79866					1	1	1.6572e-82	1209200000	966540000	242670000	0.135772	-0.7896	-1.86399	0.135772	-0.7896	-1.86399	0.000103976	-1.16214	-15.3912	0.000103976	-1.16214	-15.3912	0.000103976
P01834	P01834	P01834	Ig kappa chain C region	IGKC	1	1	-0.65468	0.000104583	-0.65468	0.000104583	-0.7331	0.163789	2	+	29.2047	29.2644	30.0303	30.2328	29.7815	29.9975	1.28092	1.34344	1.41855	2.00993	1.99812	1.96608					1	1	0	22966000000	19013000000	3953800000	0.163789	-0.504133	-1.70294	0.163789	-0.504133	-1.70294	0.000104583	-0.643744	-15.3686	0.000104583	-0.643744	-15.3686	0.000104583
Q9UMS4	Q9UMS4;F5GY56;H0YGF3;F5H2I0;H0YGZ5	Q9UMS4	Pre-mRNA-processing factor 19	PRPF19	0	0	0.343094	0.000105234	0.343094	0.000105234	0.3201	0.0703321	2	+	26.2475	25.9467	25.9138	25.4085	25.6266	25.8511	0.0123003	0.00848321	0.00181609	-0.297538	-0.334611	-0.374226					1	1	3.4072e-131	2576000000	1439900000	1136100000	0.0703321	0.407265	2.45149	0.0703321	0.407265	2.45149	0.000105234	0.342991	15.3444	0.000105234	0.342991	15.3444	0.000105234
P21912	P21912	P21912	Succinate dehydrogenase [ubiquinone] iron-sulfur subunit, mitochondrial	SDHB	1	1	-0.842066	0.000113328	-0.842066	0.000113328	-0.5447	0.0177246	2	+	25.8048	25.5317	25.3526	26.1323	26.0434	26.0764	0.173724	0.121152	0.231216	1.13039	0.969933	1.01579					1	1	1.1337e-91	2071700000	1438900000	632830000	0.0177246	-0.521	-3.88773	0.0177246	-0.521	-3.88773	0.000113328	-0.86334	-15.0587	0.000113328	-0.86334	-15.0587	0.000113328
P31946	P31946-2;P31946;Q4VY20;Q4VY19	P31946-2;P31946	14-3-3 protein beta/alpha;14-3-3 protein beta/alpha, N-terminally processed	YWHAB	0	0	-0.474653	0.000115271	-0.474653	0.000115271	-0.0453	0.988735	2	+	28.1922	28.435	28.4662	28.1146	28.5054	28.4803	0.245268	0.254681	0.211174	0.656962	0.719921	0.755031					1	1	0	11100000000	7553000000	3546700000	0.988735	-0.00230026	-0.0150214	0.988735	-0.00230026	-0.0150214	0.000115271	-0.473597	-14.9939	0.000115271	-0.473597	-14.9939	0.000115271
P11182	P11182;Q5VVL7	P11182;Q5VVL7	Lipoamide acyltransferase component of branched-chain alpha-keto acid dehydrogenase complex, mitochondrial	DBT	1	1	-1.08635	0.000118547	-1.08635	0.000118547	-0.5539	0.19707	2	+	23.3645	23.3603	21.2801	23.2681	23.9142	24.362	-0.400727	-0.28141	-0.523055	0.671427	0.753782	0.685622					1	1	5.7006e-118	580980000	347290000	233690000	0.19707	-1.1798	-1.54571	0.19707	-1.1798	-1.54571	0.000118547	-1.10534	-14.8877	0.000118547	-1.10534	-14.8877	0.000118547
P67809	P67809;H0Y449;C9J5V9;Q9Y2T7	P67809;H0Y449	Nuclease-sensitive element-binding protein 1	YBX1	0	0	0.529827	0.000119361	0.529827	0.000119361	0.3997	0.109803	2	+	26.8727	27.0884	27.8195	26.7343	26.6887	26.5713	0.349695	0.385391	0.468864	-0.136846	-0.175627	-0.144436					1	1	0	4402900000	2693200000	1709700000	0.109803	0.595433	2.0491	0.109803	0.595433	2.0491	0.000119361	0.55362	14.8618	0.000119361	0.55362	14.8618	0.000119361
Q96IU4	Q96IU4;B4DQI4;F8W9U3;Q96IU4-2	Q96IU4;B4DQI4;F8W9U3	Alpha/beta hydrolase domain-containing protein 14B	ABHD14B	1	1	-0.674217	0.000119749	-0.674217	0.000119749	-0.5612	0.0344752	2	+	25.8179	26.3298	25.971	26.4651	26.5322	26.6066	0.309913	0.307233	0.238954	0.875963	0.999052	0.98145					1	1	2.5951e-102	2856600000	2028500000	828050000	0.0344752	-0.495066	-3.15117	0.0344752	-0.495066	-3.15117	0.000119749	-0.666789	-14.8496	0.000119749	-0.666789	-14.8496	0.000119749
Q9BY44	Q9BY44;B4DQ14;F8WAE5;B4DF96;C9IZE1;Q9BY44-2;H7C5R5;H7C5Q3;F8WF18;F8WAT3	Q9BY44;B4DQ14;F8WAE5;B4DF96	Eukaryotic translation initiation factor 2A	EIF2A	0	0	-0.42444	0.000121898	-0.42444	0.000121898	0.0485	0.874181	2	+	24.9801	25.0691	25.0981	25.1979	24.9683	25.0206	-0.0471702	-0.0501842	-0.0815374	0.374256	0.318817	0.41087					1	1	7.6922e-114	1226500000	744570000	481920000	0.874181	-0.0131664	-0.168753	0.874181	-0.0131664	-0.168753	0.000121898	-0.427612	-14.7827	0.000121898	-0.427612	-14.7827	0.000121898
Q16401	Q16401-2;Q16401;F2Z3J2;S4R382;Q4VXH0;Q4VXG9	Q16401-2;Q16401	26S proteasome non-ATPase regulatory subunit 5	PSMD5	1	1	-0.633182	0.000124461	-0.633182	0.000124461	-0.1349	0.326039	2	+	24.9169	24.8378	23.3078	24.8432	24.9727	25.0119	-0.177343	-0.207517	-0.291995	0.365727	0.45788	0.425665					1	1	2.5638e-263	1224000000	702920000	521120000	0.326039	-0.588434	-1.11836	0.326039	-0.588434	-1.11836	0.000124461	-0.642042	-14.7049	0.000124461	-0.642042	-14.7049	0.000124461
P18085	P18085;C9JPM4;C9JAK5;U3KQF2;F5H1V1;F5H6T5;F8WDB3	P18085;C9JPM4;C9JAK5	ADP-ribosylation factor 4	ARF4	1	1	-1.15689	0.000125628	-1.15689	0.000125628	-0.5184	0.111896	2	+	25.6979	25.7136	26.041	26.9627	26.068	26.232	0.394951	0.275191	0.17244	1.55879	1.43208	1.39935					1	1	6.744e-119	2164200000	1599900000	564320000	0.111896	-0.6034	-2.03248	0.111896	-0.6034	-2.03248	0.000125628	-1.18255	-14.6701	0.000125628	-1.18255	-14.6701	0.000125628
P31153	P31153;B4DN45;Q00266	P31153;B4DN45	S-adenosylmethionine synthase isoform type-2;S-adenosylmethionine synthase	MAT2A	0	0	0.538164	0.000125708	0.538164	0.000125708	0.9149	0.0813841	2	+	25.9019	25.8413	25.1168	25.205	24.7366	24.9264	0.00573369	0.00587178	0.0120763	-0.505665	-0.532292	-0.631942					1	1	3.05e-153	1859300000	1001500000	857820000	0.0813841	0.664	2.31722	0.0813841	0.664	2.31722	0.000125708	0.564527	14.6677	0.000125708	0.564527	14.6677	0.000125708
P50213	P50213;H0YL72;H0YLI6;H0YMU3;P50213-2;H0YKD0;B7Z9J8;H0YM64;H0YNF5	P50213;H0YL72;H0YLI6;H0YMU3;P50213-2;H0YKD0;B7Z9J8	Isocitrate dehydrogenase [NAD] subunit alpha, mitochondrial	IDH3A	0	0	-0.55582	0.000128474	-0.55582	0.000128474	-0.4082	0.0454471	2	+	26.676	26.6335	26.0791	26.9326	27.0417	27.2125	-0.571298	-0.609603	-0.576446	-0.0375649	-0.0206263	0.0870184					1	1	1.3232e-61	5201800000	2877000000	2324800000	0.0454471	-0.5994	-2.87047	0.0454471	-0.5994	-2.87047	0.000128474	-0.595391	-14.5869	0.000128474	-0.595391	-14.5869	0.000128474
Q16740	Q16740;M0R208;M0QYV5	Q16740;M0R208	Putative ATP-dependent Clp protease proteolytic subunit, mitochondrial;ATP-dependent Clp protease proteolytic subunit	CLPP	0	0	-0.299707	0.000128839	-0.299707	0.000128839	-0.0089	0.43003	2	+	25.6407	25.7076	24.6784	25.5487	25.712	25.6496	-0.520307	-0.471228	-0.45259	-0.165204	-0.171521	-0.18563					1	1	3.7137e-92	2159300000	1152300000	1007100000	0.43003	-0.294533	-0.876941	0.43003	-0.294533	-0.876941	0.000128839	-0.307257	-14.5764	0.000128839	-0.307257	-14.5764	0.000128839
Q9Y3C8	Q9Y3C8	Q9Y3C8	Ubiquitin-fold modifier-conjugating enzyme 1	UFC1	0	0	-0.529249	0.000131198	-0.529249	0.000131198	-0.2975	0.115584	2	+	24.5155	24.4459	24.1666	24.8734	24.7434	24.4705	0.699411	0.613686	0.70387	1.30906	1.22545	1.22866					1	1	4.0792e-11	764220000	544760000	219450000	0.115584	-0.319768	-2.00402	0.115584	-0.319768	-2.00402	0.000131198	-0.582069	-14.5094	0.000131198	-0.582069	-14.5094	0.000131198
Q5VU59	Q5VU59;P06753-2;P06753-5;P06753-3;P06753-6;Q5VU61;P06753-4;D6R904;P06753-7;D6RFM2;H0YL80;K7EP68;H0YKX5;H0YKP3;H0YNC7;P09493-2;P09493-5;F5H7S3;H7BYY1;H0YK48;H0YL52;B7Z596;P09493-9;P09493-8;P09493-7;P09493-6;P09493-4;P09493-3;P09493-10;P09493;Q6ZN40	Q5VU59;P06753-2;P06753-5;P06753-3;P06753-6;Q5VU61;P06753-4	Tropomyosin alpha-3 chain	TPM3	0	0	0.432878	0.000131699	0.432878	0.000131699	0.7109	0.0387829	2	+	28.431	28.5906	28.9231	28.3143	27.8318	27.8797	0.624445	0.581767	0.535007	0.118058	0.170529	0.148889					1	1	0	11111000000	7427500000	3683000000	0.0387829	0.639633	3.02994	0.0387829	0.639633	3.02994	0.000131699	0.434581	14.4953	0.000131699	0.434581	14.4953	0.000131699
Q8WXF1	Q8WXF1;Q8WXF1-2;X6RDA4	Q8WXF1;Q8WXF1-2;X6RDA4	Paraspeckle component 1	PSPC1	0	0	-0.452489	0.000134491	-0.452489	0.000134491	-0.3317	0.357159	2	+	25.3241	25.4463	23.981	24.9336	25.6558	25.8734	0.311107	0.213456	0.309924	0.761756	0.762413	0.796833					1	1	9.4909e-158	1830200000	1264000000	566270000	0.357159	-0.570466	-1.03978	0.357159	-0.570466	-1.03978	0.000134491	-0.495505	-14.4183	0.000134491	-0.495505	-14.4183	0.000134491
Q02750	Q02750-2;Q02750;H3BRW9	Q02750-2;Q02750	Dual specificity mitogen-activated protein kinase kinase 1	MAP2K1	1	1	-1.18467	0.000136649	-1.18467	0.000136649	-1.2085	0.0295628	2	+	22.7757	23.121	23.8752	24.2441	24.6437	24.3295	-0.842136	-0.9453	-1.07781	0.156183	0.239367	0.320842					1	1	4.4011e-74	661390000	376240000	285150000	0.0295628	-1.14847	-3.31331	0.0295628	-1.14847	-3.31331	0.000136649	-1.19388	-14.3601	0.000136649	-1.19388	-14.3601	0.000136649
P09960	P09960;P09960-4;P09960-2;P09960-3;B4DEH5	P09960;P09960-4;P09960-2;P09960-3	Leukotriene A-4 hydrolase	LTA4H	1	1	-0.78833	0.000138785	-0.78833	0.000138785	-0.6792	0.0281342	2	+	27.7208	27.6887	26.9021	28.2432	28.5506	28.3679	1.41599	1.37658	1.24456	2.1037	2.16821	2.16491					1	1	0	7717200000	6409600000	1307600000	0.0281342	-0.950034	-3.36652	0.0281342	-0.950034	-3.36652	0.000138785	-0.799898	-14.3037	0.000138785	-0.799898	-14.3037	0.000138785
P09936	P09936;D6RE83;D6R956;D6R974;D6RF53	P09936;D6RE83;D6R956;D6R974	Ubiquitin carboxyl-terminal hydrolase isozyme L1	UCHL1	1	1	-0.946287	0.000141726	-0.946287	0.000141726	-0.7383	0.0314194	2	+	28.7789	29.0392	28.1741	29.4329	29.5172	29.5692	1.04734	0.939488	0.989993	1.87579	1.93628	2.08075					1	1	6.6218e-265	17242000000	14117000000	3124700000	0.0314194	-0.842367	-3.24853	0.0314194	-0.842367	-3.24853	0.000141726	-0.972001	-14.2277	0.000141726	-0.972001	-14.2277	0.000141726
Q9Y3A6	Q9Y3A6;B1AKT3;Q9Y3A6-2;M0R072	Q9Y3A6;B1AKT3;Q9Y3A6-2	Transmembrane emp24 domain-containing protein 5	TMED5	1	1	-1.13528	0.000144226	-1.13528	0.000144226	-0.6019	0.0689341	2	+	25.8983	25.9775	24.8245	26.6422	26.373	26.5002	0.427355	0.327476	0.494228	1.56263	1.56706	1.38585					1	1	9.5597e-80	2317100000	1691500000	625580000	0.0689341	-0.938367	-2.47017	0.0689341	-0.938367	-2.47017	0.000144226	-1.08883	-14.1646	0.000144226	-1.08883	-14.1646	0.000144226
Q9Y2H6	Q9Y2H6-2;Q9Y2H6;G5E9X3;H7C507	Q9Y2H6-2;Q9Y2H6;G5E9X3	Fibronectin type-III domain-containing protein 3A	FNDC3A	1	1	-1.12089	0.000152636	-1.12089	0.000152636	-1.2476	0.0175904	2	+	23.4918	23.1143	22.7866	23.8437	24.4698	24.3619	0.866372	0.684712	0.962582	2.03223	1.98726	1.97797					1	1	1.9764e-96	535330000	396320000	139000000	0.0175904	-1.09423	-3.89671	0.0175904	-1.09423	-3.89671	0.000152636	-1.16127	-13.962	0.000152636	-1.16127	-13.962	0.000152636
Q9NR46	Q9NR46;B7ZC38;Q9NR46-2;B7ZC39;F8WFB9;G5E9J1;H7C1Z6	Q9NR46;B7ZC38;Q9NR46-2;B7ZC39	Endophilin-B2	SH3GLB2	0	0	-0.342151	0.000156057	-0.342151	0.000156057	-0.0919	0.385318	2	+	23.9502	23.6263	23.8947	23.7934	24.0679	23.9866	-0.0290317	0.0174048	0.0539737	0.359556	0.344992	0.361614					1	1	9.667e-54	554520000	296140000	258380000	0.385318	-0.125567	-0.973752	0.385318	-0.125567	-0.973752	0.000156057	-0.341272	-13.8835	0.000156057	-0.341272	-13.8835	0.000156057
K7EJE8	K7EJE8;K7EKE6;P36776-2;P36776;F5GZ27;K7ER27;K7ERR6;K7EQF8;K7ER56	K7EJE8;K7EKE6;P36776-2;P36776;F5GZ27	Lon protease homolog, mitochondrial	LONP1	1	1	-0.639406	0.000156276	-0.639406	0.000156276	-0.4333	0.0212797	2	+	27.6264	27.653	27.1862	27.9965	28.0597	28.1422	-0.407975	-0.431909	-0.290323	0.231431	0.236729	0.2271					1	1	0	9463200000	5611100000	3852100000	0.0212797	-0.5776	-3.67594	0.0212797	-0.5776	-3.67594	0.000156276	-0.608489	-13.8785	0.000156276	-0.608489	-13.8785	0.000156276
P11586	P11586;F5H2F4;V9GYY3;V9GY75	P11586;F5H2F4	C-1-tetrahydrofolate synthase, cytoplasmic;Methylenetetrahydrofolate dehydrogenase;Methenyltetrahydrofolate cyclohydrolase;Formyltetrahydrofolate synthetase;C-1-tetrahydrofolate synthase, cytoplasmic, N-terminally processed	MTHFD1	1	1	0.62277	0.000158952	0.62277	0.000158952	0.8354	0.0133595	2	+	27.2291	27.422	27.2909	26.9078	26.39	26.4555	-0.56131	-0.539169	-0.654696	-1.13485	-1.18408	-1.21902					1	1	0	6589300000	3040000000	3549300000	0.0133595	0.729567	4.23099	0.0133595	0.729567	4.23099	0.000158952	0.594257	13.8187	0.000158952	0.594257	13.8187	0.000158952
P11177	P11177-2;P11177;P11177-3;C9J634;F8WF02	P11177-2;P11177;P11177-3;C9J634	Pyruvate dehydrogenase E1 component subunit beta, mitochondrial	PDHB	1	1	-0.602337	0.00015973	-0.602337	0.00015973	-0.2837	0.0742303	2	+	26.8605	26.7387	26.3463	27.0224	26.9673	27.1171	-0.242255	-0.315831	-0.264081	0.243231	0.338256	0.36385					1	1	1.4538e-232	4999800000	3009000000	1990800000	0.0742303	-0.3871	-2.40156	0.0742303	-0.3871	-2.40156	0.00015973	-0.589168	-13.8016	0.00015973	-0.589168	-13.8016	0.00015973
Q9UJA5	Q9UJA5;Q9UJA5-4;Q9UJA5-3;Q9UJA5-2	Q9UJA5;Q9UJA5-4;Q9UJA5-3;Q9UJA5-2	tRNA (adenine(58)-N(1))-methyltransferase non-catalytic subunit TRM6	TRMT6	0	0	0.415357	0.000164007	0.415357	0.000164007	0.4808	0.572405	2	+	22.4803	22.5303	21.447	22.2536	21.9995	21.4066	0.0454793	0.0146031	0.0805608	-0.348905	-0.432037	-0.369878					1	1	4.3594e-60	210790000	110740000	100040000	0.572405	0.265967	0.61402	0.572405	0.265967	0.61402	0.000164007	0.430488	13.7091	0.000164007	0.430488	13.7091	0.000164007
Q15907	Q15907;B4DMK0;P62491-2;J3KQP6;H3BMH2;H3BSC1;P62491;B4DQU5;M0R2D0;P57735	Q15907;B4DMK0;P62491-2;J3KQP6;H3BMH2;H3BSC1;P62491	Ras-related protein Rab-11B;Ras-related protein Rab-11A	RAB11B;RAB11A	0	0	-0.51757	0.000167795	-0.51757	0.000167795	-0.1932	0.013317	2	+	26.869	26.9002	26.7463	27.1744	27.0537	27.0622	-0.312776	-0.38703	-0.294429	0.132507	0.209242	0.204794					1	1	2.6629e-201	5010100000	2966600000	2043500000	0.013317	-0.258267	-4.23497	0.013317	-0.258267	-4.23497	0.000167795	-0.513593	-13.6297	0.000167795	-0.513593	-13.6297	0.000167795
Q9P2E9	Q9P2E9;F8W7S5;A2A2S5;V9GY78;Q8N4C6-6;F8W6D3;Q8N4C6-11;H0YDJ4;H9KV85;E9PN67;Q8N4C6-4;C9J066;Q8N4C6-9;Q8N4C6-2;Q8N4C6;Q8N4C6-5;Q8N4C6-10;Q8N4C6-7	Q9P2E9;F8W7S5	Ribosome-binding protein 1	RRBP1	0	0	-0.43659	0.000170429	-0.43659	0.000170429	-0.1392	0.149712	2	+	29.0061	29.1362	29.2765	29.2404	29.3634	29.2754	1.98877	1.93703	2.04508	2.41413	2.44097	2.42536					1	1	0	16691000000	14341000000	2349600000	0.149712	-0.153467	-1.77984	0.149712	-0.153467	-1.77984	0.000170429	-0.436531	-13.5758	0.000170429	-0.436531	-13.5758	0.000170429
Q9NY93	Q9NY93-2;Q9NY93;G3V0G3;F8WDT8;H7C3E9;F8WEI3;H7BZN7	Q9NY93-2;Q9NY93;G3V0G3;F8WDT8;H7C3E9	Probable ATP-dependent RNA helicase DDX56	DDX56	1	1	0.802657	0.000172763	0.802657	0.000172763	1.4532	0.0176786	2	+	21.668	21.7174	22.1821	21.1376	20.2642	20.2605	0.185827	0.245608	0.153639	-0.618741	NaN	-0.614919					1	1	7.7655e-60	104040000	55166000	48877000	0.0176786	1.30173	3.8908	0.0176786	1.30173	3.8908	0.000172763	0.811855	23.3194	0.00536638	0.990226	5.48911	0.00536638
O95861	O95861;O95861-4;O95861-3;O95861-2;A6NF51;F8VVW8;F8VZG4;F8W1J0;F8VRY7	O95861;O95861-4;O95861-3;O95861-2;A6NF51	3(2),5-bisphosphate nucleotidase 1	BPNT1	1	1	-0.934268	0.000179621	-0.934268	0.000179621	-0.5654	0.0302114	2	+	24.8216	24.8044	25.0867	25.8508	25.387	25.3322	-0.441622	-0.438629	-0.614005	0.421556	0.492646	0.582953					1	1	4.4319e-130	1618600000	934320000	684320000	0.0302114	-0.619099	-3.29014	0.0302114	-0.619099	-3.29014	0.000179621	-0.997137	-13.3954	0.000179621	-0.997137	-13.3954	0.000179621
P28070	P28070	P28070	Proteasome subunit beta type-4	PSMB4	0	0	-0.460769	0.000183683	-0.460769	0.000183683	-0.3015	0.412101	2	+	26.1342	26.337	24.8684	25.748	26.6084	26.4357	0.482955	0.440282	0.552418	0.962894	0.943724	0.929817					1	1	1.1001e-147	2847200000	1985800000	861310000	0.412101	-0.484166	-0.914698	0.412101	-0.484166	-0.914698	0.000183683	-0.453593	-13.3194	0.000183683	-0.453593	-13.3194	0.000183683
Q96IV0	Q96IV0-2;Q96IV0;Q96IV0-5;H0Y2P2;Q96IV0-3;Q96IV0-4;Q9NV10;C9JU75	Q96IV0-2;Q96IV0;Q96IV0-5;H0Y2P2;Q96IV0-3	Peptide-N(4)-(N-acetyl-beta-glucosaminyl)asparagine amidase	NGLY1	1	1	-2.00808	0.000185001	-2.00808	0.000185001	-22.4772	5.93705e-05	2	+	NaN	NaN	NaN	22.8288	22.4772	22.4062	NaN	NaN	NaN	2.00808	1.69661	2.12023				1		1	6.7529e-27	43887000	36115000	7772300	1	NaN	0	5.93705e-05	-3.23813	-17.7361	1	NaN	0	0.000185001	-3.48687	-13.2951	0.000185001
P06576	P06576;F8VPV9;H0YH81;F8W079;H0YI37;F8VQY0	P06576;F8VPV9;H0YH81;F8W079	ATP synthase subunit beta, mitochondrial;ATP synthase subunit beta	ATP5B	0	0	-0.264144	0.000185451	-0.264144	0.000185451	-0.2066	0.24321	2	+	30.9014	30.999	30.2326	30.8625	31.108	31.2582	-0.268403	-0.306725	-0.253442	-0.0218993	-0.00425863	0.0239158					1	1	0	89457000000	50921000000	38536000000	0.24321	-0.365233	-1.3677	0.24321	-0.365233	-1.3677	0.000185451	-0.275442	-13.2869	0.000185451	-0.275442	-13.2869	0.000185451
Q9GZZ9	Q9GZZ9;Q9GZZ9-2;E7EQ61;E7EWE1;C9J5W5;C9JRV9;C9J0F6	Q9GZZ9;Q9GZZ9-2;E7EQ61;E7EWE1;C9J5W5;C9JRV9	Ubiquitin-like modifier-activating enzyme 5	UBA5	1	1	-0.656889	0.000186017	-0.656889	0.000186017	-0.5975	0.150985	2	+	25.0588	25.06	23.7449	25.0369	25.8276	25.6563	0.364574	0.432521	0.531337	1.08614	1.11489	1.08941					1	1	1.7859e-96	1446500000	1043900000	402640000	0.150985	-0.8857	-1.77258	0.150985	-0.8857	-1.77258	0.000186017	-0.654002	-13.2766	0.000186017	-0.654002	-13.2766	0.000186017
P61011	P61011;P61011-2;G3V4F7;G3V480;G3V346;G3V3L9	P61011;P61011-2;G3V4F7	Signal recognition particle 54 kDa protein	SRP54	0	0	-0.543581	0.000189985	-0.543581	0.000189985	-0.1421	0.471237	2	+	25.1838	25.1469	24.8428	24.9093	25.4238	25.289	0.852999	0.791975	0.920627	1.44578	1.38197	1.39658					1	1	0	1198700000	868080000	330620000	0.471237	-0.149533	-0.794776	0.471237	-0.149533	-0.794776	0.000189985	-0.552911	-13.2054	0.000189985	-0.552911	-13.2054	0.000189985
O00764	O00764;F2Z2Y4;O00764-2;O00764-3;A8MV33	O00764;F2Z2Y4;O00764-2;O00764-3	Pyridoxal kinase	PDXK	1	1	-1.25868	0.000197079	-1.25868	0.000197079	-1.1691	0.360053	2	+	25.1676	24.9778	23.0473	23.9576	26.1469	26.1896	0.431703	0.377992	0.241759	1.47528	1.63667	1.74675					1	1	2.4418e-172	1715100000	1253600000	461480000	0.360053	-1.0338	-1.03279	0.360053	-1.0338	-1.03279	0.000197079	-1.26908	-13.0826	0.000197079	-1.26908	-13.0826	0.000197079
P22102	P22102;P22102-2;B4DJ93;F8WD69;C9JBJ1;C9JTV6;C9JZG2;C9JKQ7;H7C366	P22102	Trifunctional purine biosynthetic protein adenosine-3;Phosphoribosylamine--glycine ligase;Phosphoribosylformylglycinamidine cyclo-ligase;Phosphoribosylglycinamide formyltransferase	GART	0	0	0.481177	0.000204843	0.481177	0.000204843	0.7561	0.0527224	2	+	26.6772	26.6514	26.0708	25.8953	25.8828	25.9827	-0.474426	-0.510455	-0.52799	-0.998916	-0.900214	-0.991632					1	1	0	4132000000	1937400000	2194600000	0.0527224	0.5462	2.72485	0.0527224	0.5462	2.72485	0.000204843	0.459297	12.9544	0.000204843	0.459297	12.9544	0.000204843
Q9Y305	Q9Y305-2;Q9Y305;Q9Y305-4;Q9Y305-3;H7C5Q2;C9J7L8	Q9Y305-2;Q9Y305;Q9Y305-4;Q9Y305-3;H7C5Q2	Acyl-coenzyme A thioesterase 9, mitochondrial	ACOT9	0	0	-0.443135	0.000206949	-0.443135	0.000206949	0.045	0.406519	2	+	23.7717	23.8748	23.8236	23.6423	23.8565	23.7786	-0.076808	-0.156974	-0.102429	0.272238	0.34505	0.340706					1	1	2.1649e-55	639450000	362010000	277440000	0.406519	0.0642331	0.926734	0.406519	0.0642331	0.926734	0.000206949	-0.431401	-12.9207	0.000206949	-0.431401	-12.9207	0.000206949
Q9Y320	Q9Y320-2;Q9Y320;E9PSF0;E9PRL5;H3BSU7;E9PLR1;G3V155	Q9Y320-2;Q9Y320	Thioredoxin-related transmembrane protein 2	TMX2	0	0	-0.541562	0.000209054	-0.541562	0.000209054	-0.3149	0.363483	2	+	23.6989	23.5224	23.4305	23.8373	23.4189	23.945	0.315674	0.384716	0.453818	0.898842	0.926278	0.939848					1	1	8.1609e-53	427240000	290750000	136480000	0.363483	-0.183133	-1.02457	0.363483	-0.183133	-1.02457	0.000209054	-0.53692	-12.8874	0.000209054	-0.53692	-12.8874	0.000209054
P29218	P29218;P29218-3;E5RIP7;H0YBL1;E5RG94;E5RHE9;E5RI82;P29218-2;E5RGY4;E5RIF4;E5RG13	P29218;P29218-3;E5RIP7;H0YBL1;E5RG94;E5RHE9;E5RI82;P29218-2;E5RGY4	Inositol monophosphatase 1	IMPA1	1	1	-0.841699	0.000212526	-0.841699	0.000212526	-0.448	0.0305675	2	+	23.5662	23.5652	23.7178	24.3943	23.9303	24.0142	-0.817077	-0.847724	-0.952872	-0.0961002	-0.00602497	0.0900773					1	1	2.0183e-38	656060000	346110000	309950000	0.0305675	-0.496533	-3.27768	0.0305675	-0.496533	-3.27768	0.000212526	-0.868542	-12.8334	0.000212526	-0.868542	-12.8334	0.000212526
Q96M27	Q96M27;Q96M27-3;Q96M27-2;Q96M27-5;Q96M27-4	Q96M27;Q96M27-3;Q96M27-2;Q96M27-5;Q96M27-4	Protein PRRC1	PRRC1	1	1	-1.00994	0.000212671	-1.00994	0.000212671	-1.1749	0.123784	2	+	24.0249	24.1725	21.6703	24.4263	25.204	25.1998	0.769798	0.67046	0.690353	1.52701	1.70029	1.74926					1	1	2.4223e-141	826090000	629500000	196590000	0.123784	-1.65413	-1.94417	0.123784	-1.65413	-1.94417	0.000212671	-0.948652	-12.8311	0.000212671	-0.948652	-12.8311	0.000212671
Q96JB5	Q96JB5;F5H3I5;Q96JB5-2;Q96JB5-3;J3QQY1;J3QRM1;J3QL86;J3QS62;J3KRK4;J3KS63;J3KRI2;J3KTA5;J3QL95	Q96JB5;F5H3I5;Q96JB5-2;Q96JB5-3;J3QQY1	CDK5 regulatory subunit-associated protein 3	CDK5RAP3	1	1	-1.09971	0.000220809	-1.09971	0.000220809	-0.7902	0.0253646	2	+	25.648	25.4776	24.7518	26.2678	26.2023	26.2882	0.746144	0.74952	0.616708	1.65963	1.90857	1.84585					1	1	0	2139900000	1532400000	607510000	0.0253646	-0.960299	-3.47945	0.0253646	-0.960299	-3.47945	0.000220809	-1.10056	-12.7088	0.000220809	-1.10056	-12.7088	0.000220809
P62258	P62258;P62258-2;B4DJF2;I3L3T1;K7EM20;K7EIT4;I3L0W5	P62258;P62258-2	14-3-3 protein epsilon	YWHAE	0	0	-0.406706	0.00022532	-0.406706	0.00022532	-0.1147	0.222412	2	+	29.691	29.7509	29.234	29.7089	29.9126	29.8057	0.11381	0.0688104	0.0131696	0.443731	0.487841	0.475516					1	1	0	32004000000	20358000000	11646000000	0.222412	-0.250434	-1.44332	0.222412	-0.250434	-1.44332	0.00022532	-0.403766	-12.6434	0.00022532	-0.403766	-12.6434	0.00022532
P36957	P36957;B7Z5W8;Q86SW4;H0YJF9;G3V5M3;G3V3F0	P36957;B7Z5W8;Q86SW4	Dihydrolipoyllysine-residue succinyltransferase component of 2-oxoglutarate dehydrogenase complex, mitochondrial	DLST	1	1	-0.840179	0.000227804	-0.840179	0.000227804	-0.5825	0.0260423	2	+	25.7497	25.726	25.0477	26.2755	26.3085	26.3269	-0.282368	-0.288132	-0.144364	0.586743	0.457136	0.557811					1	1	4.922e-127	2555600000	1505600000	1050000000	0.0260423	-0.795833	-3.45051	0.0260423	-0.795833	-3.45051	0.000227804	-0.772185	-12.6081	0.000227804	-0.772185	-12.6081	0.000227804
O43707	O43707;O43707-2;O43707-3;F5GXS2;H7C144;P12814-2;P12814;P12814-3;P12814-4;H9KV75;P35609-2;K7EJH8;H7C5W8;G3V2W4;G3V2N5;K7EP19;G3V5M4;H0YJ11;H0YJW3;G3V2E8;G3V2X9;B7Z4P8	O43707;O43707-2;O43707-3;F5GXS2	Alpha-actinin-4	ACTN4	1	1	-0.618605	0.0002298	-0.618605	0.0002298	-0.3918	0.0312047	2	+	28.8117	28.8719	28.4565	29.0685	29.2144	29.2035	0.365269	0.282231	0.226859	0.831315	0.903827	0.900836					1	1	0	18843000000	12501000000	6341500000	0.0312047	-0.448767	-3.25579	0.0312047	-0.448767	-3.25579	0.0002298	-0.587207	-12.58	0.0002298	-0.587207	-12.58	0.0002298
Q4G176	Q4G176;F5H5A1;F5H755;F5H362;F5H2G6;H0YGC7;F5H3B2;H0YH37;F5GX20	Q4G176;F5H5A1;F5H755;F5H362;F5H2G6	Acyl-CoA synthetase family member 3, mitochondrial	ACSF3	1	1	-1.28525	0.000237657	-1.28525	0.000237657	-1.6542	0.0719376	2	+	22.9878	22.9145	21.016	23.3231	24.5687	24.7981	0.116028	0.0517238	NaN	1.3954	1.25659	1.36913					1	1	2.2842e-83	617210000	436300000	180910000	0.0719376	-1.92387	-2.43056	0.0719376	-1.92387	-2.43056	0.000237657	-1.2565	-20.9567	0.00668387	-1.55385	-5.16306	0.00668387
P00491	P00491;G3V5M2;G3V2H3;G3V393	P00491;G3V5M2	Purine nucleoside phosphorylase	PNP	1	1	0.961422	0.000244101	0.961422	0.000244101	1.1721	0.0887086	2	+	26.6465	26.676	25.7094	25.8257	25.4485	25.4744	-0.322846	-0.335568	-0.535057	-1.24824	-1.31991	-1.29699					1	1	5.6689e-147	3780000000	1641000000	2139000000	0.0887086	0.7611	2.23912	0.0887086	0.7611	2.23912	0.000244101	0.890555	12.3876	0.000244101	0.890555	12.3876	0.000244101
P61026	P61026	P61026	Ras-related protein Rab-10	RAB10	0	0	-0.37397	0.000251079	-0.37397	0.000251079	-0.2287	0.576199	2	+	24.6696	24.4339	25.1455	24.8285	24.8983	24.9064	-0.445525	-0.435121	-0.488189	-0.0609634	-0.0715555	-0.14032					1	1	1.8113e-70	1051900000	563260000	488680000	0.576199	-0.128067	-0.607697	0.576199	-0.128067	-0.607697	0.000251079	-0.365332	-12.2987	0.000251079	-0.365332	-12.2987	0.000251079
Q8WWI5	Q8WWI5-3;Q8WWI5-2;Q8WWI5;H9KV47	Q8WWI5-3;Q8WWI5-2;Q8WWI5;H9KV47	Choline transporter-like protein 1	SLC44A1	1	1	-1.86572	0.000255915	-1.86572	0.000255915	-2.1321	0.0127679	2	+	21.1108	21.0666	19.4943	22.6263	23.1987	23.614	-1.49057	-1.44499	-1.18396	0.148416	0.487386	0.420734					1	1	5.7569e-22	291240000	157410000	133830000	0.0127679	-2.5891	-4.28785	0.0127679	-2.5891	-4.28785	0.000255915	-1.72535	-12.2389	0.000255915	-1.72535	-12.2389	0.000255915
E7EP00	E7EP00;P53992;G5EA31;B4DZT4	E7EP00;P53992;G5EA31	Protein transport protein Sec24C	SEC24C	1	1	-0.687615	0.000257103	-0.687615	0.000257103	-0.1549	0.190623	2	+	25.0894	25.0014	25.194	25.5084	25.1265	25.2443	0.270528	0.155554	0.105544	0.790011	0.864235	0.843169					1	1	5.1196e-108	1612100000	927730000	684390000	0.190623	-0.198133	-1.5739	0.190623	-0.198133	-1.5739	0.000257103	-0.655263	-12.2244	0.000257103	-0.655263	-12.2244	0.000257103
P00505	P00505;P00505-2	P00505;P00505-2	Aspartate aminotransferase, mitochondrial	GOT2	1	1	-0.622008	0.000257172	-0.622008	0.000257172	-0.3154	0.0643096	2	+	27.558	27.6293	27.121	28.2955	27.8118	27.8734	-1.15442	-1.21443	-1.11006	-0.466754	-0.532412	-0.608945					1	1	2.6272e-244	11031000000	4969500000	6061300000	0.0643096	-0.557467	-2.53518	0.0643096	-0.557467	-2.53518	0.000257172	-0.623603	-12.2236	0.000257172	-0.623603	-12.2236	0.000257172
Q9H0U3	Q9H0U3;Q6P577	Q9H0U3;Q6P577	Magnesium transporter protein 1	MAGT1	1	1	-1.33251	0.000258858	-1.33251	0.000258858	-0.9794	0.0213729	2	+	24.921	25.1399	25.7143	26.1684	26.1193	26.1018	0.504552	0.638093	0.758715	2.12363	1.83943	1.9706					1	1	5.6351e-48	1886300000	1510200000	376100000	0.0213729	-0.871434	-3.67097	0.0213729	-0.871434	-3.67097	0.000258858	-1.3441	-12.2032	0.000258858	-1.3441	-12.2032	0.000258858
P55735	P55735;P55735-2;P55735-3;A8MXL6;E7ERC8	P55735;P55735-2;P55735-3;A8MXL6	Protein SEC13 homolog	SEC13	1	1	-0.59356	0.000260248	-0.59356	0.000260248	-0.1443	0.587762	2	+	26.1487	26.2755	24.2292	25.1685	26.293	26.5882	0.76273	0.74324	0.606381	1.31216	1.37253	1.3368					1	1	2.3633e-250	2690700000	2010200000	680430000	0.587762	-0.465433	-0.588599	0.587762	-0.465433	-0.588599	0.000260248	-0.63638	-12.1865	0.000260248	-0.63638	-12.1865	0.000260248
P62195	P62195;P62195-2;J3QQM1;J3QSA9;J3KRP2;J3QLH6;J3QSE0;J3QRW1;J3QRR3;J3KTQ9	P62195;P62195-2;J3QQM1;J3QSA9;J3KRP2;J3QLH6	26S protease regulatory subunit 8	PSMC5	0	0	-0.182658	0.000260482	-0.182658	0.000260482	0.0437	0.546741	2	+	26.5224	26.5285	25.6344	26.3207	26.4811	26.4787	0.252395	0.250671	0.271401	0.435053	0.458611	0.413671					1	1	0	3510200000	2234100000	1276100000	0.546741	-0.1984	-0.657552	0.546741	-0.1984	-0.657552	0.000260482	-0.177623	-12.1837	0.000260482	-0.177623	-12.1837	0.000260482
P10515	P10515;H0YDD4;F5H7M3;E9PEJ4	P10515;H0YDD4;F5H7M3;E9PEJ4	Dihydrolipoyllysine-residue acetyltransferase component of pyruvate dehydrogenase complex, mitochondrial	DLAT	1	1	-0.657404	0.000272629	-0.657404	0.000272629	-0.3865	0.0802964	2	+	26.0284	26.0212	25.1429	26.3476	26.4077	26.5228	-0.658898	-0.712247	-0.546921	0.0307479	-0.00149373	-0.0397211					1	1	2.806e-148	3546100000	1879400000	1666700000	0.0802964	-0.6952	-2.3295	0.0802964	-0.6952	-2.3295	0.000272629	-0.635866	-12.0425	0.000272629	-0.635866	-12.0425	0.000272629
P50416	P50416;P50416-2;H3BMD2;H3BUJ0;H3BP22;H3BUV7	P50416;P50416-2	Carnitine O-palmitoyltransferase 1, liver isoform	CPT1A	1	1	0.700063	0.000276194	0.700063	0.000276194	1.1306	0.0239398	2	+	25.2237	25.399	26.0278	24.8315	24.2165	24.2684	0.0482006	0.0460931	0.230382	-0.639715	-0.651862	-0.707336					1	1	1.0749e-172	1410900000	768850000	642030000	0.0239398	1.11137	3.54341	0.0239398	1.11137	3.54341	0.000276194	0.77453	12.0026	0.000276194	0.77453	12.0026	0.000276194
E7ETZ4	E7ETZ4;Q9Y6E2;B5MCH7;B5MCE7;Q75MG1;E7EMS9;E9PFD4;C9JF98;F8WDX8	E7ETZ4;Q9Y6E2;B5MCH7;B5MCE7;Q75MG1	Basic leucine zipper and W2 domain-containing protein 2	BZW2	0	0	0.377988	0.000276485	0.377988	0.000276485	0.8725	0.059656	2	+	23.9614	23.9324	23.551	23.5399	23.0599	22.7231	-0.465153	-0.378192	-0.416029	-0.814115	-0.754584	-0.794017					1	1	4.8862e-173	517480000	245550000	271930000	0.059656	0.7073	2.60623	0.059656	0.7073	2.60623	0.000276485	0.367781	11.9994	0.000276485	0.367781	11.9994	0.000276485
Q9H8Y8	Q9H8Y8;Q9H8Y8-3;Q9H8Y8-2;C9J9V9	Q9H8Y8;Q9H8Y8-3;Q9H8Y8-2	Golgi reassembly-stacking protein 2	GORASP2	1	1	-1.70827	0.000278183	-1.70827	0.000278183	-1.6379	0.0325004	2	+	24.3288	24.1692	22.6912	25.1099	25.8071	26.3027	0.297473	0.320012	0.543173	1.85186	2.24508	2.02828					1	1	6.2782e-110	1374700000	1095600000	279090000	0.0325004	-2.01017	-3.21286	0.0325004	-2.01017	-3.21286	0.000278183	-1.65485	-11.9806	0.000278183	-1.65485	-11.9806	0.000278183
P49368	P49368;P49368-2;B4DUR8;E9PRC8;Q5SZX6;Q5SZW8;E9PQ35;E9PM09;Q5SZX9	P49368;P49368-2;B4DUR8	T-complex protein 1 subunit gamma	CCT3	0	0	0.127808	0.000278292	0.127808	0.000278292	0.3917	0.623702	2	+	28.149	28.2283	27.3625	27.7573	27.5368	27.9639	-0.527361	-0.52034	-0.550371	-0.643338	-0.655297	-0.655169					1	1	0	11583000000	6044600000	5537900000	0.623702	0.1606	0.530734	0.623702	0.1606	0.530734	0.000278292	0.118577	11.9794	0.000278292	0.118577	11.9794	0.000278292
P55060	P55060-3;P55060;P55060-4;B4DUC5;P55060-2	P55060-3;P55060;P55060-4;B4DUC5	Exportin-2	CSE1L	0	0	0.509343	0.000281814	0.509343	0.000281814	0.6206	0.0173405	2	+	29.932	30.2441	29.8674	29.5833	29.3114	29.1649	-0.457232	-0.41396	-0.418439	-0.883067	-0.927782	-1.02159					1	1	0	31099000000	21429000000	9669600000	0.0173405	0.6613	3.91364	0.0173405	0.6613	3.91364	0.000281814	0.514271	11.9409	0.000281814	0.514271	11.9409	0.000281814
K3W4U1	K3W4U1;P06734;M0R1R5	K3W4U1;P06734	Low affinity immunoglobulin epsilon Fc receptor;Low affinity immunoglobulin epsilon Fc receptor membrane-bound form;Low affinity immunoglobulin epsilon Fc receptor soluble form	FCER2	1	1	-2.87489	0.000284408	-2.87489	0.000284408	-24.9292	0.00354488	2	+	NaN	NaN	NaN	24.4671	24.9292	25.2177	NaN	NaN	NaN	2.30422	2.87489	3.08706				1		1	7.9116e-57	473730000	453180000	20543000	1	NaN	0	0.00354488	-5.44482	-6.1505	1	NaN	0	0.000284408	-3.71433	-11.913	0.000284408
P61225	P61225	P61225	Ras-related protein Rap-2b	RAP2B	0	0	-0.484838	0.000289978	-0.484838	0.000289978	0.1258	0.911858	2	+	22.7989	22.7939	21.9978	22.159	22.6681	22.8845	-0.461517	-0.40055	-0.391658	0.0842879	0.179393	0.0518247					1	1	9.0373e-39	318540000	167310000	151230000	0.911858	-0.0403334	-0.117862	0.911858	-0.0403334	-0.117862	0.000289978	-0.523077	-11.854	0.000289978	-0.523077	-11.854	0.000289978
G3V5T0	G3V5T0;G3V4T6;G3V267;O43708;O43708-2;O43708-3;H0YJN8;G3V3B9	G3V5T0;G3V4T6;G3V267;O43708;O43708-2;O43708-3	Maleylacetoacetate isomerase	GSTZ1	1	1	-0.82585	0.000296541	-0.82585	0.000296541	-0.0328	0.868323	2	+	22.1769	21.8775	NaN	21.1974	22.06	22.5427	-0.343592	-0.338673	NaN	0.574128	0.484717	0.464139					1	1	7.1856e-47	208030000	104930000	103100000	0.868323	0.0938346	0.180419	0.584899	-0.360081	-0.593303	0.000296541	-0.848793	-19.4577	0.0408243	-1.27593	-2.97788	0.0408243
Q86UE4	Q86UE4;H0YBJ8	Q86UE4	Protein LYRIC	MTDH	1	1	-1.36365	0.000297689	-1.36365	0.000297689	-1.0762	0.0202746	2	+	26.9563	27.1579	27.7411	28.4227	28.2341	28.0695	0.973741	0.862931	1.23425	2.35072	2.30286	2.33739					1	1	0	6745600000	5389900000	1355700000	0.0202746	-0.957	-3.73126	0.0202746	-0.957	-3.73126	0.000297689	-1.30669	-11.7746	0.000297689	-1.30669	-11.7746	0.000297689
P55263	P55263;P55263-3;P55263-2;P55263-4	P55263;P55263-3;P55263-2;P55263-4	Adenosine kinase	ADK	1	1	-0.663635	0.000301447	-0.663635	0.000301447	-0.2985	0.0332093	2	+	25.2321	25.1153	25.2026	25.7173	25.5011	25.3662	0.22992	0.142471	0.228418	0.773024	0.937099	0.892053					1	1	1.1253e-116	1441500000	978190000	463260000	0.0332093	-0.344867	-3.19022	0.0332093	-0.344867	-3.19022	0.000301447	-0.667122	-11.7369	0.000301447	-0.667122	-11.7369	0.000301447
F2Z2V0	F2Z2V0;Q99829;B0QZ18;A6PVH9;E7ENH5;Q5JX58;Q5JX59;Q5JX60;Q5JX44;Q5JX56;Q5JX45;Q5JX55;Q5JX61;Q5JX52;Q5JX54;Q5JX57;E7EV27;H0Y524	F2Z2V0;Q99829;B0QZ18;A6PVH9;E7ENH5;Q5JX58;Q5JX59;Q5JX60;Q5JX44;Q5JX56;Q5JX45;Q5JX55;Q5JX61;Q5JX52	Copine-1	CPNE1	1	1	0.583788	0.000307202	0.583788	0.000307202	0.9129	0.0543724	2	+	26.1151	25.9703	25.2437	25.0754	25.0111	25.0574	0.91384	0.865372	0.752825	0.263097	0.291282	0.281584					1	1	6.2329e-89	1649800000	1104200000	545630000	0.0543724	0.728401	2.69505	0.0543724	0.728401	2.69505	0.000307202	0.565358	11.6802	0.000307202	0.565358	11.6802	0.000307202
P45880	P45880;P45880-2;P45880-1;B4DKM5;Q5JSD2;Q5JSD1;A2A3S1	P45880;P45880-2;P45880-1;B4DKM5;Q5JSD2;Q5JSD1	Voltage-dependent anion-selective channel protein 2	VDAC2	0	0	-0.559478	0.000308461	-0.559478	0.000308461	-0.5044	0.129737	2	+	27.5705	27.5944	27.8728	28.4392	27.7555	28.0988	-0.701028	-0.766827	-0.605305	-0.14155	-0.139142	-0.148251					1	1	8.1314e-190	9222600000	4880700000	4341900000	0.129737	-0.4186	-1.90335	0.129737	-0.4186	-1.90335	0.000308461	-0.548072	-11.6679	0.000308461	-0.548072	-11.6679	0.000308461
Q9UMX0	Q9UMX0;H0YDS0;H0YEZ9	Q9UMX0	Ubiquilin-1	UBQLN1	1	1	-0.814441	0.000309476	-0.814441	0.000309476	-0.4248	0.110614	2	+	25.8325	25.9624	25.411	25.9101	26.2573	26.3348	0.158618	0.187601	0.0297155	0.83412	0.989981	0.973059					1	1	0	2377000000	1602200000	774820000	0.110614	-0.4321	-2.04262	0.110614	-0.4321	-2.04262	0.000309476	-0.807076	-11.6581	0.000309476	-0.807076	-11.6581	0.000309476
P60174	P60174-1;P60174;P60174-4;U3KPZ0;U3KQF3;U3KPS5	P60174-1;P60174;P60174-4	Triosephosphate isomerase	TPI1	0	0	0.308484	0.000310956	0.308484	0.000310956	0.6009	0.134228	2	+	30.029	29.9955	29.4614	29.3871	29.3946	29.5992	0.304229	0.295998	0.368325	-0.0042545	0.0124669	-0.0465309					1	1	0	32120000000	20135000000	11985000000	0.134228	0.368333	1.87388	0.134228	0.368333	1.87388	0.000310956	0.335623	11.6439	0.000310956	0.335623	11.6439	0.000310956
F5H223	F5H223;Q13561;Q13561-3;Q13561-2;F5H2S7;H0YI98;F8W1I6;F8VW18;F8VX93;F8VRV7	F5H223;Q13561;Q13561-3;Q13561-2;F5H2S7;H0YI98;F8W1I6;F8VW18	Dynactin subunit 2	DCTN2	0	0	0.353847	0.000314867	0.353847	0.000314867	0.6207	0.0161648	2	+	24.9371	25.147	24.6941	24.1345	24.3164	24.4369	0.470609	0.542086	0.489247	0.0907384	0.1354	0.171635					1	1	2.0952e-277	1008100000	638870000	369240000	0.0161648	0.630133	3.99742	0.0161648	0.630133	3.99742	0.000314867	0.368056	11.6067	0.000314867	0.368056	11.6067	0.000314867
Q12788	Q12788;J3KNP2;H3BN88	Q12788;J3KNP2	Transducin beta-like protein 3	TBL3	1	1	0.719922	0.000315613	0.719922	0.000315613	1.1501	0.0293812	2	+	23.8194	23.8422	24.3819	23.4048	22.349	22.6921	-0.373118	-0.363707	-0.517325	-1.02685	-1.12186	-1.09304					1	1	2.5253e-144	555320000	258890000	296430000	0.0293812	1.1992	3.3199	0.0293812	1.1992	3.3199	0.000315613	0.662535	11.5996	0.000315613	0.662535	11.5996	0.000315613
Q00765	Q00765;E2QRG8	Q00765	Receptor expression-enhancing protein 5	REEP5	1	1	-1.1107	0.000320211	-1.1107	0.000320211	-0.2561	0.789029	2	+	24.4378	24.1812	25.5546	24.6939	25.6578	24.3198	0.911641	0.873574	1.00552	1.78866	2.02688	2.02234					1	1	1.1284e-23	819970000	632970000	187010000	0.789029	-0.165967	-0.286069	0.789029	-0.165967	-0.286069	0.000320211	-1.01572	-11.5567	0.000320211	-1.01572	-11.5567	0.000320211
P34932	P34932	P34932	Heat shock 70 kDa protein 4	HSPA4	0	0	-0.28143	0.000322267	-0.28143	0.000322267	-0.0933	0.201417	2	+	27.2923	27.3359	26.781	27.3856	27.4722	27.3791	-0.134942	-0.117236	-0.179595	0.112972	0.146488	0.170143					1	1	0	6665800000	3938500000	2727300000	0.201417	-0.275901	-1.52723	0.201417	-0.275901	-1.52723	0.000322267	-0.287125	-11.5378	0.000322267	-0.287125	-11.5378	0.000322267
Q6NUK1	Q6NUK1;Q6NUK1-2;H3BMI3;J3KN42	Q6NUK1;Q6NUK1-2	Calcium-binding mitochondrial carrier protein SCaMC-1	SLC25A24	1	1	-1.0126	0.000323803	-1.0126	0.000323803	-1.0477	0.024688	2	+	23.6268	23.3802	22.4189	24.3962	24.4279	24.4925	-0.0797522	-0.0187922	NaN	0.981186	0.864233	0.963326					1	1	1.2378e-130	655660000	428430000	227220000	0.024688	-1.2969	-3.50928	0.024688	-1.2969	-3.50928	0.000323803	-0.985521	-18.8919	0.0408584	-1.48153	-2.97704	0.0408584
P23381	P23381;P23381-2;G3V3H8;G3V3Y5;G3V277;G3V423;G3V5U1;G3V456;G3V3P2;G3V227;H0YJP3;G3V3X0;G3V2Y7;G3V4C7;G3V4N8;G3V5W1;G3V3S7;G3V2F2;G3V3R3;G3V4S4;G3V313;G3V339;G3V2C0;G3V5H5;P78534;G3V4A3;G3V4Q0;G3V4N0	P23381;P23381-2	Tryptophan--tRNA ligase, cytoplasmic;T1-TrpRS;T2-TrpRS	WARS	0	0	-0.47078	0.000325922	-0.47078	0.000325922	-0.4377	0.292191	2	+	31.1856	31.2263	30.4336	30.8422	31.8057	31.6233	3.2524	3.29188	3.21608	3.72318	3.82771	3.70857					1	1	0	64885000000	60875000000	4009600000	0.292191	-0.475234	-1.21204	0.292191	-0.475234	-1.21204	0.000325922	-0.499697	-11.5045	0.000325922	-0.499697	-11.5045	0.000325922
P08195	P08195-2;P08195-3;F5GZS6;P08195;J3KPF3;P08195-4;F5H0E2;H0YFS2;F5H867;F5GZI0;F5GZR9;H0YFX4	P08195-2;P08195-3;F5GZS6;P08195;J3KPF3;P08195-4	4F2 cell-surface antigen heavy chain	SLC3A2	0	0	0.290903	0.000328333	0.290903	0.000328333	0.5153	0.0998749	2	+	27.5375	27.7706	27.0922	26.9974	27.0939	27.0222	-0.29724	-0.258711	-0.281366	-0.546256	-0.572269	-0.627287					1	1	0	6893300000	3677900000	3215400000	0.0998749	0.428933	2.13296	0.0998749	0.428933	2.13296	0.000328333	0.302832	11.4828	0.000328333	0.302832	11.4828	0.000328333
F8W1R7	F8W1R7;P60660-2;P60660;G3V1V0;J3KND3;G8JLA2;B7Z6Z4;G3V1Y7;F8VPF3;F8VZU9;F8W180;H0YI43;F8W1I5;F8VXL3	F8W1R7;P60660-2;P60660;G3V1V0;J3KND3;G8JLA2;B7Z6Z4;G3V1Y7;F8VPF3;F8VZU9;F8W180	Myosin light polypeptide 6	MYL6	1	1	0.58378	0.000332734	0.58378	0.000332734	0.6893	0.0555258	2	+	27.1132	27.3	26.8292	25.55	26.4239	26.5364	0.284091	0.141913	0.228865	-0.288141	-0.354915	-0.371868					1	1	1.2406e-110	4556100000	2715600000	1840600000	0.0555258	0.9107	2.67484	0.0555258	0.9107	2.67484	0.000332734	0.556598	11.4437	0.000332734	0.556598	11.4437	0.000332734
B4E2S7	B4E2S7;P13473-2;P13473;P13473-3;B7Z2R9;H0YCG2	B4E2S7;P13473-2;P13473;P13473-3;B7Z2R9	Lysosome-associated membrane glycoprotein 2	LAMP2	0	0	-0.492315	0.00033448	-0.492315	0.00033448	-0.5635	0.0296985	2	+	24.7835	24.7048	24.1662	25.2683	25.1026	25.4464	-0.619844	-0.651801	-0.634684	-0.142369	-0.231493	-0.0911074					1	1	1.7916e-28	1462800000	768500000	694270000	0.0296985	-0.720933	-3.30841	0.0296985	-0.720933	-3.30841	0.00033448	-0.480453	-11.4283	0.00033448	-0.480453	-11.4283	0.00033448
Q8TAT6	Q8TAT6;Q8TAT6-2;B4DG89;I3L4U9;I3L283;I3L3I1	Q8TAT6;Q8TAT6-2;B4DG89	Nuclear protein localization protein 4 homolog	NPLOC4	1	1	-0.651664	0.000360243	-0.651664	0.000360243	-0.1563	0.588802	2	+	24.0089	23.9463	22.8	23.2334	24.1026	24.3265	0.0564984	-0.0233768	0.154627	0.708162	0.771483	0.676799					1	1	8.8481e-162	799870000	406470000	393400000	0.588802	-0.302434	-0.586892	0.588802	-0.302434	-0.586892	0.000360243	-0.656232	-11.2129	0.000360243	-0.656232	-11.2129	0.000360243
P14550	P14550;Q5T621;V9GYG2;V9GYP9	P14550	Alcohol dehydrogenase [NADP(+)]	AKR1A1	0	0	-0.49549	0.000360289	-0.49549	0.000360289	-0.0915	0.258913	2	+	27.4063	27.4077	26.6058	27.4684	27.4978	27.508	1.30137	1.34887	1.25457	1.79686	1.70949	1.81239					1	1	2.3875e-202	5770700000	4511100000	1259600000	0.258913	-0.351466	-1.31473	0.258913	-0.351466	-1.31473	0.000360289	-0.47131	-11.2125	0.000360289	-0.47131	-11.2125	0.000360289
Q8NBY1	Q8NBY1;Q9P289;B4E0Y9;Q9P289-2;Q9P289-3	Q8NBY1;Q9P289;B4E0Y9;Q9P289-2;Q9P289-3	Serine/threonine-protein kinase MST4	MST4	0	0	-0.239863	0.000361572	-0.239863	0.000361572	-0.1034	0.860678	2	+	22.5604	22.984	22.4342	22.8917	22.5334	22.6638	-0.821769	-0.831396	-0.866868	-0.626002	-0.591533	-0.567243					1	1	1.6356e-89	388060000	172080000	215980000	0.860678	-0.0367667	-0.187115	0.860678	-0.0367667	-0.187115	0.000361572	-0.245085	-11.2023	0.000361572	-0.245085	-11.2023	0.000361572
B0I1T2	B0I1T2;B0I1T2-4;B0I1T2-3;F8WEW9	B0I1T2;B0I1T2-4	Unconventional myosin-Ig;Minor histocompatibility antigen HA-2	MYO1G	1	1	0.947826	0.00036244	0.947826	0.00036244	1.4731	0.0280478	2	+	24.7253	24.6362	23.7705	22.5582	23.1631	23.4093	0.357345	0.219402	0.351894	-0.473832	-0.595932	-0.704604					1	1	1.5599e-179	741140000	403950000	337200000	0.0280478	1.3338	3.36984	0.0280478	1.3338	3.36984	0.00036244	0.901003	11.1954	0.00036244	0.901003	11.1954	0.00036244
P35237	P35237	P35237	Serpin B6	SERPINB6	1	1	-2.75561	0.00036394	-2.75561	0.00036394	-25.2492	0.00212488	2	+	NaN	NaN	NaN	24.7917	25.2492	25.3295	NaN	NaN	NaN	2.89445	2.60469	2.75561				1		1	0	560670000	507840000	52825000	1	NaN	0	0.00212488	-6.04861	-7.05841	1	NaN	0	0.00036394	-3.51391	-11.1836	0.00036394
Q08945	Q08945;E9PMD4;E9PPZ7	Q08945	FACT complex subunit SSRP1	SSRP1	0	0	0.368475	0.000369832	0.368475	0.000369832	0.6584	0.252715	2	+	26.3477	26.3488	25.501	25.6868	25.6901	25.6893	-0.0491352	-0.0296548	-0.116886	-0.39535	-0.41761	-0.458066					1	1	3.9067e-234	2891900000	1466200000	1425800000	0.252715	0.3771	1.33525	0.252715	0.3771	1.33525	0.000369832	0.35845	11.1376	0.000369832	0.35845	11.1376	0.000369832
P05091	P05091;P05091-2;F8VP50;S4R3S4;O94788-4;O94788-2;H0YMG7;O94788-3;P00352;O94788;H0YKL3;Q5SYQ7;Q5SYQ9;Q5SYQ8;H0Y2X5	P05091;P05091-2	Aldehyde dehydrogenase, mitochondrial	ALDH2	0	0	-0.343988	0.000378689	-0.343988	0.000378689	-0.0972	0.520585	2	+	25.9706	26.0218	25.3837	25.7154	26.0963	26.0678	-0.585147	-0.568658	-0.65799	-0.270049	-0.207105	-0.241159					1	1	3.3402e-249	2915800000	1535900000	1379900000	0.520585	-0.167801	-0.703414	0.520585	-0.167801	-0.703414	0.000378689	-0.364495	-11.0701	0.000378689	-0.364495	-11.0701	0.000378689
P30519	P30519;I3L430;I3L159;I3L1F5;I3L276;I3L4P8;I3L1G7;I3L463;I3L1Y2	P30519;I3L430;I3L159;I3L1F5	Heme oxygenase 2	HMOX2	0	0	0.534008	0.000381166	0.534008	0.000381166	0.8936	0.155463	2	+	24.0661	23.9842	23.0145	22.0109	23.2566	23.0906	0.0412126	-0.108468	-0.0526586	-0.658317	-0.571881	-0.586667					1	1	1.2797e-176	506720000	272980000	233740000	0.155463	0.902233	1.74754	0.155463	0.902233	1.74754	0.000381166	0.565651	11.0516	0.000381166	0.565651	11.0516	0.000381166
Q15393	Q15393;Q15393-3;Q15393-2;I3L4G7;J3QRB2;J3QL37;H3BMB0;J3QKV4	Q15393	Splicing factor 3B subunit 3	SF3B3	0	0	0.506005	0.000382227	0.506005	0.000382227	0.6622	0.0290716	2	+	26.7249	26.7432	26.6271	26.4856	26.0214	26.0627	0.0562161	0.0290368	-0.0196159	-0.378997	-0.497951	-0.476968					1	1	0	3837400000	2011700000	1825700000	0.0290716	0.5085	3.33126	0.0290716	0.5085	3.33126	0.000382227	0.473184	11.0437	0.000382227	0.473184	11.0437	0.000382227
P21953	P21953;Q5T2J3	P21953;Q5T2J3	2-oxoisovalerate dehydrogenase subunit beta, mitochondrial	BCKDHB	1	1	-1.71849	0.00038729	-1.71849	0.00038729	-1.17175	0.576141	2	+	21.8506	20.9583	NaN	20.5048	22.5762	23.2025	-0.312218	-0.153676	NaN	1.34728	1.48554	1.54132					1	1	1.6327e-72	226020000	130040000	95983000	0.576141	-0.690051	-0.625245	0.27679	-1.39019	-1.25809	0.00038729	-1.69099	-17.7898	0.00130901	-1.91847	-8.02382	0.00130901
Q5T092	Q5T092;Q5T091;O15258;Q5T093	Q5T092;Q5T091;O15258;Q5T093	Protein RER1	RER1	1	1	-0.651788	0.000388485	-0.651788	0.000388485	0.0608	0.567158	2	+	24.9608	25.1021	25.2	25.5304	25.0413	25.0266	0.289299	0.339153	0.472935	1.03245	0.974416	0.990941					1	1	6.2893e-88	1218500000	851680000	366810000	0.567158	-0.111799	-0.62281	0.567158	-0.111799	-0.62281	0.000388485	-0.632141	-10.9977	0.000388485	-0.632141	-10.9977	0.000388485
P50995	P50995-2;P50995;H0Y6E1;E5RIN3;Q5T0G9;P27216;P27216-2	P50995-2;P50995	Annexin A11	ANXA11	0	0	0.414187	0.000389696	0.414187	0.000389696	0.6194	0.0317338	2	+	26.1182	26.2841	26.4729	26.0001	25.5335	25.6647	0.03655	-0.0186617	0.0615228	-0.377637	-0.446574	-0.346351					1	1	9.9922e-177	2529700000	1399700000	1130000000	0.0317338	0.558967	3.23801	0.0317338	0.558967	3.23801	0.000389696	0.416658	10.9889	0.000389696	0.416658	10.9889	0.000389696
B4DLN1	B4DLN1;B4E1E9;I3L1E8	B4DLN1;B4E1E9		SLC25A10	0	0	0.307233	0.000390518	0.307233	0.000390518	0.4446	0.459838	2	+	26.0264	25.661	24.8491	25.0398	25.392	25.2164	-0.506802	-0.538979	-0.456062	-0.814035	-0.843224	-0.789615					1	1	4.0639e-117	2237100000	1107200000	1129900000	0.459838	0.296099	0.816914	0.459838	0.296099	0.816914	0.000390518	0.31501	10.983	0.000390518	0.31501	10.983	0.000390518
O75165	O75165;H0YA63;H0Y8Q2	O75165	DnaJ homolog subfamily C member 13	DNAJC13	1	1	-0.946573	0.000395298	-0.946573	0.000395298	-0.6733	0.4143	2	+	21.8545	22.09	21.7754	21.5621	22.5278	22.5605	-0.0745401	0.206087	0.152837	1.20553	1.09941	1.08074					1	1	1.9181e-207	175500000	118610000	56886000	0.4143	-0.310166	-0.909995	0.4143	-0.310166	-0.909995	0.000395298	-1.03377	-10.9487	0.000395298	-1.03377	-10.9487	0.000395298
Q13868	Q13868;A3KFL4;A3KFL2;Q13868-2;A3KFL1;A3KFL5	Q13868;A3KFL4;A3KFL2;Q13868-2;A3KFL1;A3KFL5	Exosome complex component RRP4	EXOSC2	1	1	1.07229	0.000395728	1.07229	0.000395728	1.495	0.0484145	2	+	23.0061	23.1019	21.9415	21.8408	21.2285	21.5111	0.391536	0.395756	0.399255	-0.931943	-0.588412	-0.676535					1	1	4.639e-40	202070000	115180000	86888000	0.0484145	1.15637	2.80802	0.0484145	1.15637	2.80802	0.000395728	1.12781	10.9457	0.000395728	1.12781	10.9457	0.000395728
Q9UKD2	Q9UKD2	Q9UKD2	mRNA turnover protein 4 homolog	MRTO4	1	1	0.7511	0.000403255	0.7511	0.000403255	1.0496	0.0167334	2	+	24.0232	24.2454	25.0117	23.1958	23.3385	22.9646	-0.383042	-0.29418	-0.15806	-1.04528	-1.04616	-0.984229					1	1	4.8014e-50	777880000	365340000	412540000	0.0167334	1.26047	3.95601	0.0167334	1.26047	3.95601	0.000403255	0.746794	10.8928	0.000403255	0.746794	10.8928	0.000403255
Q15233	Q15233;Q15233-2;H7C367;C9JYS8;C9IZL7;C9J4X2	Q15233;Q15233-2;H7C367;C9JYS8	Non-POU domain-containing octamer-binding protein	NONO	0	0	0.341409	0.000409984	0.341409	0.000409984	0.5412	0.166181	2	+	28.0896	28.1748	27.4899	27.5458	27.5666	27.5484	0.129232	0.124497	0.216318	-0.212177	-0.252284	-0.192577					1	1	0	9343300000	5352300000	3991000000	0.166181	0.3645	1.69057	0.166181	0.3645	1.69057	0.000409984	0.375695	10.8466	0.000409984	0.375695	10.8466	0.000409984
Q15005	Q15005;E9PI68;E9PL01;E9PRB9;H0YE04	Q15005;E9PI68;E9PL01;E9PRB9	Signal peptidase complex subunit 2	SPCS2	1	1	-1.00711	0.000414648	-1.00711	0.000414648	-0.6645	0.0589748	2	+	27.6948	27.6639	26.8729	27.916	28.514	28.3284	0.625634	0.622146	0.862545	1.70472	1.58617	1.63274					1	1	2.9898e-221	8718100000	6714500000	2003600000	0.0589748	-0.842267	-2.61716	0.0589748	-0.842267	-2.61716	0.000414648	-0.93777	-10.8151	0.000414648	-0.93777	-10.8151	0.000414648
Q04760	Q04760;Q04760-2	Q04760;Q04760-2	Lactoylglutathione lyase	GLO1	1	1	-0.914302	0.000414974	-0.914302	0.000414974	-0.3966	0.325366	2	+	25.1102	24.9716	22.6355	24.7321	25.4143	25.3682	-0.336615	-0.455231	-0.438399	0.624148	0.367269	0.475903					1	1	4.4971e-69	1541400000	894730000	646690000	0.325366	-0.932433	-1.12014	0.325366	-0.932433	-1.12014	0.000414974	-0.899189	-10.8129	0.000414974	-0.899189	-10.8129	0.000414974
O43852	O43852;O43852-3;O43852-6;O43852-5;O43852-10;O43852-9;O43852-13;O43852-14;O43852-11	O43852;O43852-3;O43852-6;O43852-5;O43852-10;O43852-9	Calumenin	CALU	1	1	-1.20007	0.000418894	-1.20007	0.000418894	-0.7015	0.0217781	2	+	27.321	27.2969	26.6192	27.8226	27.9984	28.0347	-0.133484	-0.128692	-0.118156	0.785713	1.07138	1.11638					1	1	0	7760200000	4975500000	2784700000	0.0217781	-0.872867	-3.64966	0.0217781	-0.872867	-3.64966	0.000418894	-1.11793	-10.7868	0.000418894	-1.11793	-10.7868	0.000418894
Q6ZRP7	Q6ZRP7;H0Y430	Q6ZRP7;H0Y430	Sulfhydryl oxidase 2	QSOX2	1	1	-0.885735	0.000422267	-0.885735	0.000422267	-0.7309	0.213074	2	+	21.6892	21.4315	20.0342	21.2561	22.1624	22.653	-0.523938	-0.357266	-0.559899	0.273552	0.361797	0.43374					1	1	1.875e-29	195790000	111650000	84140000	0.213074	-0.9722	-1.4796	0.213074	-0.9722	-1.4796	0.000422267	-0.836731	-10.7645	0.000422267	-0.836731	-10.7645	0.000422267
P49591	P49591;Q5T5C7	P49591;Q5T5C7	Serine--tRNA ligase, cytoplasmic	SARS	0	0	-0.558635	0.00042865	-0.558635	0.00042865	-0.253	0.115584	2	+	27.1255	27.1273	26.3119	27.3176	27.3785	27.5571	0.922596	0.906115	0.889346	1.32574	1.46475	1.46819					1	1	0	4696300000	3623800000	1072500000	0.115584	-0.562834	-2.00403	0.115584	-0.562834	-2.00403	0.00042865	-0.51354	-10.7231	0.00042865	-0.51354	-10.7231	0.00042865
P17812	P17812;B4DR64;B7Z9C4	P17812;B4DR64	CTP synthase 1	CTPS1	0	0	0.40771	0.000428749	0.40771	0.000428749	0.7443	0.0247249	2	+	24.793	24.7965	25.1537	24.5283	24.0136	24.0522	-1.08282	-1.08539	-1.18535	-1.4931	-1.48334	-1.52052					1	1	4.3596e-174	1615000000	578010000	1037000000	0.0247249	0.716366	3.50763	0.0247249	0.716366	3.50763	0.000428749	0.381134	10.7225	0.000428749	0.381134	10.7225	0.000428749
P04439	P04439;Q5SRN5;Q5SRN7;P30455;P30443	P04439;Q5SRN5;Q5SRN7;P30455;P30443	HLA class I histocompatibility antigen, A-3 alpha chain;HLA class I histocompatibility antigen, A-36 alpha chain;HLA class I histocompatibility antigen, A-1 alpha chain	HLA-A	0	0	0.400423	0.000438415	0.400423	0.000438415	0.4155	0.0916524	2	+	25.7596	25.6332	25.2753	25.3006	25.2177	24.9186	0.545992	0.545206	0.61188	0.145569	0.103375	0.212934					1	1	0	1575000000	984090000	590960000	0.0916524	0.4104	2.20974	0.0916524	0.4104	2.20974	0.000438415	0.413733	10.6611	0.000438415	0.413733	10.6611	0.000438415
O43676	O43676;C9JKQ2	O43676;C9JKQ2	NADH dehydrogenase [ubiquinone] 1 beta subcomplex subunit 3	NDUFB3	0	0	0.201902	0.000446905	0.201902	0.000446905	0.7238	0.318542	2	+	23.7415	23.6303	23.4433	23.8976	22.9065	22.7456	0.219142	0.226291	0.247545	0.0243887	-0.00867446	0.0525059					1	1	2.143e-10	376740000	231940000	144800000	0.318542	0.421801	1.13831	0.318542	0.421801	1.13831	0.000446905	0.208253	10.6086	0.000446905	0.208253	10.6086	0.000446905
P78417	P78417;Q5TA02;P78417-3;P78417-2;Q5TA01	P78417;Q5TA02;P78417-3;P78417-2;Q5TA01	Glutathione S-transferase omega-1	GSTO1	1	1	-0.748921	0.00044827	-0.748921	0.00044827	0.0028	0.491431	2	+	25.161	25.1397	25.1854	25.705	25.0732	25.1582	-0.820034	-0.921303	-0.958977	-0.271549	-0.0835842	-0.172382					1	1	8.6106e-31	1650600000	848450000	802140000	0.491431	-0.1501	-0.756554	0.491431	-0.1501	-0.756554	0.00044827	-0.724266	-10.6003	0.00044827	-0.724266	-10.6003	0.00044827
P03905	P03905	P03905	NADH-ubiquinone oxidoreductase chain 4	MT-ND4	0	0	0.148622	0.000450644	0.148622	0.000450644	-0.0471	0.734893	2	+	21.7355	21.5003	21.3808	21.7634	21.0489	21.5474	0.553774	0.573562	0.557709	0.432502	0.409087	0.387393					1	1	2.8256e-21	104160000	66933000	37222000	0.734893	0.0856336	0.363117	0.734893	0.0856336	0.363117	0.000450644	0.152021	10.5859	0.000450644	0.152021	10.5859	0.000450644
Q13263	Q13263;Q13263-2;M0R0K9;M0R2I3;M0R3C0	Q13263;Q13263-2;M0R0K9	Transcription intermediary factor 1-beta	TRIM28	0	0	0.533822	0.000456921	0.533822	0.000456921	0.6955	0.066334	2	+	27.5576	27.748	26.9905	26.894	26.8225	26.8621	0.181799	0.341446	0.294801	-0.239021	-0.230263	-0.275648					1	1	0	6361800000	3663400000	2698400000	0.066334	0.5725	2.50608	0.066334	0.5725	2.50608	0.000456921	0.520992	10.5483	0.000456921	0.520992	10.5483	0.000456921
J3QT28	J3QT28;O43684-2;O43684;B4DDM6;J3QSX4	J3QT28;O43684-2;O43684;B4DDM6	Mitotic checkpoint protein BUB3	BUB3	0	0	0.22427	0.000462766	0.22427	0.000462766	0.3344	0.0512171	2	+	25.6031	25.6649	25.6592	25.4601	25.3248	24.9981	-0.137952	-0.100964	-0.166816	-0.35239	-0.362222	-0.390158					1	1	1.7594e-73	1902000000	1017200000	884820000	0.0512171	0.3814	2.75299	0.0512171	0.3814	2.75299	0.000462766	0.233013	10.5138	0.000462766	0.233013	10.5138	0.000462766
Q8WU39	Q8WU39;Q8WU39-3;H0Y9L3;Q8WU39-5;Q8WU39-4;D6RII0;Q8WU39-2	Q8WU39	Marginal zone B- and B1-cell-specific protein	MZB1	1	1	-0.7538	0.000463353	-0.7538	0.000463353	-0.8489	0.119523	2	+	30.2438	30.278	29.1358	30.2387	31.0927	31.1572	1.61816	1.55596	1.37883	2.25934	2.3192	2.30976					1	1	4.533e-235	47454000000	40348000000	7105900000	0.119523	-0.943667	-1.97471	0.119523	-0.943667	-1.97471	0.000463353	-0.778447	-10.5104	0.000463353	-0.778447	-10.5104	0.000463353
P02741	P02741;P02741-2;Q5VVP7	P02741	C-reactive protein;C-reactive protein(1-205)	CRP	1	1	-4.04756	0.000466128	-4.04756	0.000466128	-24.4036	0.00154039	2	+	NaN	NaN	NaN	24.5723	24.2983	24.4036	NaN	NaN	NaN	4.04756	2.80834	4.05871				1		1	2.433e-12	302920000	290100000	12819000	1	NaN	0	0.00154039	-4.93223	-7.68708	1	NaN	0	0.000466128	-4.35572	-10.4942	0.000466128
P23368	P23368;P23368-2;Q6TCH8;B7Z6V0;E9PMB9;Q16798	P23368;P23368-2	NAD-dependent malic enzyme, mitochondrial	ME2	0	0	-0.32901	0.000472538	-0.32901	0.000472538	-0.2032	0.0775103	2	+	26.4337	26.4431	26.0165	26.6369	26.6834	26.5884	-0.384823	-0.34686	-0.300889	0.0134803	-0.053653	-0.0178497					1	1	0	3952500000	2180000000	1772500000	0.0775103	-0.338466	-2.3618	0.0775103	-0.338466	-2.3618	0.000472538	-0.32485	-10.4574	0.000472538	-0.32485	-10.4574	0.000472538
P28062	P28062-2;P28062;Q5JNW7	P28062-2;P28062;Q5JNW7	Proteasome subunit beta type-8	PSMB8	1	1	-0.648401	0.000477175	-0.648401	0.000477175	-0.3221	0.170694	2	+	26.6854	26.5527	26.9842	27.2138	27.0075	26.8388	0.447689	0.471124	0.365806	0.957825	1.09609	1.1241					1	1	4.8712e-137	3975000000	2858300000	1116700000	0.170694	-0.279267	-1.66774	0.170694	-0.279267	-1.66774	0.000477175	-0.631133	-10.4311	0.000477175	-0.631133	-10.4311	0.000477175
Q9Y2T2	Q9Y2T2;H0YBM0;E5RJ52;P53677	Q9Y2T2	AP-3 complex subunit mu-1	AP3M1	0	0	-0.563969	0.000481631	-0.563969	0.000481631	-0.3209	0.225736	2	+	23.8973	24.0767	23.0437	24.2196	23.9873	24.2182	0.372503	0.220015	0.257982	0.821951	0.904959	0.81501					1	1	2.3914e-62	707430000	462270000	245160000	0.225736	-0.469134	-1.43077	0.225736	-0.469134	-1.43077	0.000481631	-0.563807	-10.4062	0.000481631	-0.563807	-10.4062	0.000481631
O60825	O60825-2;O60825;B0FLL2;B4DY91;B4DI16;F2Z2I2;Q16875-3;Q5W015;Q16875-2;Q16875;Q5VX20;Q16875-4;F5H5L1;P16118-2;P16118	O60825-2;O60825;B0FLL2;B4DY91;B4DI16	6-phosphofructo-2-kinase/fructose-2,6-bisphosphatase 2;6-phosphofructo-2-kinase;Fructose-2,6-bisphosphatase	PFKFB2	1	1	1.29304	0.000506627	1.29304	0.000506627	21.4451	0.00506634	2	+	21.4952	21.2859	21.4451	NaN	NaN	NaN	2.02116	1.14379	1.29304	NaN	NaN	NaN				1		1	5.5925e-90	38130000	30105000	8025500	1	NaN	0	0.00506634	2.39782	5.57722	1	NaN	0	0.000506627	3.25515	10.2713	0.000506627
Q6PI48	Q6PI48;Q9H9M6	Q6PI48	Aspartate--tRNA ligase, mitochondrial	DARS2	0	0	-0.467891	0.000509052	-0.467891	0.000509052	-0.2052	0.350545	2	+	25.2696	25.0871	23.9933	25.0307	25.3232	25.2923	-0.6063	-0.579697	-0.647381	-0.0418353	-0.138409	-0.189484					1	1	1.7849e-81	1591200000	835950000	755280000	0.350545	-0.432067	-1.05595	0.350545	-0.432067	-1.05595	0.000509052	-0.487883	-10.2587	0.000509052	-0.487883	-10.2587	0.000509052
Q96ER9	Q96ER9;Q96ER9-2;C9JSW8;C9JPZ8	Q96ER9;Q96ER9-2;C9JSW8	Coiled-coil domain-containing protein 51	CCDC51	0	0	-0.538833	0.000510437	-0.538833	0.000510437	-0.234	0.938329	2	+	21.9294	21.8051	22.7031	22.4843	21.8719	22.1634	-0.683741	-0.843419	-0.71422	-0.240497	-0.172375	-0.175387					1	1	1.2958e-59	181060000	84987000	96070000	0.938329	-0.0273342	-0.082344	0.938329	-0.0273342	-0.082344	0.000510437	-0.551041	-10.2515	0.000510437	-0.551041	-10.2515	0.000510437
P61289	P61289;P61289-2;K7ENH2;B3KQ25;K7ESG5;B7Z8D3;K7EMD0;K7EPX6;K7EKR3	P61289;P61289-2;K7ENH2;B3KQ25;K7ESG5	Proteasome activator complex subunit 3	PSME3	1	1	0.704486	0.000511981	0.704486	0.000511981	1.111	0.0554042	2	+	25.4999	25.4142	24.5544	24.4603	24.3032	24.2111	-0.0787563	-0.134407	-0.279186	-0.838893	-0.867609	-0.781095					1	1	3.057e-134	1490400000	705370000	785060000	0.0554042	0.8313	2.67695	0.0554042	0.8313	2.67695	0.000511981	0.665083	10.2435	0.000511981	0.665083	10.2435	0.000511981
P51149	P51149;C9J8S3;C9J4V0;C9J592;C9J4S4;C9IZZ0;C9J7D1	P51149;C9J8S3;C9J4V0;C9J592;C9J4S4;C9IZZ0	Ras-related protein Rab-7a	RAB7A	0	0	-0.524764	0.000517909	-0.524764	0.000517909	-0.3287	0.0668984	2	+	26.2594	26.3238	25.7335	26.493	26.8547	26.5881	-0.392785	-0.478278	-0.513785	0.0229981	0.146806	0.0464859					1	1	0	3608400000	2042000000	1566500000	0.0668984	-0.539701	-2.49815	0.0668984	-0.539701	-2.49815	0.000517909	-0.533713	-10.2131	0.000517909	-0.533713	-10.2131	0.000517909
P24752	P24752;H0YEL7;G3XAB4;E9PRQ6	P24752	Acetyl-CoA acetyltransferase, mitochondrial	ACAT1	0	0	0.500093	0.000527308	0.500093	0.000527308	0.8052	0.0515618	2	+	28.6701	28.746	28.0789	28.0089	27.8649	27.823	-0.270745	-0.352645	-0.236194	-0.770838	-0.707195	-0.817682					1	1	0	14226000000	7150600000	7075600000	0.0515618	0.5994	2.74646	0.0515618	0.5994	2.74646	0.000527308	0.47871	10.1659	0.000527308	0.47871	10.1659	0.000527308
P23526	P23526;P23526-2	P23526;P23526-2	Adenosylhomocysteinase	AHCY	0	0	-0.437982	0.000527761	-0.437982	0.000527761	-0.0075	0.764016	2	+	28.2227	28.4399	28.5116	28.6127	28.2462	28.4474	-0.674279	-0.75418	-0.687415	-0.348639	-0.246531	-0.249433					1	1	1.3196e-268	14691000000	7607300000	7084100000	0.764016	-0.0440331	-0.321378	0.764016	-0.0440331	-0.321378	0.000527761	-0.423757	-10.1636	0.000527761	-0.423757	-10.1636	0.000527761
Q08209	Q08209-2;Q08209;Q08209-3;E7ETC2;Q08209-5;Q08209-4;F5H0F8;Q5F2F8;P16298-2;P16298-3;P16298;P16298-4;E9PPC8;E9PK68;H0YB02;Q5F2G0	Q08209-2;Q08209;Q08209-3;E7ETC2;Q08209-5;Q08209-4;F5H0F8;Q5F2F8;P16298-2;P16298-3;P16298;P16298-4	Serine/threonine-protein phosphatase 2B catalytic subunit alpha isoform;Serine/threonine-protein phosphatase;Serine/threonine-protein phosphatase 2B catalytic subunit beta isoform	PPP3CA;PPP3CB	0	0	-0.536865	0.000536759	-0.536865	0.000536759	0.1467	0.904603	2	+	23.538	23.5733	23.0349	23.649	23.1897	23.3913	-0.0320185	-0.0890868	-0.193225	0.383207	0.447778	0.460232					1	1	1.5026e-30	470360000	275170000	195190000	0.904603	-0.0279331	-0.127627	0.904603	-0.0279331	-0.127627	0.000536759	-0.535183	-10.1194	0.000536759	-0.535183	-10.1194	0.000536759
Q14847	Q14847;C9J9W2;Q14847-2;Q14847-3;F6S2S5;J3KSN1	Q14847;C9J9W2;Q14847-2;Q14847-3	LIM and SH3 domain protein 1	LASP1	1	1	-0.583321	0.000543917	-0.583321	0.000543917	-0.2501	0.101998	2	+	24.5358	24.7243	24.9272	24.9134	25.1794	24.9744	0.192595	0.0683258	0.139903	0.744503	0.723224	0.60895					1	1	1.0698e-83	1126600000	744370000	382230000	0.101998	-0.293299	-2.11428	0.101998	-0.293299	-2.11428	0.000543917	-0.558618	-10.0848	0.000543917	-0.558618	-10.0848	0.000543917
P53618	P53618;E9PP73;E9PP63;E9PKQ1	P53618;E9PP73	Coatomer subunit beta	COPB1	0	0	-0.544234	0.000550778	-0.544234	0.000550778	-0.3672	0.0896815	2	+	27.6718	27.6123	26.8492	27.9111	27.9795	28.0285	0.592855	0.558296	0.424854	1.15815	1.06443	1.10253					1	1	0	7325000000	5293000000	2032000000	0.0896815	-0.595266	-2.22929	0.0896815	-0.595266	-2.22929	0.000550778	-0.583037	-10.0522	0.000550778	-0.583037	-10.0522	0.000550778
P12429	P12429;D6RFG5;D6RCA8;D6RAZ8	P12429;D6RFG5	Annexin A3;Annexin	ANXA3	1	1	2.12104	0.00055356	2.12104	0.00055356	23.6112	0.00423687	2	+	23.6112	23.7369	23.0629	NaN	NaN	NaN	2.12104	2.39102	1.66813	NaN	NaN	NaN				1		1	3.175e-90	168120000	138550000	29575000	1	NaN	0	0.00423687	4.31503	5.85844	1	NaN	0	0.00055356	2.98117	10.0392	0.00055356
P62826	P62826;B5MDF5;J3KQE5;F5H018;H0YFC6;B4DV51	P62826;B5MDF5;J3KQE5;F5H018;H0YFC6	GTP-binding nuclear protein Ran	RAN	0	0	0.434215	0.000561787	0.434215	0.000561787	0.7548	0.0372802	2	+	28.8345	28.9763	29.2084	28.7151	28.2215	28.1286	-0.221963	-0.143247	-0.0897363	-0.556535	-0.625418	-0.577462					1	1	3.0268e-66	16588000000	8942800000	7645300000	0.0372802	0.651333	3.07035	0.0372802	0.651333	3.07035	0.000561787	0.434823	10.001	0.000561787	0.434823	10.001	0.000561787
P17174	P17174;B7Z7E9	P17174;B7Z7E9	Aspartate aminotransferase, cytoplasmic;Aspartate aminotransferase	GOT1	0	0	-0.424741	0.00057871	-0.424741	0.00057871	0.0013	0.569923	2	+	26.6223	26.5177	25.5249	26.1295	26.5164	26.7489	-0.0897685	-0.153285	-0.219874	0.262622	0.271456	0.340575					1	1	6.34e-246	3606700000	2195800000	1410900000	0.569923	-0.243299	-0.618172	0.569923	-0.243299	-0.618172	0.00057871	-0.44586	-9.9246	0.00057871	-0.44586	-9.9246	0.00057871
Q9H4A5	Q9H4A5;F5H4M3;Q5T5I6;D6REM1	Q9H4A5;F5H4M3;Q5T5I6	Golgi phosphoprotein 3-like	GOLPH3L	1	1	-1.19698	0.000579317	-1.19698	0.000579317	-0.6754	0.0370598	2	+	22.5246	22.4592	22.422	22.8039	23.1346	23.5908	0.427478	0.306834	0.318774	1.23125	1.55607	1.51575					1	1	5.7216e-81	296030000	213750000	82274000	0.0370598	-0.707833	-3.07644	0.0370598	-0.707833	-3.07644	0.000579317	-1.08333	-9.92192	0.000579317	-1.08333	-9.92192	0.000579317
P35998	P35998;B7Z5E2;C9JLS9	P35998;B7Z5E2	26S protease regulatory subunit 7	PSMC2	0	0	-0.221877	0.000582764	-0.221877	0.000582764	0.1366	0.994335	2	+	26.8477	26.9299	26.2483	26.543	26.7667	26.7111	0.250237	0.284992	0.26858	0.498116	0.43935	0.490457					1	1	8.3754e-244	3872900000	2514400000	1358500000	0.994335	0.00170008	0.0075528	0.994335	0.00170008	0.0075528	0.000582764	-0.208038	-9.90672	0.000582764	-0.208038	-9.90672	0.000582764
P20290	P20290-2;P20290;D6RDG3;H0Y9Y1	P20290-2;P20290;D6RDG3	Transcription factor BTF3	BTF3	1	1	0.984198	0.000588131	0.984198	0.000588131	0.5148	0.463344	2	+	23.9162	24.0088	23.122	22.8009	23.4014	23.842	0.0783916	0.107706	-0.145841	-0.932409	-0.796571	-0.905806					1	1	1.8211e-76	616010000	307080000	308930000	0.463344	0.334234	0.81006	0.463344	0.334234	0.81006	0.000588131	0.891681	9.88327	0.000588131	0.891681	9.88327	0.000588131
Q9HC35	Q9HC35;Q9HC35-2;B5MBZ0;F2Z2B5	Q9HC35;Q9HC35-2;B5MBZ0	Echinoderm microtubule-associated protein-like 4	EML4	0	0	-0.406173	0.000593273	-0.406173	0.000593273	0.4793	0.853978	2	+	23.7171	23.7218	22.2107	23.4503	23.2378	22.6321	-0.302505	-0.239149	-0.184665	0.11108	0.179442	0.167024					1	1	1.4179e-55	398040000	219550000	178480000	0.853978	0.1098	0.196256	0.853978	0.1098	0.196256	0.000593273	-0.394622	-9.86106	0.000593273	-0.394622	-9.86106	0.000593273
Q9NX62	Q9NX62;H0YB38;H0YBS3	Q9NX62	Inositol monophosphatase 3	IMPAD1	1	1	-1.11379	0.000593382	-1.11379	0.000593382	-1.0489	0.0180243	2	+	21.7992	21.7412	21.5326	23.6793	22.7901	22.593	0.117056	-0.0633648	NaN	1.14064	1.09064	1.15096					1	1	3.0923e-23	197600000	134910000	62695000	0.0180243	-1.3298	-3.86799	0.0180243	-1.3298	-3.86799	0.000593382	-1.10057	-15.4122	0.00549954	-1.34006	-5.45191	0.00549954
Q9NZL4	Q9NZL4;Q9NZL4-3;C9JNI7;Q9NZL4-2;K7EL16;K7EN20;K7ERT9;K7EKM6;K7EMM7	Q9NZL4;Q9NZL4-3;C9JNI7;Q9NZL4-2;K7EL16	Hsp70-binding protein 1	HSPBP1	1	1	0.620155	0.00059734	0.620155	0.00059734	0.8615	0.0206427	2	+	22.312	22.5142	22.0562	21.4495	21.8609	21.4505	-0.058	-0.0705267	-0.231442	-0.698513	-0.690682	-0.65868					1	1	8.8427e-29	183010000	93107000	89901000	0.0206427	0.707167	3.71063	0.0206427	0.707167	3.71063	0.00059734	0.562635	9.84365	0.00059734	0.562635	9.84365	0.00059734
P54578	P54578;P54578-2;A6NJA2;B7Z4N8;J3QQT6;J3KS55	P54578;P54578-2;A6NJA2;B7Z4N8	Ubiquitin carboxyl-terminal hydrolase 14;Ubiquitin carboxyl-terminal hydrolase	USP14	0	0	-0.413447	0.000598665	-0.413447	0.000598665	-0.2984	0.0503777	2	+	26.1505	26.2084	25.7537	26.4839	26.4489	26.389	-0.219302	-0.264409	-0.285956	0.121719	0.250179	0.149038					1	1	1.4415e-276	3220200000	1859800000	1360400000	0.0503777	-0.403067	-2.76909	0.0503777	-0.403067	-2.76909	0.000598665	-0.430201	-9.83802	0.000598665	-0.430201	-9.83802	0.000598665
P31943	P31943;G8JLB6;E9PCY7;D6RBM0;D6RIT2;D6RIU0;H0YB39;E7EQJ0;D6RAM1;D6R9T0;D6RFM3;E7EN40;D6RDU3;D6RJ04;D6RIH9;H0YBD7;D6RDL0;E5RGV0;H0YBG7;D6RF17;F5GZT4;D6R9D3;E5RGH4;E5RJ94;H0YAQ2	P31943;G8JLB6;E9PCY7;D6RBM0;D6RIT2;D6RIU0;H0YB39	Heterogeneous nuclear ribonucleoprotein H;Heterogeneous nuclear ribonucleoprotein H, N-terminally processed	HNRNPH1	0	0	0.17131	0.000607078	0.17131	0.000607078	0.2229	0.477226	2	+	28.4571	28.5327	28.0214	28.0339	28.2342	28.3192	-0.0106093	-0.0575945	-0.0401327	-0.211443	-0.225617	-0.187947					1	1	0	12966000000	7472900000	5492800000	0.477226	0.1413	0.783312	0.477226	0.1413	0.783312	0.000607078	0.172223	9.80258	0.000607078	0.172223	9.80258	0.000607078
Q96S52	Q96S52-2;Q96S52;F5H019	Q96S52-2;Q96S52;F5H019	GPI transamidase component PIG-S	PIGS	0	0	0.548763	0.000611762	0.548763	0.000611762	0.4227	0.466408	2	+	21.45	20.6556	19.9581	20.2329	20.1216	20.6101	-0.10535	-0.176616	NaN	-0.689746	-0.688667	-0.749944					1	1	4.5064e-47	83589000	39861000	43728000	0.466408	0.366367	0.804102	0.466408	0.366367	0.804102	0.000611762	0.56847	15.2547	0.0355932	0.432725	3.11806	0.0355932
P08243	P08243-2;P08243;P08243-3;F8WEJ5;C9J057;C9JT45;C9JM09;C9JLN6	P08243-2;P08243;P08243-3;F8WEJ5	Asparagine synthetase [glutamine-hydrolyzing]	ASNS	1	1	1.12182	0.000624762	1.12182	0.000624762	1.2136	0.154551	2	+	27.1432	27.1641	25.8561	25.7627	25.9296	26.1295	0.408706	0.480963	0.127266	-0.73702	-0.713115	-0.698952					1	1	1.6544e-146	3861200000	2358300000	1503000000	0.154551	0.780534	1.75257	0.154551	0.780534	1.75257	0.000624762	1.05534	9.73003	0.000624762	1.05534	9.73003	0.000624762
F8W7U8	F8W7U8;P49959;P49959-2;B3KTC7;F5GXT0;F5H742;F5H256	F8W7U8;P49959;P49959-2;B3KTC7	Double-strand break repair protein MRE11A	MRE11A	0	0	0.21455	0.000636122	0.21455	0.000636122	0.4368	0.0178749	2	+	24.1463	24.0486	23.9829	23.6118	23.5715	23.8483	-0.390772	-0.393155	-0.352296	-0.605322	-0.585457	-0.654427					1	1	1.5334e-94	751640000	379460000	372170000	0.0178749	0.382066	3.87778	0.0178749	0.382066	3.87778	0.000636122	0.236327	9.68477	0.000636122	0.236327	9.68477	0.000636122
Q96RQ3	Q96RQ3;E9PHF7;G5E9X5;E9PG35;F5GYT8;F8WDI3	Q96RQ3;E9PHF7;G5E9X5;E9PG35;F5GYT8	Methylcrotonoyl-CoA carboxylase subunit alpha, mitochondrial	MCCC1	1	1	-0.747286	0.000636958	-0.747286	0.000636958	-0.3871	0.0160541	2	+	24.2466	24.4786	24.502	25.1905	24.8657	24.8412	-0.364043	-0.388753	-0.329513	0.198016	0.425424	0.383243					1	1	6.0093e-114	1121600000	674510000	447070000	0.0160541	-0.556733	-4.00568	0.0160541	-0.556733	-4.00568	0.000636958	-0.696331	-9.68147	0.000636958	-0.696331	-9.68147	0.000636958
P37837	P37837;F2Z393;E9PM01;E9PKI8	P37837;F2Z393	Transaldolase	TALDO1	0	0	0.370112	0.000641471	0.370112	0.000641471	0.6361	0.0753619	2	+	28.3747	28.3901	27.9656	28.0353	27.7239	27.7386	0.479775	0.449562	0.376857	0.0398888	0.112493	0.0794502					1	1	1.4854e-115	9736900000	6313700000	3423300000	0.0753619	0.410867	2.38763	0.0753619	0.410867	2.38763	0.000641471	0.358121	9.66379	0.000641471	0.358121	9.66379	0.000641471
Q96KP4	Q96KP4;Q96KP4-2;J3QKT2;J3KSV5;J3QQN6;J3QR27;J3QLU1;J3QKQ0;J3QRD0;J3QL02;J3QRA8;J3KSS4;J3KRD5;J3QRH4;J3QRP4	Q96KP4;Q96KP4-2;J3QKT2	Cytosolic non-specific dipeptidase	CNDP2	0	0	-0.248505	0.000642946	-0.248505	0.000642946	-0.0461	0.523666	2	+	28.1759	28.1108	27.2057	27.7325	28.1569	28.3659	0.439189	0.385164	0.465285	0.669884	0.715235	0.687694					1	1	1.1712e-242	9821200000	6612200000	3208900000	0.523666	-0.2543	-0.697926	0.523666	-0.2543	-0.697926	0.000642946	-0.261059	-9.65805	0.000642946	-0.261059	-9.65805	0.000642946
P28161	P28161-2;E9PHN6;P28161;F6XZQ7;E9PLF1;E9PHN7;E9PGV1;H3BQT3;Q03013-3;E7EWW9;Q5T8Q9;Q5T8R1	P28161-2;E9PHN6;P28161;F6XZQ7;E9PLF1;E9PHN7	Glutathione S-transferase Mu 2	GSTM2	1	1	-1.07014	0.000651539	-1.07014	0.000651539	-0.428	0.16201	2	+	23.4084	23.4157	22.3094	23.3851	23.8364	24.0543	-0.888965	-1.00649	-1.20825	0.0636473	0.240411	-0.00152824					1	1	7.2269e-70	660310000	323640000	336670000	0.16201	-0.714099	-1.71227	0.16201	-0.714099	-1.71227	0.000651539	-1.13541	-9.62491	0.000651539	-1.13541	-9.62491	0.000651539
P24390	P24390;Q8NBW7;M0R1Y2;P33947-2	P24390;Q8NBW7;M0R1Y2	ER lumen protein retaining receptor 1;ER lumen protein retaining receptor	KDELR1	1	1	-0.861966	0.00065212	-0.861966	0.00065212	0.2808	0.31278	2	+	23.0408	23.338	23.5919	23.0572	23.3387	22.8129	-0.0289645	0.0956826	-0.120217	0.833002	0.741375	0.963166					1	1	4.3429e-15	329770000	204240000	125520000	0.31278	0.253967	1.15394	0.31278	0.253967	1.15394	0.00065212	-0.863681	-9.62269	0.00065212	-0.863681	-9.62269	0.00065212
P27348	P27348;E9PG15	P27348;E9PG15	14-3-3 protein theta	YWHAQ	0	0	-0.207167	0.000654787	-0.207167	0.000654787	0.3078	0.0674335	2	+	27.1875	27.1275	27.1017	26.5813	27.0296	26.8197	-0.361684	-0.385486	-0.394569	-0.184926	-0.178319	-0.120023					1	1	0	5038500000	2820100000	2218400000	0.0674335	0.3287	2.49071	0.0674335	0.3287	2.49071	0.000654787	-0.21949	-9.61252	0.000654787	-0.21949	-9.61252	0.000654787
Q9NVI7	Q9NVI7-2;Q9NVI7;H0Y2W2;Q9NVI7-3;Q5SV16;Q5T2N8;Q5T9A4-3;Q5T9A4-2;A6NFL3;J3QSF3	Q9NVI7-2;Q9NVI7;H0Y2W2;Q9NVI7-3	ATPase family AAA domain-containing protein 3A	ATAD3A	0	0	0.374958	0.000664624	0.374958	0.000664624	0.6455	0.181828	2	+	26.5825	26.6281	25.8081	25.7573	25.937	25.9914	-0.479717	-0.475987	-0.400122	-0.850945	-0.929071	-0.812266					1	1	0	4010300000	1909200000	2101100000	0.181828	0.444333	1.61399	0.181828	0.444333	1.61399	0.000664624	0.412152	9.57547	0.000664624	0.412152	9.57547	0.000664624
O43488	O43488;H3BLU7;Q8NHP1	O43488;H3BLU7	Aflatoxin B1 aldehyde reductase member 2	AKR7A2	1	1	-0.602442	0.000673233	-0.602442	0.000673233	-0.1595	0.262493	2	+	25.1649	25.2201	23.6202	25.2752	25.4678	25.3244	-0.155959	-0.0241226	-0.233413	0.450424	0.440635	0.446483					1	1	1.2e-58	1339600000	823770000	515830000	0.262493	-0.6874	-1.30309	0.262493	-0.6874	-1.30309	0.000673233	-0.583679	-9.54359	0.000673233	-0.583679	-9.54359	0.000673233
Q6YP21	Q6YP21-3;Q6YP21;Q6YP21-2	Q6YP21-3;Q6YP21	Kynurenine--oxoglutarate transaminase 3	CCBL2	1	1	-0.697104	0.000679283	-0.697104	0.000679283	-0.5111	0.0189587	2	+	22.2813	22.1618	22.0101	23.0069	22.5568	22.6729	-0.348024	-0.59739	-0.35684	0.338654	0.365248	0.340264					1	1	1.4432e-35	236340000	134540000	101810000	0.0189587	-0.594467	-3.80886	0.0189587	-0.594467	-3.80886	0.000679283	-0.78214	-9.52149	0.000679283	-0.78214	-9.52149	0.000679283
Q92820	Q92820	Q92820	Gamma-glutamyl hydrolase	GGH	0	0	-0.5213	0.000687535	-0.5213	0.000687535	-0.3465	0.0268944	2	+	25.9383	26.0218	25.6551	26.252	26.2848	26.5321	0.585432	0.510375	0.53751	0.987322	1.16224	1.05881					1	1	8.884e-108	2417300000	1711900000	705380000	0.0268944	-0.484568	-3.41537	0.0268944	-0.484568	-3.41537	0.000687535	-0.525017	-9.49174	0.000687535	-0.525017	-9.49174	0.000687535
Q06830	Q06830	Q06830	Peroxiredoxin-1	PRDX1	0	0	-0.371369	0.000705098	-0.371369	0.000705098	-0.198	0.106557	2	+	30.1285	30.2558	29.9248	30.4703	30.3265	30.242	0.136969	0.12139	0.112965	0.407755	0.53284	0.492759					1	1	4.671e-93	42403000000	27820000000	14583000000	0.106557	-0.243233	-2.07556	0.106557	-0.243233	-2.07556	0.000705098	-0.35401	-9.42987	0.000705098	-0.35401	-9.42987	0.000705098
P40306	P40306;J3QQN1;J3QL48	P40306;J3QQN1	Proteasome subunit beta type-10	PSMB10	1	1	-1.02703	0.000706585	-1.02703	0.000706585	-0.505	0.258223	2	+	25.2762	24.9834	23.146	24.9197	25.4884	25.8342	0.610903	0.57646	0.471013	1.46659	1.60349	1.83253					1	1	3.2611e-92	1345200000	1011100000	334090000	0.258223	-0.945567	-1.31699	0.258223	-0.945567	-1.31699	0.000706585	-1.08141	-9.42473	0.000706585	-1.08141	-9.42473	0.000706585
P05556	P05556;P05556-2;P05556-5;P05556-4;E7EQW5;C9JPK5;H7C4N8;E7ERX5;Q5T3E6;E9PLR6;E7EUI6	P05556;P05556-2;P05556-5;P05556-4	Integrin beta-1	ITGB1	1	1	0.760669	0.000706921	0.760669	0.000706921	0.856	0.0457049	2	+	23.8119	24.3468	23.6433	22.235	23.3201	22.9559	0.217661	0.397992	0.453536	-0.346872	-0.457191	-0.362677					1	1	1.4496e-123	543910000	306570000	237340000	0.0457049	1.097	2.86486	0.0457049	1.097	2.86486	0.000706921	0.745309	9.42356	0.000706921	0.745309	9.42356	0.000706921
P16930	P16930;Q53XA7;H0YLC7	P16930;Q53XA7;H0YLC7	Fumarylacetoacetase	FAH;DKFZp686F13224	1	1	-0.844639	0.000716629	-0.844639	0.000716629	-0.2173	0.145848	2	+	23.4255	23.4589	22.3608	23.6428	23.6417	24.0348	0.382881	0.448224	0.130319	1.22752	1.22425	1.26504					1	1	5.5395e-87	480670000	317300000	163370000	0.145848	-0.691366	-1.8023	0.145848	-0.691366	-1.8023	0.000716629	-0.918465	-9.39029	0.000716629	-0.918465	-9.39029	0.000716629
Q9Y6A9	Q9Y6A9;C9JBL1;X6R2S6	Q9Y6A9;C9JBL1;X6R2S6	Signal peptidase complex subunit 1	SPCS1	1	1	-0.766806	0.000717485	-0.766806	0.000717485	-0.7979	0.0619645	2	+	26.0394	26.1385	25.3792	27.0508	26.2586	26.8373	0.345704	0.156979	0.38014	1.08604	1.27991	1.11251					1	1	3.0211e-51	2997000000	2204400000	792600000	0.0619645	-0.8632	-2.57022	0.0619645	-0.8632	-2.57022	0.000717485	-0.865213	-9.38738	0.000717485	-0.865213	-9.38738	0.000717485
O00400	O00400;H7C577;H7C562	O00400	Acetyl-coenzyme A transporter 1	SLC33A1	1	1	-1.3573	0.000727384	-1.3573	0.000727384	-0.8072	0.00617521	2	+	21.9469	21.9958	NaN	NaN	22.7197	22.8374	0.298062	0.233058	NaN	NaN	1.60598	1.63975			1		1		1.7758e-19	179310000	126370000	52939000	0.00617521	-0.8072	-12.6665	0.818131	-0.372509	-0.245528	0.000727384	-1.35731	-37.0579	0.420112	-0.917192	-0.897662	0.420112
Q8N6H7	Q8N6H7;G5E9L0;B4DX29;B7Z9M7;E9PQP3;E9PIY6;H0YDN9;E9PMU9;E9PJT7;E9PK28;E9PN48;E9PMR9;E9PM63;H0YF45;E9PM18;E9PNY8;H0YDX1	Q8N6H7;G5E9L0;B4DX29;B7Z9M7;E9PQP3;E9PIY6	ADP-ribosylation factor GTPase-activating protein 2	ARFGAP2	0	0	-0.206703	0.000729142	-0.206703	0.000729142	0.1457	0.340162	2	+	23.8823	23.8189	23.7435	23.2568	23.8943	23.6732	0.315635	0.26412	0.289865	0.547469	0.488846	0.496568					1	1	6.9302e-151	594660000	327430000	267240000	0.340162	0.206799	1.0819	0.340162	0.206799	1.0819	0.000729142	-0.221088	-9.34821	0.000729142	-0.221088	-9.34821	0.000729142
P09110	P09110;H7C131;C9JDE9;P09110-2;H0Y4D4;B4E072;B4DVF4;F2Z2Q6;F2Z3P7	P09110;H7C131;C9JDE9;P09110-2	3-ketoacyl-CoA thiolase, peroxisomal	ACAA1	0	0	-0.548536	0.000730518	-0.548536	0.000730518	0.022	0.512657	2	+	23.2961	23.422	21.1673	22.6912	23.5947	23.2741	0.204238	0.0911693	0.167313	0.715849	0.757486	0.600768					1	1	1.6097e-155	380020000	246480000	133540000	0.512657	-0.5582	-0.717642	0.512657	-0.5582	-0.717642	0.000730518	-0.537128	-9.34364	0.000730518	-0.537128	-9.34364	0.000730518
P30049	P30049	P30049	ATP synthase subunit delta, mitochondrial	ATP5D	0	0	-0.293768	0.000742897	-0.293768	0.000742897	0.2986	0.367927	2	+	26.1479	26.4604	27.1557	26.4922	26.1618	26.1399	-0.269639	-0.304842	-0.221085	-0.00788528	0.0601916	0.0241289					1	1	1.2518e-107	3014300000	1753000000	1261300000	0.367927	0.323366	1.01401	0.367927	0.323366	1.01401	0.000742897	-0.290667	-9.30298	0.000742897	-0.290667	-9.30298	0.000742897
P55809	P55809;E9PDW2;B7Z528;Q9BYC2	P55809;E9PDW2	Succinyl-CoA:3-ketoacid coenzyme A transferase 1, mitochondrial	OXCT1	0	0	-0.23674	0.000746402	-0.23674	0.000746402	0.0752	0.622995	2	+	26.2054	26.0265	25.4879	25.9513	25.9453	26.1906	-0.580506	-0.641344	-0.629446	-0.399376	-0.34327	-0.392706					1	1	0	3120000000	1566500000	1553500000	0.622995	-0.122466	-0.531853	0.622995	-0.122466	-0.531853	0.000746402	-0.238648	-9.29162	0.000746402	-0.238648	-9.29162	0.000746402
Q9NR28	Q9NR28-2;Q9NR28;Q9NR28-3;F5H796;F5GXT8;F5GYH3;F5GX50;H7BZK7;F5H0Q4;H7BZQ7	Q9NR28-2;Q9NR28;Q9NR28-3;F5H796;F5GXT8	Diablo homolog, mitochondrial	DIABLO	1	1	-1.06049	0.000755095	-1.06049	0.000755095	-1.075	0.0155854	2	+	23.4381	23.3409	23.7529	24.5355	24.0199	24.5131	-0.0382786	0.0615594	0.197908	0.885815	1.12205	1.12561					1	1	1.8031e-68	496350000	343590000	152760000	0.0155854	-0.845533	-4.04144	0.0155854	-0.845533	-4.04144	0.000755095	-0.970762	-9.26372	0.000755095	-0.970762	-9.26372	0.000755095
Q9NUM3	Q9NUM3-3;Q9NUM3-2;Q9NUM3	Q9NUM3-3;Q9NUM3-2;Q9NUM3	Zinc transporter ZIP9	SLC39A9	1	1	-0.687051	0.000765272	-0.687051	0.000765272	-2.0174	0.0016862	2	+	18.4862	18.3681	NaN	NaN	20.3863	20.5028	-0.068602	-0.0875986	NaN	NaN	0.592475	0.625426			1		1		9.1263e-06	35442000	22230000	13212000	0.0016862	-2.0174	-24.3218	0.214022	-1.03819	-1.47585	0.000765272	-0.687051	-36.1279	0.847301	-0.135623	-0.205384	0.847301
A8MUB1	A8MUB1;P68366;C9JDS9;C9JEV8;C9JQ00;C9JJQ8;C9JDL2;C9K0S6;Q9H853	A8MUB1;P68366	Tubulin alpha-4A chain	TUBA4A	0	0	-0.5767	0.00076528	-0.5767	0.00076528	-0.4997	0.0298308	2	+	25.6549	25.6678	25.1355	26.1546	25.9744	26.2944	-0.529929	-0.607809	-0.742371	-0.0311094	-0.00339378	-0.0627477					1	1	0	2844000000	1439900000	1404200000	0.0298308	-0.655066	-3.30367	0.0298308	-0.655066	-3.30367	0.00076528	-0.594286	-9.23155	0.00076528	-0.594286	-9.23155	0.00076528
Q03519	Q03519;Q03519-2;E7ENX8	Q03519;Q03519-2;E7ENX8	Antigen peptide transporter 2	TAP2	1	1	-0.585004	0.00076873	-0.585004	0.00076873	-0.289	0.0663365	2	+	25.0966	24.7428	24.8635	25.3233	25.1525	25.1315	0.461094	0.642381	0.588386	1.20041	1.17339	1.08583					1	1	2.5099e-100	1163000000	783030000	379960000	0.0663365	-0.301467	-2.50605	0.0663365	-0.301467	-2.50605	0.00076873	-0.589254	-9.22077	0.00076873	-0.589254	-9.22077	0.00076873
Q92878	Q92878;Q92878-2;Q92878-3;E7EN38;E7ESD9;H7C0V2;H7C0P8;C9JNH8;E9PM98	Q92878;Q92878-2;Q92878-3	DNA repair protein RAD50	RAD50	0	0	0.32378	0.000768864	0.32378	0.000768864	0.404	0.0765383	2	+	25.3905	25.471	25.0212	24.9865	25.0053	24.7957	-0.3309	-0.331871	-0.342081	-0.569489	-0.655651	-0.673511					1	1	0	1574200000	795060000	779180000	0.0765383	0.365067	2.37339	0.0765383	0.365067	2.37339	0.000768864	0.297933	9.22035	0.000768864	0.297933	9.22035	0.000768864
P04792	P04792;F8WE04;C9J3N8	P04792;F8WE04	Heat shock protein beta-1	HSPB1	1	1	-1.06835	0.000771105	-1.06835	0.000771105	-0.5452	0.0628489	2	+	27.7226	27.6828	26.7786	28.0367	28.4851	28.228	0.877998	0.817573	0.583829	1.67902	1.88592	1.90726					1	1	2.3209e-184	8260600000	6469000000	1791700000	0.0628489	-0.855266	-2.55683	0.0628489	-0.855266	-2.55683	0.000771105	-1.06427	-9.21338	0.000771105	-1.06427	-9.21338	0.000771105
O94925	O94925;H7BZD1;B7Z509;C9JIJ6;O94925-2;H7C201	O94925	Glutaminase kidney isoform, mitochondrial	GLS	0	0	0.35427	0.000782767	0.35427	0.000782767	0.684	0.145892	2	+	27.01	27.0022	26.4931	26.716	26.2752	26.3182	-0.351006	-0.420285	-0.481436	-0.768109	-0.774555	-0.811192					1	1	0	5053800000	2507700000	2546000000	0.145892	0.398633	1.80204	0.145892	0.398633	1.80204	0.000782767	0.367043	9.17753	0.000782767	0.367043	9.17753	0.000782767
P55036	P55036;Q5VWC4;A6PVX3;P55036-2;H0Y3Y9;A2A3N6;H0Y561	P55036;Q5VWC4;A6PVX3;P55036-2	26S proteasome non-ATPase regulatory subunit 4	PSMD4	0	0	-0.178172	0.000784842	-0.178172	0.000784842	-0.0948	0.215686	2	+	25.5605	25.5711	25.5809	25.6948	25.5494	25.6659	0.474557	0.453692	0.413936	0.610496	0.636596	0.631864					1	1	2.9929e-252	1645000000	1100800000	544200000	0.215686	-0.0658665	-1.4693	0.215686	-0.0658665	-1.4693	0.000784842	-0.178923	-9.17122	0.000784842	-0.178923	-9.17122	0.000784842
Q8WVM8	Q8WVM8;Q8WVM8-3;B7Z738;Q8WVM8-2;B7Z5N7;J3KNG4;G3V2M8;H0YJY1;G3V4I1;G3V363;H0YJS6;G3V5F3;G3V3K9;H0YIZ7;G3V551;G3V5E2	Q8WVM8;Q8WVM8-3;B7Z738;Q8WVM8-2;B7Z5N7	Sec1 family domain-containing protein 1	SCFD1	1	1	-0.778945	0.000786255	-0.778945	0.000786255	-0.331	0.12725	2	+	26.1758	26.0897	25.2986	26.2478	26.4207	26.6171	0.752255	0.656355	0.514646	1.31062	1.4353	1.45918					1	1	0	2799400000	1870000000	929400000	0.12725	-0.573833	-1.92015	0.12725	-0.573833	-1.92015	0.000786255	-0.760616	-9.16693	0.000786255	-0.760616	-9.16693	0.000786255
Q9NVJ2	Q9NVJ2;B4DI85	Q9NVJ2	ADP-ribosylation factor-like protein 8B	ARL8B	1	1	-0.963588	0.000806934	-0.963588	0.000806934	-1.1002	0.0243581	2	+	23.6306	23.6368	22.457	24.8801	24.4597	24.7308	0.6105	0.330937	0.356802	1.39751	1.32039	1.25712					1	1	1.6836e-36	624760000	451230000	173530000	0.0243581	-1.44873	-3.52418	0.0243581	-1.44873	-3.52418	0.000806934	-0.892261	-9.10528	0.000806934	-0.892261	-9.10528	0.000806934
Q9GZL7	Q9GZL7	Q9GZL7	Ribosome biogenesis protein WDR12	WDR12	1	1	0.798595	0.000811151	0.798595	0.000811151	0.7287	0.0280627	2	+	24.5121	24.5335	24.1487	23.2489	23.8545	23.7834	-0.209563	-0.154647	-0.136519	-0.953242	-0.811895	-1.10266					1	1	1.0011e-184	816700000	421900000	394800000	0.0280627	0.769168	3.36927	0.0280627	0.769168	3.36927	0.000811151	0.789024	9.09295	0.000811151	0.789024	9.09295	0.000811151
Q08211	Q08211;Q08211-2	Q08211	ATP-dependent RNA helicase A	DHX9	0	0	0.376862	0.000822839	0.376862	0.000822839	0.5907	0.0552638	2	+	28.666	28.7464	28.2269	28.0026	28.0753	28.1909	0.00688139	0.0462251	0.155217	-0.347308	-0.330637	-0.329564					1	1	0	14404000000	7902900000	6501500000	0.0552638	0.456834	2.67939	0.0552638	0.456834	2.67939	0.000822839	0.405277	9.05918	0.000822839	0.405277	9.05918	0.000822839
E9PSI1	E9PSI1;E9PL78;E9PJM1;E9PMQ9;O15321;E9PQY7;E9PS99;E9PNW2;E9PJC4;G3V1B9	E9PSI1;E9PL78;E9PJM1;E9PMQ9;O15321	Transmembrane 9 superfamily member 1	TM9SF1	0	0	-0.437156	0.000823397	-0.437156	0.000823397	-0.2713	0.313276	2	+	24.015	24.3163	24.5737	24.5951	24.3474	24.5876	0.611021	0.750708	0.645984	1.04953	1.08314	1.10974					1	1	7.5565e-250	750090000	535780000	214310000	0.313276	-0.208368	-1.15258	0.313276	-0.208368	-1.15258	0.000823397	-0.411563	-9.05758	0.000823397	-0.411563	-9.05758	0.000823397
P13807	P13807-2;P13807;B7Z806;F5H1N8;M0QYU1;F5H3S3	P13807-2;P13807;B7Z806	Glycogen [starch] synthase, muscle	GYS1	0	0	0.516405	0.000827103	0.516405	0.000827103	1.0193	0.0916339	2	+	22.4709	22.504	21.865	22.0303	21.4516	21.1183	-0.266849	-0.10174	-0.258941	-0.775346	-0.822429	-0.715088					1	1	9.443e-48	181060000	93904000	87157000	0.0916339	0.746567	2.20992	0.0916339	0.746567	2.20992	0.000827103	0.561778	9.04701	0.000827103	0.561778	9.04701	0.000827103
O43252	O43252	O43252	Bifunctional 3-phosphoadenosine 5-phosphosulfate synthase 1;Sulfate adenylyltransferase;Adenylyl-sulfate kinase	PAPSS1	0	0	0.0541288	0.000833608	0.0541288	0.000833608	0.3946	0.223588	2	+	25.023	24.8647	24.4339	24.0639	24.6902	24.4701	0.0535934	0.0542053	0.0728394	7.65e-05	0.00304937	-0.00499244					1	1	5.0743e-100	1059100000	602310000	456780000	0.223588	0.3658	1.43886	0.223588	0.3658	1.43886	0.000833608	0.0608349	9.02859	0.000833608	0.0608349	9.02859	0.000833608
O96008	O96008;O96008-2;K7EKG4;K7EJ57	O96008;O96008-2;K7EKG4;K7EJ57	Mitochondrial import receptor subunit TOM40 homolog	TOMM40	0	0	-0.295068	0.00083454	-0.295068	0.00083454	-0.2998	0.322479	2	+	25.1827	24.8999	24.7182	25.2862	24.9115	25.1997	-0.47226	-0.51114	-0.56623	-0.216072	-0.16378	-0.234599					1	1	3.2291e-103	1663000000	799640000	863390000	0.322479	-0.198867	-1.12778	0.322479	-0.198867	-1.12778	0.00083454	-0.311726	-9.02597	0.00083454	-0.311726	-9.02597	0.00083454
F5H2F9	F5H2F9;P52701-3;P52701;P52701-2	F5H2F9;P52701-3;P52701;P52701-2	DNA mismatch repair protein Msh6	MSH6	0	0	0.118738	0.000840565	0.118738	0.000840565	0.7378	0.354647	2	+	24.1067	23.9729	22.8004	23.0117	23.2351	23.3024	-0.403304	-0.375179	-0.380927	-0.492312	-0.525616	-0.499665					1	1	3.2304e-261	625610000	310670000	314940000	0.354647	0.4436	1.04589	0.354647	0.4436	1.04589	0.000840565	0.119394	9.00909	0.000840565	0.119394	9.00909	0.000840565
Q08257	Q08257;Q08257-3;A6NP24;Q08257-2;C9JH92	Q08257;Q08257-3;A6NP24;Q08257-2;C9JH92	Quinone oxidoreductase	CRYZ	1	1	-1.59475	0.000842934	-1.59475	0.000842934	-1.1555	0.0173127	2	+	24.784	24.7957	25.1991	25.4853	26.1447	25.9512	-0.402996	-0.45698	-0.919564	0.894135	1.13777	1.14557					1	1	1.8066e-87	1948700000	1300000000	648740000	0.0173127	-0.934133	-3.91554	0.0173127	-0.934133	-3.91554	0.000842934	-1.65234	-9.00249	0.000842934	-1.65234	-9.00249	0.000842934
O15260	O15260-2;Q5T8U5;O15260;O15260-3	O15260-2;Q5T8U5;O15260;O15260-3	Surfeit locus protein 4	SURF4	1	1	-0.757717	0.000855497	-0.757717	0.000855497	-0.6501	0.317252	2	+	25.5834	25.4005	23.7389	24.791	26.0506	26.6048	0.868153	0.919883	0.625312	1.6079	1.62587	1.66621					1	1	1.434e-162	1806200000	1452800000	353370000	0.317252	-0.907867	-1.14179	0.317252	-0.907867	-1.14179	0.000855497	-0.828876	-8.9679	0.000855497	-0.828876	-8.9679	0.000855497
Q5JRX3	Q5JRX3;Q5JRX3-2;Q5JRX3-3;B1APQ0;H0Y7L7;B1APQ1	Q5JRX3;Q5JRX3-2;Q5JRX3-3	Presequence protease, mitochondrial	PITRM1	1	1	-0.938435	0.00087429	-0.938435	0.00087429	-0.9449	0.0256023	2	+	24.612	24.4332	24.1931	24.8224	25.4396	25.3781	-0.306366	-0.249686	0.00414855	0.734999	0.654131	0.688749					1	1	2.2387e-165	1690200000	781430000	908750000	0.0256023	-0.800599	-3.4692	0.0256023	-0.800599	-3.4692	0.00087429	-0.876594	-8.91731	0.00087429	-0.876594	-8.91731	0.00087429
P22570	P22570;P22570-7;P22570-4;P22570-5;P22570-2;P22570-3;J3QQX3;P22570-6;G3V0F2;J3QKZ8;J3QQW7	P22570;P22570-7;P22570-4;P22570-5;P22570-2;P22570-3;J3QQX3;P22570-6	NADPH:adrenodoxin oxidoreductase, mitochondrial	FDXR	1	1	-0.758475	0.000875517	-0.758475	0.000875517	-0.3566	0.194828	2	+	23.8049	23.4515	23.1925	23.8081	23.6239	23.9629	-0.33908	-0.447367	-0.168379	0.449282	0.419395	0.392282					1	1	6.3737e-48	656340000	327110000	329230000	0.194828	-0.315334	-1.5554	0.194828	-0.315334	-1.5554	0.000875517	-0.738595	-8.91405	0.000875517	-0.738595	-8.91405	0.000875517
P23786	P23786	P23786	Carnitine O-palmitoyltransferase 2, mitochondrial	CPT2	0	0	-0.31604	0.000880444	-0.31604	0.000880444	-0.0251	0.409768	2	+	25.4579	25.3099	24.3083	25.335	25.4574	25.2895	0.425677	0.331433	0.373277	0.639581	0.689317	0.706905					1	1	1.363e-126	1583400000	1098600000	484710000	0.409768	-0.335266	-0.919712	0.409768	-0.335266	-0.919712	0.000880444	-0.301806	-8.90103	0.000880444	-0.301806	-8.90103	0.000880444
Q9UNM6	Q9UNM6;Q9UNM6-2;J3KNQ3;E9PL38;H0YD73;E9PQG3;E9PPD2;F8W8J6	Q9UNM6;Q9UNM6-2;J3KNQ3;E9PL38;H0YD73	26S proteasome non-ATPase regulatory subunit 13	PSMD13	0	0	-0.18321	0.000896411	-0.18321	0.000896411	0.0335	0.798118	2	+	26.7423	26.8124	26.1395	26.3691	26.7088	26.8242	0.0104087	0.0198455	-0.0377478	0.184341	0.193619	0.233113					1	1	0	3983400000	2412200000	1571200000	0.798118	-0.0692997	-0.27335	0.798118	-0.0692997	-0.27335	0.000896411	-0.206189	-8.85946	0.000896411	-0.206189	-8.85946	0.000896411
O43837	O43837;O43837-2;O43837-3	O43837;O43837-2	Isocitrate dehydrogenase [NAD] subunit beta, mitochondrial	IDH3B	0	0	-0.472455	0.000901609	-0.472455	0.000901609	-0.0611	0.278616	2	+	25.8134	25.8145	25.8829	25.9995	25.8756	25.8382	-0.581879	-0.511303	-0.442268	-0.0193908	-0.121727	-0.0388477					1	1	9.2972e-182	2347400000	1257900000	1089400000	0.278616	-0.0674998	-1.25251	0.278616	-0.0674998	-1.25251	0.000901609	-0.451828	-8.84612	0.000901609	-0.451828	-8.84612	0.000901609
P11413	P11413;P11413-2;P11413-3;E7EUI8;E7EM57;E9PD92	P11413;P11413-2;P11413-3;E7EUI8;E7EM57;E9PD92	Glucose-6-phosphate 1-dehydrogenase	G6PD	0	0	-0.509328	0.00090634	-0.509328	0.00090634	-0.1179	0.217119	2	+	25.6736	25.5808	25.0466	25.6887	25.6987	25.7811	-0.58578	-0.61876	-0.465686	-0.144775	-0.0764518	-0.0764264					1	1	0	2051900000	1076100000	975800000	0.217119	-0.289167	-1.4637	0.217119	-0.289167	-1.4637	0.00090634	-0.457524	-8.83406	0.00090634	-0.457524	-8.83406	0.00090634
P08559	P08559-3;P08559;P08559-2;P08559-4;Q5JPU3;Q5JPU0;Q5JPT9;Q5JPU1;P29803;Q5JPU2	P08559-3;P08559;P08559-2;P08559-4;Q5JPU3	Pyruvate dehydrogenase E1 component subunit alpha, somatic form, mitochondrial	PDHA1	0	0	-0.504476	0.000925295	-0.504476	0.000925295	-0.4527	0.0294545	2	+	25.8032	25.7115	25.4614	26.6082	26.1642	26.0966	-0.261255	-0.331885	-0.42359	0.156269	0.172591	0.284126					1	1	4.3207e-143	2906800000	1621600000	1285200000	0.0294545	-0.630967	-3.31723	0.0294545	-0.630967	-3.31723	0.000925295	-0.543239	-8.78653	0.000925295	-0.543239	-8.78653	0.000925295
Q92688	Q92688-2;Q92688;Q5T6W8	Q92688-2;Q92688;Q5T6W8	Acidic leucine-rich nuclear phosphoprotein 32 family member B	ANP32B	0	0	0.390112	0.00092685	0.390112	0.00092685	0.6388	0.0936372	2	+	27.1138	26.9223	26.3154	26.3311	26.0692	26.2835	0.582068	0.502725	0.453654	0.0217334	0.11851	0.112613					1	1	6.8244e-220	3628400000	2406300000	1222000000	0.0936372	0.555899	2.19052	0.0936372	0.555899	2.19052	0.00092685	0.42853	8.78268	0.00092685	0.42853	8.78268	0.00092685
P17655	P17655;P17655-2;C9JWY7	P17655;P17655-2	Calpain-2 catalytic subunit	CAPN2	1	1	-0.62336	0.000928595	-0.62336	0.000928595	-0.4784	0.117761	2	+	26.5019	26.3315	25.3908	26.6561	26.8478	26.8099	1.7594	1.82286	1.70447	2.27119	2.48381	2.38276					1	1	0	2826400000	2397800000	428600000	0.117761	-0.696533	-1.98769	0.117761	-0.696533	-1.98769	0.000928595	-0.617016	-8.77838	0.000928595	-0.617016	-8.77838	0.000928595
E9PKP0	E9PKP0;H0YE52;H0YCP5;H0YEF3;Q8TDP1;E9PN81;Q8TDP1-2	E9PKP0;H0YE52;H0YCP5;H0YEF3;Q8TDP1;E9PN81;Q8TDP1-2	Ribonuclease H2 subunit C	RNASEH2C	0	0	0.406986	0.000928887	0.406986	0.000928887	0.8359	0.0225998	2	+	22.2757	22.3997	23.1179	20.8716	21.5638	21.5689	0.476712	0.449232	0.55	-0.0332852	0.102496	0.0697258					1	1	5.2472e-58	185980000	113130000	72849000	0.0225998	1.263	3.60785	0.0225998	1.263	3.60785	0.000928887	0.445669	8.77766	0.000928887	0.445669	8.77766	0.000928887
Q06210	Q06210-2;Q06210;E5RJP4	Q06210-2;Q06210	Glutamine--fructose-6-phosphate aminotransferase [isomerizing] 1	GFPT1	1	1	-0.79462	0.000931863	-0.79462	0.000931863	-0.5104	0.0343863	2	+	27.268	27.2203	27.2032	28.416	27.7307	27.7242	1.11132	1.07674	0.961468	2.11011	1.81744	1.87136					1	1	0	5753400000	4597100000	1156300000	0.0343863	-0.726466	-3.15386	0.0343863	-0.726466	-3.15386	0.000931863	-0.883128	-8.77034	0.000931863	-0.883128	-8.77034	0.000931863
Q14008	Q14008-2;Q14008;Q14008-3;H0YDX5;E9PQH5;H0YCF6;H0YEK7	Q14008-2;Q14008;Q14008-3	Cytoskeleton-associated protein 5	CKAP5	0	0	0.458128	0.000933891	0.458128	0.000933891	1.3859	0.0190094	2	+	22.703	22.7495	22.0569	21.3171	21.7275	21.0375	-0.249307	-0.133106	-0.197865	-0.655993	-0.789937	-0.645018					1	1	5.2425e-87	228260000	113900000	114360000	0.0190094	1.14243	3.80575	0.0190094	1.14243	3.80575	0.000933891	0.503556	8.76537	0.000933891	0.503556	8.76537	0.000933891
B7Z9G5	B7Z9G5;Q5VW32;F5GXQ0;Q5VW33	B7Z9G5;Q5VW32;F5GXQ0	BRO1 domain-containing protein BROX	C1orf58;BROX	1	1	-0.893402	0.000941144	-0.893402	0.000941144	-0.4743	0.0338535	2	+	22.969	23.1046	22.4685	23.6602	23.4433	23.4181	0.524334	0.476718	0.453917	1.11664	1.40272	1.37012					1	1	1.3826e-71	309790000	225930000	83860000	0.0338535	-0.659833	-3.17013	0.0338535	-0.659833	-3.17013	0.000941144	-0.811501	-8.7477	0.000941144	-0.811501	-8.7477	0.000941144
P19623	P19623;K7EQ47;K7ESL0;K7EL89;K7EKM4	P19623	Spermidine synthase	SRM	0	0	0.372515	0.000943738	0.372515	0.000943738	0.7063	0.185236	2	+	26.7617	26.8492	26.0946	26.3775	25.997	26.0554	-0.0502463	-0.034115	-0.094911	-0.398884	-0.422761	-0.531818					1	1	7.5377e-86	3673300000	2083000000	1590300000	0.185236	0.4252	1.59823	0.185236	0.4252	1.59823	0.000943738	0.391397	8.74142	0.000943738	0.391397	8.74142	0.000943738
Q8TEX9	Q8TEX9;Q8TEX9-2;H0YN14;H0YMR4;H0YN07;H0YLV0;H0YL92;H0YK93;H0YKG5	Q8TEX9;Q8TEX9-2;H0YN14	Importin-4	IPO4	1	1	1.21313	0.000955134	1.21313	0.000955134	1.6295	0.157546	2	+	23.5685	23.3947	21.5002	20.461	21.7652	21.9881	-0.188947	-0.241157	-0.349339	-1.13989	-1.45429	-1.52697					1	1	2.6302e-213	376600000	163600000	213000000	0.157546	1.41637	1.73615	0.157546	1.41637	1.73615	0.000955134	1.1139	8.71409	0.000955134	1.1139	8.71409	0.000955134
Q9Y678	Q9Y678;H0Y8X7;D6RG17;H0Y8G2	Q9Y678	Coatomer subunit gamma-1	COPG1	0	0	-0.457587	0.000958174	-0.457587	0.000958174	-0.3657	0.0578724	2	+	27.287	27.2804	26.9227	27.74	27.3805	27.6461	0.684944	0.606445	0.622013	1.17332	1.01497	1.0796					1	1	0	5519900000	3992600000	1527400000	0.0578724	-0.4255	-2.63516	0.0578724	-0.4255	-2.63516	0.000958174	-0.451493	-8.70687	0.000958174	-0.451493	-8.70687	0.000958174
O76031	O76031;H0YM48	O76031	ATP-dependent Clp protease ATP-binding subunit clpX-like, mitochondrial	CLPX	0	0	0.332299	0.000963676	0.332299	0.000963676	1.0413	0.495559	2	+	23.5488	23.6959	21.6801	21.8967	22.9178	22.5075	-0.338327	-0.374294	-0.341644	-0.683831	-0.583257	-0.673943					1	1	3.997e-56	411830000	206470000	205360000	0.495559	0.534266	0.748889	0.495559	0.534266	0.748889	0.000963676	0.295589	8.69387	0.000963676	0.295589	8.69387	0.000963676
O75368	O75368	O75368	SH3 domain-binding glutamic acid-rich-like protein	SH3BGRL	1	1	-0.67215	0.000965905	-0.67215	0.000965905	-0.3981	0.128557	2	+	25.2766	25.4245	24.923	25.3377	25.6747	25.6894	0.198093	0.039377	0.13711	0.650242	0.80926	0.83216					1	1	1.0784e-96	1665100000	1121300000	543840000	0.128557	-0.359233	-1.91127	0.128557	-0.359233	-1.91127	0.000965905	-0.639028	-8.68863	0.000965905	-0.639028	-8.68863	0.000965905
O60488	O60488-2;O60488;H0Y9A0;D6RD96;D6RF95;D6RFW9;D6RDA8	O60488-2;O60488	Long-chain-fatty-acid--CoA ligase 4	ACSL4	0	0	0.299242	0.000975508	0.299242	0.000975508	0.3544	0.324594	2	+	22.9436	23.1935	22.2599	22.107	22.6105	22.5892	-0.576285	-0.661534	-0.636265	-0.904041	-0.99603	-0.935507					1	1	4.5401e-103	417460000	169320000	248140000	0.324594	0.363433	1.12218	0.324594	0.363433	1.12218	0.000975508	0.320498	8.66623	0.000975508	0.320498	8.66623	0.000975508
P10253	P10253;I3L3L3;I3L0S5	P10253	Lysosomal alpha-glucosidase;76 kDa lysosomal alpha-glucosidase;70 kDa lysosomal alpha-glucosidase	GAA	1	1	-0.62252	0.000988795	-0.62252	0.000988795	-0.5139	0.0418653	2	+	25.2132	25.1694	24.5848	25.4775	25.6833	25.897	1.21581	1.1547	1.06156	1.6901	1.89551	1.77722					1	1	2.9528e-206	1346500000	1076800000	269680000	0.0418653	-0.6968	-2.9525	0.0418653	-0.6968	-2.9525	0.000988795	-0.643588	-8.63567	0.000988795	-0.643588	-8.63567	0.000988795
O43818	O43818	O43818	U3 small nucleolar RNA-interacting protein 2	RRP9	1	1	1.08522	0.000989674	1.08522	0.000989674	0.9468	0.0234684	2	+	23.0966	23.203	23.9521	22.5775	21.954	22.2562	-0.127421	0.102889	0.227599	-1.13088	-0.89904	-0.982327					1	1	2.3628e-186	341280000	156600000	184680000	0.0234684	1.15467	3.56558	0.0234684	1.15467	3.56558	0.000989674	1.07177	8.63367	0.000989674	1.07177	8.63367	0.000989674
Q9BUB1	Q9BUB1;P13861;H7C330;H7C1L0;C9J830;H7C4A9	Q9BUB1;P13861	cAMP-dependent protein kinase type II-alpha regulatory subunit	PRKAR2A	0	0	-0.428649	0.00100173	-0.428649	0.00100173	-0.0998	0.848933	2	+	24.2531	24.2046	24.3406	23.7769	24.5281	24.3529	-0.0546841	-0.153817	-0.104155	0.324494	0.22129	0.33514					1	1	5.0241e-199	1087500000	480880000	606630000	0.848933	0.0468	0.20315	0.848933	0.0468	0.20315	0.00100173	-0.39786	-8.60641	0.00100173	-0.39786	-8.60641	0.00100173
Q9UHX1	Q9UHX1-2;Q9UHX1-4;Q9UHX1-6;E9PQ56;E9PN18;E9PMU7;H0YCP8	Q9UHX1-2;Q9UHX1-4;Q9UHX1-6;E9PQ56;E9PN18	Poly(U)-binding-splicing factor PUF60	PUF60	0	0	0.235016	0.00100358	0.235016	0.00100358	0.3096	0.108749	2	+	26.249	26.2271	26.0634	25.4581	25.9175	26.0279	0.109132	0.172031	0.075727	-0.122653	-0.125884	-0.144959					1	1	0	2612100000	1536200000	1075900000	0.108749	0.378667	2.05759	0.108749	0.378667	2.05759	0.00100358	0.250128	8.60227	0.00100358	0.250128	8.60227	0.00100358
Q14376	Q14376;Q5QPP3;Q5QPP4;Q5QPP1;Q5QPP9	Q14376;Q5QPP3;Q5QPP4;Q5QPP1	UDP-glucose 4-epimerase	GALE	1	1	0.818265	0.00100583	0.818265	0.00100583	1.5758	0.108413	2	+	24.4835	24.5011	23.0632	20.7279	22.9077	22.9789	1.06085	1.16999	0.956097	0.00163106	0.242585	0.261417					1	1	0	451670000	312290000	139380000	0.108413	1.8111	2.06032	0.108413	1.8111	2.06032	0.00100583	0.893766	8.59724	0.00100583	0.893766	8.59724	0.00100583
O60701	O60701;O60701-2;O60701-3;E7ER83;E7ETF4;E7EV97;E7ER95;D6RHF4;E9PBD2	O60701;O60701-2;O60701-3	UDP-glucose 6-dehydrogenase	UGDH	0	0	-0.555392	0.0010193	-0.555392	0.0010193	-0.3386	0.400103	2	+	25.1357	25.172	25.623	25.6067	25.3169	25.5106	0.530981	0.423066	0.389471	0.886223	1.03297	0.978458					1	1	1.1211e-194	1591000000	1079600000	511450000	0.400103	-0.167833	-0.940738	0.400103	-0.167833	-0.940738	0.0010193	-0.518044	-8.56742	0.0010193	-0.518044	-8.56742	0.0010193
P53634	P53634;H0YCY8;P53634-2;P53634-3	P53634;H0YCY8	Dipeptidyl peptidase 1;Dipeptidyl peptidase 1 exclusion domain chain;Dipeptidyl peptidase 1 heavy chain;Dipeptidyl peptidase 1 light chain	CTSC	1	1	0.834394	0.00102213	0.834394	0.00102213	0.4682	0.0586274	2	+	24.6558	24.3509	24.0438	23.951	23.8827	23.7553	0.0842006	0.0523932	0.244443	-0.569137	-0.837073	-0.750193					1	1	7.3004e-39	837060000	438210000	398850000	0.0586274	0.487167	2.62279	0.0586274	0.487167	2.62279	0.00102213	0.845813	8.5612	0.00102213	0.845813	8.5612	0.00102213
P22059	P22059;H0YCV6;H7C1R2	P22059	Oxysterol-binding protein 1	OSBP	1	1	-0.699722	0.00102288	-0.699722	0.00102288	-0.437	0.326058	2	+	24.1088	24.0214	24.584	24.7924	24.5458	24.199	0.274521	0.293144	0.249868	0.895629	1.18441	0.974243					1	1	3.0472e-95	726740000	483880000	242860000	0.326058	-0.274333	-1.11831	0.326058	-0.274333	-1.11831	0.00102288	-0.745582	-8.55956	0.00102288	-0.745582	-8.55956	0.00102288
Q8NFF5	Q8NFF5-2;Q8NFF5;Q8NFF5-3;Q5T196;Q8NFF5-4;Q8NFF5-5;Q5T191;Q5T190	Q8NFF5-2;Q8NFF5;Q8NFF5-3;Q5T196;Q8NFF5-4;Q8NFF5-5	FAD synthase;Molybdenum cofactor biosynthesis protein-like region;FAD synthase region	FLAD1	0	0	-0.426956	0.00102368	-0.426956	0.00102368	-0.0736	0.720154	2	+	23.4236	23.2488	22.0722	22.4461	23.3224	23.6108	-0.0597682	-0.120271	-0.232399	0.344696	0.293318	0.306685					1	1	1.2619e-77	405890000	246430000	159460000	0.720154	-0.211566	-0.384531	0.720154	-0.211566	-0.384531	0.00102368	-0.452379	-8.55781	0.00102368	-0.452379	-8.55781	0.00102368
P11766	P11766;H0YAG8;D6RAY0;D6R9G2;D6RFE4	P11766	Alcohol dehydrogenase class-3	ADH5	1	1	-0.586378	0.00103516	-0.586378	0.00103516	-0.2283	0.63638	2	+	25.7885	25.3933	24.6076	25.0751	25.6216	25.7046	-0.455568	-0.419321	-0.475682	-0.00787627	0.13081	0.209962					1	1	1.2828e-86	4572000000	1189800000	3382100000	0.63638	-0.203967	-0.510818	0.63638	-0.203967	-0.510818	0.00103516	-0.561155	-8.53291	0.00103516	-0.561155	-8.53291	0.00103516
O75844	O75844	O75844	CAAX prenyl protease 1 homolog	ZMPSTE24	0	0	-0.360031	0.0010423	-0.360031	0.0010423	-0.2131	0.275297	2	+	24.3529	24.1731	23.6023	24.3862	24.1949	24.453	0.197813	0.163877	0.250552	0.49513	0.606819	0.557844					1	1	2.332e-91	713340000	432930000	280410000	0.275297	-0.301933	-1.26269	0.275297	-0.301933	-1.26269	0.0010423	-0.349184	-8.5176	0.0010423	-0.349184	-8.5176	0.0010423
P27816	P27816;E7EVA0;P27816-6;P27816-2;B9ZVR1;P27816-4;E9PGM5;H0Y2V1;F8W9U4;B4DSQ1;B5MEG9;H7C456;P27816-7	P27816;E7EVA0;P27816-6;P27816-2;B9ZVR1	Microtubule-associated protein 4;Microtubule-associated protein	MAP4	1	1	-0.641848	0.00104346	-0.641848	0.00104346	-0.3452	0.245531	2	+	25.5693	25.6748	26.1089	26.3006	26.02	25.8762	-0.149693	-0.0976478	-0.0176346	0.409853	0.5442	0.61738					1	1	2.8858e-156	2380300000	1472600000	907680000	0.245531	-0.281267	-1.35967	0.245531	-0.281267	-1.35967	0.00104346	-0.612136	-8.51513	0.00104346	-0.612136	-8.51513	0.00104346
P51398	P51398-2;P51398-3;P51398;V9GZ03;V9GYL9;V9GZ61;V9GYA7;V9GYJ9;V9GYC9;V9GYJ3;V9GYW1;V9GY11;V9GYF7	P51398-2;P51398-3;P51398;V9GZ03;V9GYL9	28S ribosomal protein S29, mitochondrial	DAP3	0	0	-0.20477	0.00104461	-0.20477	0.00104461	0.1912	0.929045	2	+	25.2541	25.0566	24.472	25.137	24.8654	24.7045	-0.267341	-0.322455	-0.250798	-0.0625714	-0.0450673	-0.089362					1	1	9.5749e-108	948950000	594550000	354400000	0.929045	0.0252673	0.0947836	0.929045	0.0252673	0.0947836	0.00104461	-0.214531	-8.51267	0.00104461	-0.214531	-8.51267	0.00104461
Q9NZ45	Q9NZ45	Q9NZ45	CDGSH iron-sulfur domain-containing protein 1	CISD1	0	0	0.415185	0.00104605	0.415185	0.00104605	0.7318	0.0901854	2	+	24.6637	24.8706	25.057	24.7213	24.1388	23.8301	-0.093433	-0.212789	-0.0657712	-0.504433	-0.511768	-0.508618					1	1	8.7521e-152	1009600000	544550000	465100000	0.0901854	0.6337	2.22425	0.0901854	0.6337	2.22425	0.00104605	0.384275	8.5096	0.00104605	0.384275	8.5096	0.00104605
Q96CN7	Q96CN7;D6RGE2	Q96CN7;D6RGE2	Isochorismatase domain-containing protein 1	ISOC1	1	1	-1.40502	0.00105377	-1.40502	0.00105377	-1.2382	0.0258471	2	+	23.406	23.6798	22.1636	24.6232	24.6442	24.9312	0.394531	0.308631	-0.175681	1.65091	1.72053	1.71365					1	1	3.8212e-58	651590000	498060000	153530000	0.0258471	-1.64973	-3.45876	0.0258471	-1.64973	-3.45876	0.00105377	-1.5192	-8.49326	0.00105377	-1.5192	-8.49326	0.00105377
P49773	P49773;D6RC06;D6REP8;D6RE99;D6RD60	P49773	Histidine triad nucleotide-binding protein 1	HINT1	0	0	-0.450215	0.00106094	-0.450215	0.00106094	-0.534	0.133688	2	+	26.0234	26.453	26.0943	26.7569	26.2813	26.6283	-0.35344	-0.47035	-0.34086	0.0351298	0.175493	0.0967748					1	1	4.7932e-106	3162200000	1874600000	1287600000	0.133688	-0.365267	-1.87736	0.133688	-0.365267	-1.87736	0.00106094	-0.490683	-8.47821	0.00106094	-0.490683	-8.47821	0.00106094
Q9UQ80	Q9UQ80;F8VR77;F8W0A3;H0YIN7;F8VZ69	Q9UQ80;F8VR77	Proliferation-associated protein 2G4	PA2G4	0	0	0.364747	0.00106455	0.364747	0.00106455	0.4828	0.0190199	2	+	27.6356	27.909	27.6351	27.4177	27.1528	27.1349	-0.803979	-0.743233	-0.677741	-1.05607	-1.1242	-1.10798					1	1	0	9375300000	4161100000	5214200000	0.0190199	0.491433	3.80511	0.0190199	0.491433	3.80511	0.00106455	0.354435	8.47068	0.00106455	0.354435	8.47068	0.00106455
Q96Q25	Q96Q25;Q14137;E9PIF8;E9PRN9	Q96Q25;Q14137;E9PIF8	Ribosome biogenesis protein BOP1	KM-PA-2;BOP1	1	1	1.01033	0.00106782	1.01033	0.00106782	1.279	0.0423267	2	+	24.2393	24.2761	24.0312	21.2652	23.0901	22.9603	0.367697	0.391735	0.168319	-0.456613	-0.738533	-0.642636					1	1	4.1915e-108	571000000	316380000	254620000	0.0423267	1.74367	2.94148	0.0423267	1.74367	2.94148	0.00106782	0.921844	8.46389	0.00106782	0.921844	8.46389	0.00106782
P11908	P11908;P11908-2;H7C540;D3YTJ7;A6NMS2	P11908;P11908-2;H7C540	Ribose-phosphate pyrophosphokinase 2	PRPS2	1	1	-0.636813	0.0010807	-0.636813	0.0010807	-0.5505	0.12784	2	+	23.8694	24.1803	24.721	25.1395	24.605	24.7308	-1.00071	-0.87509	-1.12146	-0.281823	-0.363897	-0.384323					1	1	6.821e-199	1233200000	576950000	656260000	0.12784	-0.5682	-1.91613	0.12784	-0.5682	-1.91613	0.0010807	-0.65574	-8.43739	0.0010807	-0.65574	-8.43739	0.0010807
Q9NPJ3	Q9NPJ3;Q9NPJ3-2	Q9NPJ3;Q9NPJ3-2	Acyl-coenzyme A thioesterase 13	ACOT13	0	0	-0.459617	0.00110701	-0.459617	0.00110701	-0.1028	0.521859	2	+	24.1767	24.2972	24.2956	24.6618	24.0756	24.3984	-0.523349	-0.64013	-0.562342	-0.19741	-0.102725	-0.0526583					1	1	1.0041e-25	843720000	462570000	381140000	0.521859	-0.1221	-0.701141	0.521859	-0.1221	-0.701141	0.00110701	-0.457676	-8.38445	0.00110701	-0.457676	-8.38445	0.00110701
Q9UHY1	Q9UHY1;F8W6G1;C9JHZ6	Q9UHY1;F8W6G1	Nuclear receptor-binding protein	NRBP1	0	0	-0.222231	0.00111321	-0.222231	0.00111321	-0.3076	0.0290246	2	+	21.7007	21.88	21.801	22.3549	22.1086	22.0286	-0.0604387	-0.0710762	-0.14051	0.151155	0.129146	0.180457					1	1	9.3751e-22	163550000	92072000	71482000	0.0290246	-0.370134	-3.33299	0.0290246	-0.370134	-3.33299	0.00111321	-0.244261	-8.3722	0.00111321	-0.244261	-8.3722	0.00111321
Q9UL46	Q9UL46;H0YM70;H0YKU2;H0YLG1;H0YLD2	Q9UL46;H0YM70	Proteasome activator complex subunit 2	PSME2	0	0	-0.488378	0.00112705	-0.488378	0.00112705	-0.3196	0.225558	2	+	28.1253	28.107	27.3946	27.9095	28.4266	28.8501	0.351614	0.388282	0.20414	0.779272	0.860713	0.839992					1	1	0	10612000000	7353000000	3258900000	0.225558	-0.519766	-1.43144	0.225558	-0.519766	-1.43144	0.00112705	-0.51198	-8.34515	0.00112705	-0.51198	-8.34515	0.00112705
Q9BXS5	Q9BXS5;Q9BXS5-2;E7ENJ6;K7EJL1;B4DDG7;K7ENA7;K7EPJ8;Q9Y6Q5;Q9Y6Q5-2;K7ER75;K7EQX3;K7EPR4;K7EJJ1;K7EMG5;K7EK69;K7EQ90;K7ERH5;K7EL08	Q9BXS5;Q9BXS5-2;E7ENJ6;K7EJL1;B4DDG7	AP-1 complex subunit mu-1	AP1M1	0	0	0.44634	0.00114687	0.44634	0.00114687	0.5163	0.0728084	2	+	24.0785	23.9254	24.3523	23.8967	23.2272	23.5622	0.483128	0.418255	0.349338	-0.0280854	0.0266928	-0.105766					1	1	4.7232e-49	619450000	354260000	265190000	0.0728084	0.5567	2.41942	0.0728084	0.5567	2.41942	0.00114687	0.452627	8.30713	0.00114687	0.452627	8.30713	0.00114687
O95456	O95456-2;O95456;F8WBH7	O95456-2;O95456;F8WBH7	Proteasome assembly chaperone 1	PSMG1	1	1	1.25338	0.0011485	1.25338	0.0011485	1.6185	0.0314057	2	+	22.1018	21.9125	20.8566	20.5225	20.0663	20.294	-0.489572	-0.373064	-0.57818	-1.74295	-1.38039	-1.76719					1	1	1.9728e-21	140120000	62316000	77799000	0.0314057	1.32937	3.24899	0.0314057	1.32937	3.24899	0.0011485	1.1499	8.30404	0.0011485	1.1499	8.30404	0.0011485
Q92572	Q92572;F5H459	Q92572	AP-3 complex subunit sigma-1	AP3S1	1	1	-0.899854	0.00115905	-0.899854	0.00115905	-0.7119	0.271501	2	+	21.5642	21.7789	22.5995	22.2014	22.4908	22.517	0.278689	0.140986	-0.0727232	1.2074	1.04084	1.02471					1	1	3.89e-52	193360000	123030000	70331000	0.271501	-0.422201	-1.27447	0.271501	-0.422201	-1.27447	0.00115905	-0.975332	-8.28417	0.00115905	-0.975332	-8.28417	0.00115905
O43493	O43493-2;O43493-5;O43493-3;J3KQ45;O43493;O43493-4;O43493-6;F8W8W7	O43493-2;O43493-5;O43493-3;J3KQ45;O43493;O43493-4;O43493-6;F8W8W7	Trans-Golgi network integral membrane protein 2	TGOLN2	1	1	-0.8401	0.00121281	-0.8401	0.00121281	-1.2073	0.151881	2	+	22.6304	22.8092	23.6549	23.1978	24.3539	24.0165	1.36677	1.37957	1.04418	2.20957	2.20687	2.1349					1	1	4.0007e-121	340340000	279950000	60388000	0.151881	-0.824567	-1.7675	0.151881	-0.824567	-1.7675	0.00121281	-0.920271	-8.18627	0.00121281	-0.920271	-8.18627	0.00121281
P53999	P53999;D6RC37;D6R970	P53999	Activated RNA polymerase II transcriptional coactivator p15	SUB1	1	1	-1.14837	0.00121959	-1.14837	0.00121959	-1.2229	0.0357385	2	+	29.3345	29.7331	28.1566	30.5574	30.6063	30.4923	1.87678	2.00058	2.30165	3.14895	3.23213	3.07827					1	1	1.5793e-216	25128000000	22694000000	2434000000	0.0357385	-1.47727	-3.11385	0.0357385	-1.47727	-3.11385	0.00121959	-1.09345	-8.17431	0.00121959	-1.09345	-8.17431	0.00121959
P61978	P61978-2;P61978;Q5T6W1;S4R457;S4R359	P61978-2;P61978;Q5T6W1	Heterogeneous nuclear ribonucleoprotein K	HNRNPK	0	0	0.253891	0.00125013	0.253891	0.00125013	0.4163	0.0202295	2	+	29.9195	30.1015	29.7411	29.5032	29.5699	29.4924	0.284083	0.350049	0.252999	0.030192	0.0161826	0.0636807					1	1	0	32915000000	20565000000	12350000000	0.0202295	0.398867	3.73382	0.0202295	0.398867	3.73382	0.00125013	0.259025	8.12142	0.00125013	0.259025	8.12142	0.00125013
P11142	P11142;E9PKE3;P11142-2;E9PNE6;E9PN89;A8K7Q2;E9PLF4;E9PQQ4;E9PQK7;E9PPY6;E9PI65;E9PN25;E9PS65;E9PM13	P11142;E9PKE3;P11142-2;E9PNE6;E9PN89;A8K7Q2	Heat shock cognate 71 kDa protein	HSPA8	0	0	0.14928	0.00126427	0.14928	0.00126427	0.1442	0.422459	2	+	30.8862	31.0492	30.6472	30.7397	30.7857	30.742	-0.0488453	-0.071115	-0.0658306	-0.169334	-0.218135	-0.215111					1	1	0	71305000000	41214000000	30090000000	0.422459	0.105066	0.892722	0.422459	0.105066	0.892722	0.00126427	0.13893	8.09746	0.00126427	0.13893	8.09746	0.00126427
Q96RP9	Q96RP9;Q96RP9-2;C9IZ01;F8WAU4;C9JA25	Q96RP9;Q96RP9-2;C9IZ01;F8WAU4	Elongation factor G, mitochondrial	GFM1	0	0	-0.163135	0.00127384	-0.163135	0.00127384	0.2993	0.61901	2	+	24.8011	24.8428	24.2463	24.6095	24.5018	24.4603	-0.307427	-0.359726	-0.289952	-0.144292	-0.150461	-0.127412					1	1	5.8862e-84	1054600000	570140000	484410000	0.61901	0.106199	0.538168	0.61901	0.106199	0.538168	0.00127384	-0.178314	-8.08144	0.00127384	-0.178314	-8.08144	0.00127384
P22314	P22314;Q5JRR6;Q5JRR9;Q5JRS0;Q5JRS1;Q5JRS3;Q5JRS2	P22314	Ubiquitin-like modifier-activating enzyme 1	UBA1	0	0	0.292453	0.00128472	0.292453	0.00128472	0.4952	0.232903	2	+	29.5262	29.5358	28.9515	29.0141	29.031	29.1382	0.416523	0.414135	0.335279	0.100371	0.162406	0.121682					1	1	0	22773000000	14669000000	8104700000	0.232903	0.276733	1.40434	0.232903	0.276733	1.40434	0.00128472	0.260492	8.06341	0.00128472	0.260492	8.06341	0.00128472
P28066	P28066;P28066-2	P28066;P28066-2	Proteasome subunit alpha type-5	PSMA5	0	0	-0.266798	0.00128547	-0.266798	0.00128547	0.0485	0.830568	2	+	27.4035	27.5428	27.3067	27.2759	27.355	27.5493	0.410302	0.389331	0.3443	0.597694	0.656129	0.688911					1	1	0	6192100000	4191100000	2001100000	0.830568	0.0242672	0.228357	0.830568	0.0242672	0.228357	0.00128547	-0.266267	-8.06216	0.00128547	-0.266267	-8.06216	0.00128547
Q9UM54	Q9UM54-6;E7EW20;Q9UM54-5;Q9UM54-2;Q9UM54-4;Q9UM54-1;Q9UM54;Q5JVM0	Q9UM54-6;E7EW20;Q9UM54-5;Q9UM54-2;Q9UM54-4;Q9UM54-1;Q9UM54	Unconventional myosin-VI	MYO6	1	1	0.907161	0.00130929	0.907161	0.00130929	2.3277	0.0164009	2	+	24.3888	24.4238	23.9209	20.0329	22.1535	22.0611	1.65714	1.55359	1.49696	0.844031	0.646429	0.486921					1	1	0	367420000	274180000	93246000	0.0164009	2.82867	3.98002	0.0164009	2.82867	3.98002	0.00130929	0.910104	8.02337	0.00130929	0.910104	8.02337	0.00130929
O14745	O14745;J3QRP6;B3KY21	O14745;J3QRP6;B3KY21	Na(+)/H(+) exchange regulatory cofactor NHE-RF1	SLC9A3R1	0	0	0.203257	0.0013172	0.203257	0.0013172	0.5667	0.100773	2	+	25.1843	25.3226	25.9521	25.203	24.7559	24.6299	-0.290821	-0.286609	-0.247	-0.564129	-0.489866	-0.482216					1	1	7.8464e-71	1438600000	749840000	688790000	0.100773	0.6234	2.125	0.100773	0.6234	2.125	0.0013172	0.23726	8.01067	0.0013172	0.23726	8.01067	0.0013172
P48147	P48147	P48147	Prolyl endopeptidase	PREP	0	0	-0.540995	0.00132452	-0.540995	0.00132452	-0.2406	0.281895	2	+	23.9059	23.7472	22.9371	23.7115	24.0842	23.9878	-0.160918	-0.183646	-0.386497	0.318718	0.357349	0.396974					1	1	2.2901e-136	584780000	349300000	235480000	0.281895	-0.397767	-1.24256	0.281895	-0.397767	-1.24256	0.00132452	-0.601367	-7.999	0.00132452	-0.601367	-7.999	0.00132452
O75521	O75521-2;O75521;F1LLU7;F8WAW4;C9JB63;F8W6J1;C9J000	O75521-2;O75521;F1LLU7;F8WAW4;C9JB63	Enoyl-CoA delta isomerase 2, mitochondrial	ECI2	0	0	-0.579182	0.00132584	-0.579182	0.00132584	0.02165	0.939031	2	+	23.6717	23.8598	NaN	23.5135	23.7441	23.9919	0.00493609	-0.075467	NaN	0.548649	0.543917	0.461901					1	1	4.2328e-47	550800000	343960000	206840000	0.939031	0.0159165	0.0830668	0.381011	-1.41335	-0.983575	0.00132584	-0.553421	-11.7469	0.00221264	-0.637036	-6.98262	0.00221264
P15907	P15907;B2R513;C9JVK7;C9JH16;H7C472;C9JFM4;C9K0R8;C9J6X5	P15907	Beta-galactoside alpha-2,6-sialyltransferase 1	ST6GAL1	1	1	-0.749969	0.00133708	-0.749969	0.00133708	-0.7547	0.0237653	2	+	23.0895	23.2377	22.3436	23.8273	23.8442	24.0168	0.0991193	0.322431	0.432825	1.0724	1.05566	1.08421					1	1	3.2769e-80	425850000	293090000	132760000	0.0237653	-1.00583	-3.55156	0.0237653	-1.00583	-3.55156	0.00133708	-0.785967	-7.97918	0.00133708	-0.785967	-7.97918	0.00133708
P14927	P14927;P14927-2;B7Z2R2;E5RHG9	P14927;P14927-2;B7Z2R2;E5RHG9	Cytochrome b-c1 complex subunit 7	UQCRB	0	0	-0.50797	0.00133799	-0.50797	0.00133799	-0.2689	0.0709386	2	+	25.4526	25.403	24.9796	25.5677	25.8396	25.6719	-0.399552	-0.402638	-0.360897	0.0509631	0.108418	0.268569					1	1	1.0546e-77	1903100000	1117600000	785460000	0.0709386	-0.414666	-2.44352	0.0709386	-0.414666	-2.44352	0.00133799	-0.530346	-7.97775	0.00133799	-0.530346	-7.97775	0.00133799
P00403	P00403	P00403	Cytochrome c oxidase subunit 2	MT-CO2	0	0	0.28928	0.00133874	0.28928	0.00133874	0.9471	0.744076	2	+	27.0749	27.0796	25.0734	25.9097	26.1278	26.4688	0.77979	0.729878	0.833794	0.425346	0.49051	0.503973					1	1	6.0115e-154	3363500000	2361500000	1002000000	0.744076	0.240533	0.349877	0.744076	0.240533	0.349877	0.00133874	0.307877	7.97657	0.00133874	0.307877	7.97657	0.00133874
F8VNT9	F8VNT9;F8VV56;P08962-3;P08962-2;F8W022;F8VWK8;C9JV86;P08962	F8VNT9;F8VV56;P08962-3;P08962-2;F8W022;F8VWK8;C9JV86;P08962	CD63 antigen	CD63	1	1	-1.76358	0.00135524	-1.76358	0.00135524	-0.7238	0.0916535	2	+	25.2953	25.6886	24.2744	26.1589	25.9135	26.0191	-0.690204	-0.681764	-0.145241	0.946764	1.25652	1.08182					1	1	6.3897e-11	1919200000	1313400000	605770000	0.0916535	-0.9444	-2.20973	0.0916535	-0.9444	-2.20973	0.00135524	-1.60077	-7.95092	0.00135524	-1.60077	-7.95092	0.00135524
Q9UNX4	Q9UNX4;Q6PDA5	Q9UNX4	WD repeat-containing protein 3	WDR3	1	1	0.732748	0.00135862	0.732748	0.00135862	1.4294	0.0412693	2	+	21.7605	22.3091	20.9096	20.2556	20.3311	20.6292	-0.555999	-0.389842	-0.33966	-1.06633	-1.12259	-1.28082					1	1	1.2526e-32	151450000	64742000	86705000	0.0412693	1.25443	2.96694	0.0412693	1.25443	2.96694	0.00135862	0.728078	7.94571	0.00135862	0.728078	7.94571	0.00135862
Q14005	Q14005-3;Q14005-2;Q14005;H0YLH9;H3BVH5	Q14005-3;Q14005-2;Q14005;H0YLH9;H3BVH5	Pro-interleukin-16;Interleukin-16	IL16	1	1	-0.83443	0.00137132	-0.83443	0.00137132	-0.4003	0.0340437	2	+	24.226	24.3156	24.1764	24.8319	24.6263	24.4292	1.13695	1.19916	1.25289	1.80543	2.1202	2.03359					1	1	8.7097e-101	645560000	503050000	142510000	0.0340437	-0.3898	-3.16429	0.0340437	-0.3898	-3.16429	0.00137132	-0.790075	-7.92628	0.00137132	-0.790075	-7.92628	0.00137132
Q9UBE0	Q9UBE0;Q9UBE0-2;Q9UBE0-3;B3KNJ4;M0QZS6;M0QX65;B4DY66;M0R054;M0QYM8;M0R375;M0R286;M0QYP2	Q9UBE0;Q9UBE0-2;Q9UBE0-3;B3KNJ4;M0QZS6;M0QX65;B4DY66	SUMO-activating enzyme subunit 1;SUMO-activating enzyme subunit 1, N-terminally processed	SAE1	0	0	0.216272	0.00137265	0.216272	0.00137265	0.5646	0.585549	2	+	25.2853	25.2869	24.1662	24.5445	24.7968	24.7207	-0.221558	-0.167747	-0.129591	-0.384019	-0.383245	-0.401575					1	1	3.0992e-164	1309000000	703430000	605580000	0.585549	0.225466	0.592235	0.585549	0.225466	0.592235	0.00137265	0.216647	7.92426	0.00137265	0.216647	7.92426	0.00137265
P62306	P62306;F8W0W6	P62306;F8W0W6	Small nuclear ribonucleoprotein F	SNRPF	0	0	0.29852	0.00137447	0.29852	0.00137447	0.1225	0.547367	2	+	24.4486	24.9393	25.3064	25.0176	24.8168	24.1471	0.399278	0.326838	0.279637	0.045452	-0.0210867	0.0283179					1	1	2.4777e-98	1082100000	677490000	404610000	0.547367	0.237601	0.656473	0.547367	0.237601	0.656473	0.00137447	0.31769	7.92149	0.00137447	0.31769	7.92149	0.00137447
O60313	O60313-2;O60313;E5KLK1;E5KLJ9;E5KLJ5;E5KLJ6;H7C141;C9JY58;H7C3G2;H7C321	O60313-2;O60313;E5KLK1;E5KLJ9;E5KLJ5;E5KLJ6	Dynamin-like 120 kDa protein, mitochondrial;Dynamin-like 120 kDa protein, form S1	OPA1	1	1	-0.727976	0.00137448	-0.727976	0.00137448	-0.7208	0.038584	2	+	24.2714	24.3204	24.7168	25.0412	25.0648	24.7621	-0.239854	-0.383848	-0.382499	0.166446	0.365267	0.345477					1	1	1.797e-201	1119400000	617450000	501940000	0.038584	-0.519833	-3.03518	0.038584	-0.519833	-3.03518	0.00137448	-0.627797	-7.92148	0.00137448	-0.627797	-7.92148	0.00137448
P19525	P19525;P19525-2;C9JZT2;F8WBH4	P19525;P19525-2	Interferon-induced, double-stranded RNA-activated protein kinase	EIF2AK2	0	0	-0.496115	0.0013852	-0.496115	0.0013852	-0.3419	0.0861125	2	+	23.3046	23.2986	22.8183	23.6405	23.3717	23.7087	-0.12655	-0.22751	-0.0282685	0.369565	0.430779	0.334863					1	1	1.5124e-72	594290000	248920000	345370000	0.0861125	-0.433133	-2.26595	0.0861125	-0.433133	-2.26595	0.0013852	-0.505845	-7.90529	0.0013852	-0.505845	-7.90529	0.0013852
Q8NC51	Q8NC51;Q8NC51-2	Q8NC51;Q8NC51-2	Plasminogen activator inhibitor 1 RNA-binding protein	SERBP1	0	0	0.391546	0.00139142	0.391546	0.00139142	0.777	0.0145235	2	+	25.9392	26.0033	26.6384	25.3507	25.2263	25.1145	0.112295	0.156577	0.20045	-0.338765	-0.234969	-0.185397					1	1	0	2516500000	1245800000	1270600000	0.0145235	0.963133	4.12749	0.0145235	0.963133	4.12749	0.00139142	0.409484	7.89598	0.00139142	0.409484	7.89598	0.00139142
P05387	P05387;H0YDD8;P05386-2	P05387;H0YDD8	60S acidic ribosomal protein P2	RPLP2	0	0	-0.286365	0.00139469	-0.286365	0.00139469	0.1106	0.604624	2	+	29.0583	28.9536	28.703	28.843	28.8077	28.883	0.172103	0.166784	0.125704	0.365008	0.453149	0.463481					1	1	0	18161000000	11892000000	6269100000	0.604624	0.0604	0.561179	0.604624	0.0604	0.561179	0.00139469	-0.272349	-7.8911	0.00139469	-0.272349	-7.8911	0.00139469
P23246	P23246;P23246-2;H0Y9K7;H0Y9U2	P23246;P23246-2	Splicing factor, proline- and glutamine-rich	SFPQ	0	0	0.298492	0.00141841	0.298492	0.00141841	0.2954	0.0131185	2	+	29.0627	29.2411	29.0969	28.5701	28.8091	28.8015	0.147236	0.212254	0.27562	-0.071836	-0.0862382	-0.0900152					1	1	0	20239000000	11949000000	8289800000	0.0131185	0.406667	4.25378	0.0131185	0.406667	4.25378	0.00141841	0.2944	7.85614	0.00141841	0.2944	7.85614	0.00141841
P09496	P09496-2;P09496-4;P09496-3;P09496;F8WF69;P09496-5;C9J8P9	P09496-2;P09496-4;P09496-3;P09496;F8WF69	Clathrin light chain A	CLTA	0	0	-0.495835	0.00142984	-0.495835	0.00142984	-0.6585	0.477017	2	+	24.2736	24.6085	23.6543	23.613	25.4206	24.9321	0.039269	0.00623326	-0.185082	0.502068	0.500977	0.555354					1	1	6.4083e-107	1054800000	636340000	418470000	0.477017	-0.476434	-0.783708	0.477017	-0.476434	-0.783708	0.00142984	-0.565993	-7.83955	0.00142984	-0.565993	-7.83955	0.00142984
E9PLK3	E9PLK3;P55786;B7Z463;H0YDG0;H0YCQ5	E9PLK3;P55786;B7Z463	Puromycin-sensitive aminopeptidase	NPEPPS	0	0	-0.342679	0.00143029	-0.342679	0.00143029	0.0133	0.396105	2	+	26.4181	26.381	26.1862	26.7621	26.3094	26.3677	-0.262513	-0.315392	-0.419199	0.0272872	0.0243185	0.0493043					1	1	3.953e-243	3972300000	2095600000	1876700000	0.396105	-0.1513	-0.949562	0.396105	-0.1513	-0.949562	0.00143029	-0.366005	-7.8389	0.00143029	-0.366005	-7.8389	0.00143029
P61604	P61604;B8ZZL8;B8ZZ54	P61604;B8ZZL8	10 kDa heat shock protein, mitochondrial	HSPE1	0	0	-0.226245	0.00144584	-0.226245	0.00144584	-0.1798	0.0176329	2	+	29.3333	29.3489	29.1802	29.5458	29.5131	29.4755	-0.666046	-0.692769	-0.626473	-0.413427	-0.439801	-0.481919					1	1	2.7565e-85	28512000000	14700000000	13812000000	0.0176329	-0.224	-3.89386	0.0176329	-0.224	-3.89386	0.00144584	-0.216714	-7.81659	0.00144584	-0.216714	-7.81659	0.00144584
P26639	P26639;P26639-2;G3XAN9;E7ERI3;D6R9F8;D6RCA5;D6RDJ6;D6RBR8;D6RJ97;D6RHV7;D6RCS6	P26639;P26639-2;G3XAN9;E7ERI3	Threonine--tRNA ligase, cytoplasmic	TARS	0	0	-0.228477	0.00145959	-0.228477	0.00145959	-0.0034	0.997249	2	+	27.8637	27.9734	27.7468	27.803	27.913	27.8671	0.722136	0.768438	0.821104	1.0076	0.988406	0.996915					1	1	0	7805600000	5669900000	2135800000	0.997249	0.000267029	0.00366862	0.997249	0.000267029	0.00366862	0.00145959	-0.227082	-7.79712	0.00145959	-0.227082	-7.79712	0.00145959
P14735	P14735;P14735-2;Q5T5N3	P14735;P14735-2	Insulin-degrading enzyme	IDE	0	0	-0.400544	0.00146117	-0.400544	0.00146117	0.148	0.494116	2	+	25.382	25.3596	24.0523	25.2116	25.1411	25.4552	0.641481	0.567761	0.48126	0.968305	1.0573	0.962872					1	1	4.4115e-146	1339300000	914840000	424480000	0.494116	-0.338	-0.751564	0.494116	-0.338	-0.751564	0.00146117	-0.43266	-7.79489	0.00146117	-0.43266	-7.79489	0.00146117
O60264	O60264;P28370-2;P28370	O60264	SWI/SNF-related matrix-associated actin-dependent regulator of chromatin subfamily A member 5	SMARCA5	1	1	0.817111	0.00146311	0.817111	0.00146311	1.1689	0.0414439	2	+	25.2578	25.5428	26.3289	24.9966	24.3739	24.261	0.0710703	0.140162	0.24336	-0.679219	-0.676949	-0.432483					1	1	0	1593200000	875940000	717270000	0.0414439	1.166	2.96268	0.0414439	1.166	2.96268	0.00146311	0.747747	7.79217	0.00146311	0.747747	7.79217	0.00146311
Q14108	Q14108;Q14108-2;D6RDG0	Q14108;Q14108-2	Lysosome membrane protein 2	SCARB2	1	1	-0.625657	0.00147267	-0.625657	0.00147267	-0.5942	0.0462027	2	+	24.9943	24.936	24.1026	25.4227	25.5302	25.5768	0.432475	0.335068	0.410613	0.856944	1.09572	1.03627					1	1	9.0705e-67	1511600000	1070800000	440800000	0.0462027	-0.832266	-2.85413	0.0462027	-0.832266	-2.85413	0.00147267	-0.60359	-7.7788	0.00147267	-0.60359	-7.7788	0.00147267
P36405	P36405	P36405	ADP-ribosylation factor-like protein 3	ARL3	1	1	0.747786	0.00147735	0.747786	0.00147735	1.5864	0.0607718	2	+	22.7898	22.7362	21.6198	21.0845	21.1498	21.6457	0.100751	0.137116	0.121489	NaN	-0.712794	-0.539801					1	1	5.2179e-92	210240000	115000000	95239000	0.0607718	1.0886	2.58863	0.0607718	1.0886	2.58863	0.00147735	0.746084	11.3234	0.0335831	1.08295	3.17851	0.0335831
Q8N5M1	Q8N5M1;C9J2Q2;K7ELC1	Q8N5M1;C9J2Q2	ATP synthase mitochondrial F1 complex assembly factor 2	ATPAF2	0	0	-0.523089	0.00147778	-0.523089	0.00147778	-0.7146	0.0918592	2	+	21.2265	21.0749	20.9864	21.7895	21.1687	21.8749	0.00337794	-0.122898	-0.0399806	0.483108	0.373648	0.571148					1	1	1.6198e-30	100240000	61090000	39153000	0.0918592	-0.5151	-2.20772	0.0918592	-0.5151	-2.20772	0.00147778	-0.529135	-7.7717	0.00147778	-0.529135	-7.7717	0.00147778
Q16181	Q16181;Q16181-2;E7ES33;E7EPK1;G3V1Q4;H0Y3Y4;H0YFF6;F5GZE5;Q5JXL7;Q6ZU15	Q16181;Q16181-2;E7ES33;E7EPK1;G3V1Q4;H0Y3Y4;H0YFF6	Septin-7	2015-09-07	0	0	-0.365911	0.00147887	-0.365911	0.00147887	-0.0078	0.312452	2	+	25.045	25.175	25.1627	25.4092	25.1344	25.1705	-0.471021	-0.444026	-0.430604	0.0156007	-0.0781151	-0.147463					1	1	9.5727e-200	1825800000	970890000	854920000	0.312452	-0.110467	-1.15483	0.312452	-0.110467	-1.15483	0.00147887	-0.378558	-7.77019	0.00147887	-0.378558	-7.77019	0.00147887
Q13217	Q13217;X6R9L0	Q13217;X6R9L0	DnaJ homolog subfamily C member 3	DNAJC3	1	1	-0.861107	0.00148036	-0.861107	0.00148036	-0.9355	0.0308001	2	+	25.5097	25.3792	24.7041	25.8488	26.3147	26.405	0.784373	0.847238	0.52608	1.49888	1.64548	1.70153					1	1	1.1602e-257	2106000000	1533400000	572600000	0.0308001	-0.991833	-3.26962	0.0308001	-0.991833	-3.26962	0.00148036	-0.896066	-7.76813	0.00148036	-0.896066	-7.76813	0.00148036
P43007	P43007;P43007-2	P43007;P43007-2	Neutral amino acid transporter A	SLC1A4	0	0	-0.568297	0.00149216	-0.568297	0.00149216	-0.3294	0.0790095	2	+	24.1889	24.1461	23.8665	24.2076	24.6022	24.4755	-0.575955	-0.456214	-0.61392	-0.134426	-0.00765808	0.00231581					1	1	3.7789e-92	896960000	481270000	415680000	0.0790095	-0.361266	-2.34426	0.0790095	-0.361266	-2.34426	0.00149216	-0.502107	-7.75187	0.00149216	-0.502107	-7.75187	0.00149216
Q9BVP2	Q9BVP2-2;Q9BVP2;C9JYH9;C9JZT7;B4DMU5	Q9BVP2-2;Q9BVP2	Guanine nucleotide-binding protein-like 3	GNL3	1	1	0.619351	0.00150799	0.619351	0.00150799	0.7509	0.037143	2	+	24.0874	24.0426	23.5467	23.1686	23.2917	23.4504	-0.0616735	0.0979959	0.108247	-0.583676	-0.423344	-0.521355					1	1	2.0228e-99	603190000	317900000	285280000	0.037143	0.588667	3.07414	0.037143	0.588667	3.07414	0.00150799	0.557648	7.73033	0.00150799	0.557648	7.73033	0.00150799
Q8N183	Q8N183;D6RA56;H0YA50	Q8N183	Mimitin, mitochondrial	NDUFAF2	0	0	-0.303053	0.0015148	-0.303053	0.0015148	-0.4182	0.0361714	2	+	23.628	23.7653	23.8296	23.9591	24.4088	24.1835	0.24595	0.154163	0.231904	0.58232	0.477762	0.534957					1	1	5.0158e-86	666600000	421930000	244670000	0.0361714	-0.442834	-3.10142	0.0361714	-0.442834	-3.10142	0.0015148	-0.321008	-7.72114	0.0015148	-0.321008	-7.72114	0.0015148
P46013	P46013;P46013-2	P46013;P46013-2	Antigen KI-67	MKI67	1	1	2.14117	0.00152129	2.14117	0.00152129	2.3113	0.0390721	2	+	20.4265	23.5087	20.9709	19.0917	17.4239	18.6596	-0.440952	0.302397	-0.103934	-1.82456	-2.2451	-2.33506					1	1	4.1905e-107	131910000	69006000	62907000	0.0390721	3.24363	3.02237	0.0390721	3.24363	3.02237	0.00152129	2.05408	7.71244	0.00152129	2.05408	7.71244	0.00152129
Q9P258	Q9P258	Q9P258	Protein RCC2	RCC2	0	0	0.446173	0.00153161	0.446173	0.00153161	0.5473	0.0418803	2	+	25.3095	25.5202	25.1977	25.1275	24.7239	24.7622	-0.479939	-0.426018	-0.363028	-0.799645	-0.872191	-0.968192					1	1	2.4174e-94	1586300000	776510000	809830000	0.0418803	0.471267	2.95214	0.0418803	0.471267	2.95214	0.00153161	0.457014	7.69869	0.00153161	0.457014	7.69869	0.00153161
P16435	P16435;H0Y4R2;E7EVY7;F5H468;E7EMD0;E7EPN3;E7EWU0	P16435;H0Y4R2;E7EVY7;F5H468;E7EMD0	NADPH--cytochrome P450 reductase	POR	1	1	-0.587447	0.00153787	-0.587447	0.00153787	-0.4558	0.203516	2	+	22.9094	22.9737	22.1868	22.7758	23.4053	23.3652	-0.169304	-0.213362	-0.0398403	0.418704	0.418143	0.291006					1	1	2.876e-44	390530000	228750000	161780000	0.203516	-0.492133	-1.51845	0.203516	-0.492133	-1.51845	0.00153787	-0.516786	-7.6904	0.00153787	-0.516786	-7.6904	0.00153787
Q9NX40	Q9NX40;D6RG39;D6RIT9;D6RDK6;Q9NX40-3;Q9NX40-2;Q9NX40-4;D6RBN5;D6R918;D6RBC5;D6RDI5;D6RI08;D6RA54;D6RC55;D6RDK1;D6RIV2;D6R9T5;D6RF07	Q9NX40;D6RG39;D6RIT9;D6RDK6;Q9NX40-3;Q9NX40-2;Q9NX40-4;D6RBN5	OCIA domain-containing protein 1	OCIAD1	1	1	-0.685421	0.00156382	-0.685421	0.00156382	-0.322	0.217872	2	+	23.9192	24.0714	22.3316	24.1591	24.2412	24.3754	0.0638653	-0.10829	0.0662675	0.753064	0.55044	0.749286					1	1	9.6681e-73	577440000	386000000	191440000	0.217872	-0.817833	-1.46077	0.217872	-0.817833	-1.46077	0.00156382	-0.676982	-7.6565	0.00156382	-0.676982	-7.6565	0.00156382
Q93009	Q93009-3;Q93009;F5H8E5;H3BND8;F5H2X1;H3BRA2;H3BMF6;H3BUV0;H3BTM1;H3BQD1	Q93009-3;Q93009;F5H8E5;H3BND8	Ubiquitin carboxyl-terminal hydrolase 7;Ubiquitin carboxyl-terminal hydrolase	USP7	0	0	0.229261	0.00156414	0.229261	0.00156414	0.4637	0.0656605	2	+	26.1642	26.1714	25.9255	25.9618	25.6596	25.7005	0.175772	0.154426	0.142489	-0.0841323	-0.00240565	-0.0748345					1	1	0	2499700000	1438100000	1061600000	0.0656605	0.313067	2.51565	0.0656605	0.313067	2.51565	0.00156414	0.211353	7.65609	0.00156414	0.211353	7.65609	0.00156414
Q9H6R4	Q9H6R4-4;Q9H6R4;G8JLK7;Q9H6R4-2;Q9H6R4-3	Q9H6R4-4;Q9H6R4;G8JLK7;Q9H6R4-2;Q9H6R4-3	Nucleolar protein 6	NOL6	1	1	0.724179	0.00157323	0.724179	0.00157323	1.0392	0.0432065	2	+	21.7543	22.0691	22.3106	20.17	21.0299	21.4147	-0.219474	-0.321152	-0.219091	NaN	-1.00302	-0.884285					1	1	3.0951e-118	149630000	76120000	73512000	0.0432065	1.17313	2.92086	0.0432065	1.17313	2.92086	0.00157323	0.690416	11.0841	0.00350757	0.813087	6.16821	0.00350757
Q96G03	Q96G03;F5H6V2;B4E0G8;E7ENQ8;E9PD70;H0Y921	Q96G03;F5H6V2	Phosphoglucomutase-2	PGM2	0	0	-0.551137	0.00157551	-0.551137	0.00157551	-0.2702	0.0253062	2	+	24.8607	24.8726	24.9489	25.3611	25.0906	25.1428	0.565147	0.520933	0.420405	0.918821	1.08533	1.07207					1	1	2.1624e-212	1045500000	719690000	325800000	0.0253062	-0.304099	-3.48199	0.0253062	-0.304099	-3.48199	0.00157551	-0.523246	-7.64145	0.00157551	-0.523246	-7.64145	0.00157551
P25786	P25786;P25786-2;F5GX11;B4DEV8	P25786;P25786-2;F5GX11	Proteasome subunit alpha type-1	PSMA1	0	0	-0.285937	0.00157939	-0.285937	0.00157939	-0.0554	0.785476	2	+	26.615	26.6007	26.7312	26.6704	26.7521	26.5807	0.573925	0.65223	0.58442	0.809016	0.870357	0.87495					1	1	7.2037e-96	3565500000	2485000000	1080500000	0.785476	-0.018767	-0.291057	0.785476	-0.018767	-0.291057	0.00157939	-0.247916	-7.63649	0.00157939	-0.247916	-7.63649	0.00157939
Q16643	Q16643;Q16643-3;D6R9W4;Q16643-2;D6RFI1;F8W9Z3;D6R9Q9;D6RCR4	Q16643;Q16643-3;D6R9W4;Q16643-2	Drebrin	DBN1	1	1	-0.930173	0.00159573	-0.930173	0.00159573	-0.936	0.242037	2	+	23.868	24.0129	22.9612	23.4636	24.9385	24.804	0.304167	0.351922	-0.0500489	1.27907	1.23434	1.13904					1	1	1.1119e-106	828510000	566000000	262520000	0.242037	-0.788	-1.3718	0.242037	-0.788	-1.3718	0.00159573	-1.01547	-7.61575	0.00159573	-1.01547	-7.61575	0.00159573
P00441	P00441;H7BYH4	P00441;H7BYH4	Superoxide dismutase [Cu-Zn]	SOD1	0	0	-0.461904	0.00162816	-0.461904	0.00162816	0.0282	0.774765	2	+	25.4914	26.1936	27.3092	27.3628	26.0829	26.1654	-0.381353	-0.509542	-0.527014	0.0254463	-0.047638	-0.0924311					1	1	4.3865e-51	3186900000	1719500000	1467400000	0.774765	-0.205633	-0.306148	0.774765	-0.205633	-0.306148	0.00162816	-0.434429	-7.57537	0.00162816	-0.434429	-7.57537	0.00162816
Q96Q11	Q96Q11-2;Q96Q11;C9JRS7;Q96Q11-3;F8W8C3	Q96Q11-2;Q96Q11	CCA tRNA nucleotidyltransferase 1, mitochondrial	TRNT1	0	0	-0.444547	0.00166485	-0.444547	0.00166485	0.1201	0.490282	2	+	24.3573	24.3498	23.2539	24.433	24.1539	24.2297	0.0845419	0.142715	0.038222	0.477976	0.659894	0.529089					1	1	6.039e-87	817420000	469680000	347750000	0.490282	-0.2852	-0.758698	0.490282	-0.2852	-0.758698	0.00166485	-0.46716	-7.53085	0.00166485	-0.46716	-7.53085	0.00166485
Q08378	Q08378;Q08378-2;Q08378-4	Q08378;Q08378-2;Q08378-4	Golgin subfamily A member 3	GOLGA3	1	1	-0.875734	0.0016672	-0.875734	0.0016672	-0.3977	0.343137	2	+	24.1335	24.2755	23.0316	23.746	24.7804	24.5312	0.596861	0.421536	0.26898	1.14995	1.29727	1.33782					1	1	0	719980000	478450000	241530000	0.343137	-0.539	-1.0744	0.343137	-0.539	-1.0744	0.0016672	-0.832553	-7.52803	0.0016672	-0.832553	-7.52803	0.0016672
P12004	P12004	P12004	Proliferating cell nuclear antigen	PCNA	1	1	0.616561	0.00167513	0.616561	0.00167513	0.9206	0.0398644	2	+	27.1618	27.4088	26.5402	26.1739	26.2412	26.3322	0.0551978	0.195977	-0.0743547	-0.66762	-0.561363	-0.549002					1	1	1.6307e-246	4685600000	2604100000	2081600000	0.0398644	0.787834	3.00197	0.0398644	0.787834	3.00197	0.00167513	0.651602	7.51859	0.00167513	0.651602	7.51859	0.00167513
Q6UB35	Q6UB35;H0Y327;Q6UB35-2;Q4VXM0;Q5JYA3;Q4VXM1;Q5JYA5;Q5JYA4;Q5JYA8;H0Y2S0	Q6UB35	Monofunctional C1-tetrahydrofolate synthase, mitochondrial	MTHFD1L	0	0	-0.231134	0.00169172	-0.231134	0.00169172	-0.1118	0.312207	2	+	25.0411	25.0572	24.4723	25.1853	25.1529	24.9474	-0.0469673	-0.153709	-0.0694639	0.174733	0.146694	0.16167					1	1	5.3553e-112	1313400000	772240000	541190000	0.312207	-0.238334	-1.1555	0.312207	-0.238334	-1.1555	0.00169172	-0.251079	-7.499	0.00169172	-0.251079	-7.499	0.00169172
P09417	P09417;P09417-2;B7Z415;D6RGG7;H0Y8F7;D6RHJ7	P09417;P09417-2;B7Z415;D6RGG7	Dihydropteridine reductase	QDPR	1	1	-0.612852	0.00171288	-0.612852	0.00171288	-0.2979	0.205252	2	+	24.3281	24.3646	23.5016	24.2893	24.6669	24.626	0.00426785	0.0564401	0.0933305	0.669292	0.686911	0.468944					1	1	1.0786e-229	775780000	491450000	284320000	0.205252	-0.462634	-1.51126	0.205252	-0.462634	-1.51126	0.00171288	-0.557036	-7.47437	0.00171288	-0.557036	-7.47437	0.00171288
Q99986	Q99986;H0YJ50;H0YJJ9;H0YJF7	Q99986;H0YJ50	Serine/threonine-protein kinase VRK1	VRK1	0	0	0.446667	0.00171937	0.446667	0.00171937	0.2308	0.216959	2	+	23.3551	23.6103	23.0749	22.2255	23.175	23.1243	-0.831386	-0.710303	-0.693926	-1.27361	-1.15697	-1.14422					1	1	6.5655e-87	594070000	229920000	364150000	0.216959	0.505167	1.46432	0.216959	0.505167	1.46432	0.00171937	0.446394	7.46689	0.00171937	0.446394	7.46689	0.00171937
P19105	P19105;O14950;J3QRS3;P24844;J3KTJ1;P24844-2	P19105;O14950;J3QRS3;P24844;J3KTJ1	Myosin regulatory light chain 12A;Myosin regulatory light chain 12B;Myosin regulatory light polypeptide 9	MYL12A;MYL12B;MYL9	1	1	0.586501	0.00172653	0.586501	0.00172653	0.7586	0.0448307	2	+	27.0781	26.9759	26.4019	26.2173	26.248	26.1542	0.0573907	-0.0293114	0.190018	-0.418097	-0.52911	-0.561717					1	1	0	4254100000	2352200000	1901900000	0.0448307	0.612134	2.88404	0.0448307	0.612134	2.88404	0.00172653	0.575674	7.45868	0.00172653	0.575674	7.45868	0.00172653
Q92614	Q92614-2;Q92614-4;Q92614;J3KNX9;Q92614-3;Q92614-5;H0YEV9	Q92614-2;Q92614-4;Q92614;J3KNX9;Q92614-3;Q92614-5	Unconventional myosin-XVIIIa	MYO18A	1	1	0.609678	0.00172904	0.609678	0.00172904	0.6281	0.0631126	2	+	23.1189	23.2232	24.1207	21.5047	22.63	22.5951	-0.00918488	0.121948	0.16504	-0.443713	-0.48773	-0.656714					1	1	1.6297e-180	375580000	195180000	180410000	0.0631126	1.24433	2.55288	0.0631126	1.24433	2.55288	0.00172904	0.621987	7.4558	0.00172904	0.621987	7.4558	0.00172904
Q9UBT2	Q9UBT2;B3KWB9;K7ESK7;K7EPL2;U3KQ93;U3KQ55;K7ES38	Q9UBT2;B3KWB9	SUMO-activating enzyme subunit 2	UBA2	0	0	0.284848	0.00172906	0.284848	0.00172906	0.5339	0.235273	2	+	25.6002	25.5811	24.9953	25.0472	25.25	24.9821	-0.126897	-0.0902822	-0.183913	-0.411745	-0.367662	-0.455904					1	1	0	1846300000	970300000	876030000	0.235273	0.299101	1.39577	0.235273	0.299101	1.39577	0.00172906	0.278073	7.45578	0.00172906	0.278073	7.45578	0.00172906
Q6PKG0	Q6PKG0;Q6PKG0-3;E5RH50;H0YBW1;H0YC73;H0YAN4;H0YC33;Q659C4-7;Q659C4-6;Q659C4-5;H0YBR8;H0YAX9;E5RHK4	Q6PKG0;Q6PKG0-3;E5RH50	La-related protein 1	LARP1	0	0	0.355673	0.00175434	0.355673	0.00175434	0.0232	0.386945	2	+	24.2623	24.7296	24.3118	24.0415	24.2886	24.4302	0.286685	0.402748	0.342613	-0.01306	-0.0157624	0.0727031					1	1	1.8239e-200	915180000	568990000	346190000	0.386945	0.181133	0.970067	0.386945	0.181133	0.970067	0.00175434	0.329388	7.42716	0.00175434	0.329388	7.42716	0.00175434
P98179	P98179	P98179	Putative RNA-binding protein 3	RBM3	0	0	-0.493646	0.00180403	-0.493646	0.00180403	-0.9134	0.0231817	2	+	24.2029	23.9749	24.0842	24.5227	24.9976	25.3162	-0.00821671	-0.183836	0.0518518	0.485429	0.460055	0.495593					1	1	3.5822e-50	960380000	594580000	365790000	0.0231817	-0.858167	-3.57932	0.0231817	-0.858167	-3.57932	0.00180403	-0.527093	-7.37238	0.00180403	-0.527093	-7.37238	0.00180403
Q12905	Q12905;X6R6Z1	Q12905	Interleukin enhancer-binding factor 2	ILF2	1	1	0.636076	0.00181099	0.636076	0.00181099	0.4722	0.0706847	2	+	27.4814	27.3702	27.165	27.1023	26.4526	26.898	0.210651	0.102185	0.199383	-0.241456	-0.436837	-0.436693					1	1	6.7849e-231	5756500000	3277300000	2479200000	0.0706847	0.521233	2.44685	0.0706847	0.521233	2.44685	0.00181099	0.542401	7.36486	0.00181099	0.542401	7.36486	0.00181099
F5GWX5	F5GWX5;Q14839;Q14839-2;Q8TDI0;K7EMY3;Q5TG85;Q12873-2;Q12873;Q12873-3;F5H6N4;F2Z2R5;I3L229;H7C3H7;H7C0J3	F5GWX5;Q14839;Q14839-2	Chromodomain-helicase-DNA-binding protein 4	CHD4	0	0	0.537402	0.00183144	0.537402	0.00183144	0.7666	0.0153748	2	+	25.0177	25.2021	25.5871	24.1125	24.4355	24.5913	-0.0918942	-0.04785	0.123019	-0.733654	-0.585252	-0.562853					1	1	0	1348000000	684810000	663170000	0.0153748	0.889201	4.05794	0.0153748	0.889201	4.05794	0.00183144	0.621678	7.34295	0.00183144	0.621678	7.34295	0.00183144
P07954	P07954-2;P07954	P07954-2;P07954	Fumarate hydratase, mitochondrial	FH	0	0	0.220084	0.00183873	0.220084	0.00183873	0.3844	0.154126	2	+	28.1928	28.2174	27.951	27.5156	28.0755	27.8084	-0.139397	-0.194625	-0.124927	-0.361383	-0.359481	-0.314464					1	1	0	11183000000	6252100000	4930800000	0.154126	0.320567	1.75493	0.154126	0.320567	1.75493	0.00183873	0.192126	7.33522	0.00183873	0.192126	7.33522	0.00183873
Q8N6M0	Q8N6M0;H0YB21	Q8N6M0	OTU domain-containing protein 6B	OTUD6B	1	1	-0.613798	0.00184418	-0.613798	0.00184418	-0.727	0.412984	2	+	21.2439	21.3822	22.0904	22.2945	22.1092	21.3688	-0.590147	-0.660107	-0.787858	-0.0463087	-0.167614	0.0481872					1	1	1.6177e-30	153550000	76665000	76888000	0.412984	-0.351999	-0.912807	0.412984	-0.351999	-0.912807	0.00184418	-0.624125	-7.32945	0.00184418	-0.624125	-7.32945	0.00184418
P12270	P12270;Q5SWX9	P12270	Nucleoprotein TPR	TPR	0	0	-0.197705	0.00184456	-0.197705	0.00184456	0.0383	0.849211	2	+	26.6095	26.7804	26.7545	26.7789	26.6857	26.7162	0.24992	0.291722	0.21664	0.447625	0.440252	0.499429					1	1	0	4215300000	2606100000	1609300000	0.849211	-0.0121333	-0.20277	0.849211	-0.0121333	-0.20277	0.00184456	-0.209675	-7.32905	0.00184456	-0.209675	-7.32905	0.00184456
P11216	P11216;H0Y4Z6	P11216	Glycogen phosphorylase, brain form	PYGB	1	1	-0.715541	0.00185868	-0.715541	0.00185868	-0.228	0.176601	2	+	25.2749	25.2795	24.5515	25.5583	25.2967	25.5029	-0.524305	-0.526001	-0.270033	0.191236	0.165797	0.219854					1	1	5.4146e-255	1897500000	1017200000	880290000	0.176601	-0.417333	-1.63878	0.176601	-0.417333	-1.63878	0.00185868	-0.632409	-7.31424	0.00185868	-0.632409	-7.31424	0.00185868
Q16822	Q16822;B4DW73;H0YML5;H0YM31;Q16822-2;H0YNG4;H0YMA5;P35558;H0YMU6;B4DT64;H0YMY3;F5GZM4	Q16822;B4DW73;H0YML5;H0YM31	Phosphoenolpyruvate carboxykinase [GTP], mitochondrial	PCK2	0	0	0.23281	0.00188557	0.23281	0.00188557	0.545	0.655668	2	+	28.6312	28.6432	27.5431	28.0037	28.1953	28.0862	1.474	1.44945	1.55222	1.23108	1.27271	1.24119					1	1	0	9884900000	7811200000	2073700000	0.655668	0.177434	0.480963	0.655668	0.177434	0.480963	0.00188557	0.243561	7.28639	0.00188557	0.243561	7.28639	0.00188557
P00492	P00492	P00492	Hypoxanthine-guanine phosphoribosyltransferase	HPRT1	1	1	0.602744	0.00189044	0.602744	0.00189044	0.9839	0.125061	2	+	25.1129	25.0575	24.0615	23.9449	24.0736	24.1885	-0.967235	-0.972166	-1.01414	-1.37592	-1.57491	-1.6047					1	1	1.6953e-60	1487900000	589810000	898130000	0.125061	0.674967	1.93523	0.125061	0.674967	1.93523	0.00189044	0.533997	7.28141	0.00189044	0.533997	7.28141	0.00189044
Q9Y3D9	Q9Y3D9;J3QLR8	Q9Y3D9;J3QLR8	28S ribosomal protein S23, mitochondrial	MRPS23	0	0	-0.355813	0.00189287	-0.355813	0.00189287	-0.1353	0.314319	2	+	23.2932	22.9163	23.1483	23.7424	23.0952	23.2836	-0.43079	-0.482169	-0.327051	-0.0749768	-0.0890784	-0.0741297					1	1	5.7435e-27	431230000	227810000	203420000	0.314319	-0.254466	-1.14974	0.314319	-0.254466	-1.14974	0.00189287	-0.333942	-7.27892	0.00189287	-0.333942	-7.27892	0.00189287
H3BUI0	H3BUI0;J3KR23;P53990-2;P53990-3;P53990-4;P53990-5;H3BMU1;P53990;H3BQF7;F5GXM3;J3QLU7;H3BRE2	H3BUI0;J3KR23;P53990-2;P53990-3;P53990-4;P53990-5;H3BMU1;P53990;H3BQF7	IST1 homolog	IST1	1	1	-0.600124	0.00189474	-0.600124	0.00189474	-0.615	0.192887	2	+	22.6791	22.4324	22.9557	22.6653	23.7829	23.2941	0.0361708	-0.239887	-0.0890072	0.467334	0.55321	0.511117					1	1	2.2713e-30	304650000	201230000	103410000	0.192887	-0.558367	-1.56389	0.192887	-0.558367	-1.56389	0.00189474	-0.608128	-7.27702	0.00189474	-0.608128	-7.27702	0.00189474
P10109	P10109	P10109	Adrenodoxin, mitochondrial	FDX1	1	1	-0.717181	0.00191098	-0.717181	0.00191098	-0.243	0.703067	2	+	20.9177	21.4088	22.2246	21.6518	21.4635	21.9333	-0.439333	-0.508461	NaN	0.138648	0.304942	0.243284					1	1	7.8034e-45	151800000	75358000	76443000	0.703067	-0.165833	-0.409627	0.703067	-0.165833	-0.409627	0.00191098	-0.702855	-10.3743	0.0186739	-0.943876	-3.8265	0.0186739
Q96A49	Q96A49	Q96A49	Synapse-associated protein 1	SYAP1	1	1	-0.811568	0.00192177	-0.811568	0.00192177	-0.3805	0.0375092	2	+	21.8797	22.2483	21.9841	22.3519	22.5211	22.3646	-0.35695	-0.256954	NaN	0.504616	0.61957	0.43199					1	1	1.3304e-280	193820000	117530000	76287000	0.0375092	-0.375166	-3.06407	0.0375092	-0.375166	-3.06407	0.00192177	-0.825677	-10.3544	0.0130966	-1.06919	-4.25588	0.0130966
P43307	P43307;C9J3L8;C9J5W0;E9PAL7;C9IZQ1;P43307-2;F5H5Y2;C9JBX5;C9JY01	P43307;C9J3L8;C9J5W0;E9PAL7;C9IZQ1;P43307-2;F5H5Y2	Translocon-associated protein subunit alpha	SSR1	0	0	-0.286414	0.00196353	-0.286414	0.00196353	-0.2067	0.614484	2	+	26.7671	26.7466	26.111	26.215	26.9533	27.002	0.233262	0.234079	0.314378	0.587794	0.497849	0.520493					1	1	6.7406e-166	4604000000	2380500000	2223500000	0.614484	-0.181868	-0.545371	0.614484	-0.181868	-0.545371	0.00196353	-0.274806	-7.20837	0.00196353	-0.274806	-7.20837	0.00196353
Q16630	Q16630-3;F8WJN3;Q16630;Q16630-2;F8W084	Q16630-3;F8WJN3;Q16630;Q16630-2	Cleavage and polyadenylation specificity factor subunit 6	CPSF6	0	0	0.183045	0.0019712	0.183045	0.0019712	0.6037	0.491413	2	+	25.0233	24.9858	23.9377	24.298	24.4528	24.3821	0.207525	0.16372	0.141562	-0.0360828	0.0193902	-0.0193252					1	1	1.6872e-164	1064100000	639130000	424960000	0.491413	0.2713	0.756588	0.491413	0.2713	0.756588	0.0019712	0.182942	7.20091	0.0019712	0.182942	7.20091	0.0019712
M0R0Y2	M0R0Y2;P54920;M0R2M1;M0R213;M0R027;M0R058;M0R0I4;M0QZM9;M0QZN5;M0R031	M0R0Y2;P54920;M0R2M1	Alpha-soluble NSF attachment protein	NAPA	0	0	-0.229304	0.00198573	-0.229304	0.00198573	-0.0558	0.443861	2	+	25.6569	25.8513	25.0337	25.662	25.7127	25.8039	0.11634	0.127535	0.0241999	0.356145	0.316661	0.345644					1	1	0	2099200000	1305400000	793780000	0.443861	-0.212233	-0.848684	0.443861	-0.212233	-0.848684	0.00198573	-0.250125	-7.18686	0.00198573	-0.250125	-7.18686	0.00198573
Q8N4T8	Q8N4T8;Q8N4T8-2;H0Y962;D6RAV8;D6RJF4;D6RGF2	Q8N4T8;Q8N4T8-2;H0Y962	Carbonyl reductase family member 4	CBR4	1	1	-1.15585	0.00199339	-1.15585	0.00199339	-0.4944	0.112114	2	+	22.429	22.7844	22.2175	23.5034	22.7355	22.9234	-0.391988	-0.268024	NaN	1.02809	0.825847	0.748512					1	1	7.5322e-64	242860000	156910000	85943000	0.112114	-0.577133	-2.03077	0.112114	-0.577133	-2.03077	0.00199339	-1.19749	-10.2261	0.000199778	-1.22071	-13.0374	0.000199778
Q13630	Q13630;E9PKL9;E9PP14;E9PLH9;E9PP60;H0YE90;H0YCP7	Q13630;E9PKL9;E9PP14;E9PLH9	GDP-L-fucose synthase	TSTA3	1	1	0.702215	0.00199966	0.702215	0.00199966	0.8096	0.0671686	2	+	25.709	25.759	25.0439	25.0189	24.8994	24.8108	1.65614	1.60375	1.41305	0.901535	1.01867	0.858436					1	1	1.0703e-58	1095500000	851030000	244450000	0.0671686	0.594266	2.49438	0.0671686	0.594266	2.49438	0.00199966	0.631433	7.1735	0.00199966	0.631433	7.1735	0.00199966
E9PP21	E9PP21;P21291;E9PND2;E9PS42	E9PP21;P21291;E9PND2;E9PS42	Cysteine and glycine-rich protein 1	CSRP1	0	0	0.467534	0.00201381	0.467534	0.00201381	-0.8251	0.285794	2	+	21.972	22.1386	23.4012	22.7665	23.8601	22.9637	1.04014	0.972296	1.11049	0.478534	0.65952	0.572606					1	1	4.1114e-34	250960000	173990000	76977000	0.285794	-0.692834	-1.23088	0.285794	-0.692834	-1.23088	0.00201381	0.470756	7.16006	0.00201381	0.470756	7.16006	0.00201381
Q9NZL9	Q9NZL9;Q9NZL9-4;Q9NZL9-2;Q9NZL9-3;E5RJR3;Q9NZL9-5	Q9NZL9;Q9NZL9-4;Q9NZL9-2;Q9NZL9-3	Methionine adenosyltransferase 2 subunit beta	MAT2B	0	0	0.37804	0.00203031	0.37804	0.00203031	0.7033	0.0972979	2	+	25.077	25.2912	24.7259	24.8598	24.3737	24.3309	0.223784	0.256213	0.101857	-0.193604	-0.137915	-0.154256					1	1	4.7719e-67	1208700000	706250000	502440000	0.0972979	0.5099	2.15624	0.0972979	0.5099	2.15624	0.00203031	0.355876	7.14453	0.00203031	0.355876	7.14453	0.00203031
B7Z7Q6	B7Z7Q6;P42785;P42785-2;E9PQB5;E9PL85;E9PQN3;E9PKN6;E9PIG4;E9PLY4;E9PNF7;E9PNJ1;E9PL49	B7Z7Q6;P42785;P42785-2;E9PQB5;E9PL85;E9PQN3;E9PKN6;E9PIG4	Lysosomal Pro-X carboxypeptidase	PRCP	1	1	-0.994277	0.00203154	-0.994277	0.00203154	-0.7343	0.132275	2	+	22.923	23.0007	21.2853	23.1833	23.6573	23.6579	-0.465962	-0.586215	NaN	0.579928	0.468188	0.347445					1	1	1.2575e-29	437050000	246810000	190240000	0.132275	-1.0965	-1.88656	0.132275	-1.0965	-1.88656	0.00203154	-0.991275	-10.1602	0.0119609	-1.27241	-4.37077	0.0119609
Q10589	Q10589-2;Q10589	Q10589-2;Q10589	Bone marrow stromal antigen 2	BST2	0	0	0.502212	0.00203273	0.502212	0.00203273	0.4523	0.054784	2	+	25.4277	25.4668	26.2539	24.9046	25.0145	25.0349	0.185191	-0.0314494	-0.0475014	-0.533661	-0.590564	-0.491289					1	1	2.4883e-127	1606500000	921440000	685020000	0.054784	0.731467	2.68778	0.054784	0.731467	2.68778	0.00203273	0.573918	7.14227	0.00203273	0.573918	7.14227	0.00203273
P52565	P52565;J3KRE2;J3KTF8;J3QQX2;J3KS60;P52565-2;J3KRY1	P52565;J3KRE2;J3KTF8;J3QQX2;J3KS60;P52565-2;J3KRY1	Rho GDP-dissociation inhibitor 1	ARHGDIA	0	0	-0.559829	0.00205087	-0.559829	0.00205087	-0.5054	0.0213716	2	+	27.6266	27.6496	27.2701	27.8944	28.1577	28.132	0.249226	0.125129	0.145377	0.542894	0.712597	0.705206					1	1	1.1267e-229	8418000000	5834200000	2583800000	0.0213716	-0.545933	-3.67104	0.0213716	-0.545933	-3.67104	0.00205087	-0.480321	-7.12539	0.00205087	-0.480321	-7.12539	0.00205087
Q9UGI8	Q9UGI8-2;Q9UGI8;F8W7T0;B7Z6L5;H7BYK1	Q9UGI8-2;Q9UGI8	Testin	TES	0	0	-0.24002	0.00205717	-0.24002	0.00205717	-0.174	0.308308	2	+	26.0092	26.1557	25.9313	26.0135	26.1832	26.2192	1.24365	1.24392	1.1481	1.48367	1.46335	1.54399					1	1	1.6499e-94	2302200000	1805500000	496690000	0.308308	-0.106567	-1.16625	0.308308	-0.106567	-1.16625	0.00205717	-0.285114	-7.11957	0.00205717	-0.285114	-7.11957	0.00205717
Q92520	Q92520;C9JP35;C9JMN4	Q92520	Protein FAM3C	FAM3C	1	1	-0.943218	0.00208198	-0.943218	0.00208198	-0.7634	0.0288421	2	+	25.0293	25.2417	24.2978	25.7688	25.9001	25.7927	0.331012	0.211788	0.477633	1.55274	1.27423	1.16143					1	1	3.0286e-188	1619000000	1152000000	467040000	0.0288421	-0.964267	-3.33977	0.0288421	-0.964267	-3.33977	0.00208198	-0.989321	-7.09688	0.00208198	-0.989321	-7.09688	0.00208198
Q8IX12	Q8IX12-2;Q8IX12;F5H2E6;F5H1H2;F5H3E1;H0YFJ7	Q8IX12-2;Q8IX12;F5H2E6	Cell division cycle and apoptosis regulator protein 1	CCAR1	0	0	0.162201	0.00209214	0.162201	0.00209214	0.5371	0.130814	2	+	24.4034	24.618	23.8432	23.1837	23.8663	23.9269	0.48118	0.413288	0.433268	0.291535	0.243111	0.271067					1	1	2.8154e-151	734540000	474690000	259850000	0.130814	0.629233	1.89618	0.130814	0.629233	1.89618	0.00209214	0.174008	7.08768	0.00209214	0.174008	7.08768	0.00209214
Q9Y3L3	Q9Y3L3;Q9Y3L3-2;F5GZA8;Q6ZT62	Q9Y3L3;Q9Y3L3-2;F5GZA8;Q6ZT62	SH3 domain-binding protein 1	SH3BP1	1	1	0.915256	0.00209562	0.915256	0.00209562	0.82475	0.0134676	2	+	22.4461	22.1626	22.0117	NaN	21.3642	21.3115	0.699633	0.71445	0.59819	NaN	-0.11568	-0.315566					1	1	2.8445e-68	140560000	83844000	56719000	0.0134676	0.868949	5.24869	0.134341	1.84617	1.87315	0.00209562	0.886381	10.0531	0.00237415	1.01837	6.85239	0.00237415
Q9NP79	Q9NP79;E7ETQ7;Q5TGM0	Q9NP79	Vacuolar protein sorting-associated protein VTA1 homolog	VTA1	1	1	-0.584439	0.00209917	-0.584439	0.00209917	-0.254	0.296436	2	+	22.9661	23.1274	20.9758	22.9882	23.3856	23.2201	-0.647254	-0.590651	NaN	-0.107948	0.037358	-0.0345136					1	1	4.648e-126	430130000	224660000	205470000	0.296436	-0.841533	-1.19976	0.296436	-0.841533	-1.19976	0.00209917	-0.583918	-10.0473	0.00457465	-0.507714	-5.7364	0.00457465
Q9Y3I0	Q9Y3I0;E7EQS9	Q9Y3I0	tRNA-splicing ligase RtcB homolog	C22orf28	0	0	-0.210134	0.00212945	-0.210134	0.00212945	-0.0958	0.319067	2	+	26.7059	26.8166	26.2537	26.8339	26.736	26.8017	-0.0216806	0.0336795	0.0096343	0.247424	0.16562	0.219768					1	1	2.0495e-256	4372700000	2598900000	1773800000	0.319067	-0.198467	-1.1369	0.319067	-0.198467	-1.1369	0.00212945	-0.203726	-7.05437	0.00212945	-0.203726	-7.05437	0.00212945
Q9NP72	Q9NP72;Q9NP72-2;Q5W0J0;Q9NP72-3;H0Y6T8	Q9NP72;Q9NP72-2;Q5W0J0;Q9NP72-3;H0Y6T8	Ras-related protein Rab-18	RAB18	1	1	-0.778677	0.0021344	-0.778677	0.0021344	-0.5651	0.0681993	2	+	23.6423	23.5202	22.7687	24.0938	23.8616	24.0853	-0.0517094	-0.197548	-0.440633	0.603592	0.548396	0.581129					1	1	4.5674e-108	609540000	376480000	233060000	0.0681993	-0.703167	-2.48016	0.0681993	-0.703167	-2.48016	0.0021344	-0.807669	-7.05	0.0021344	-0.807669	-7.05	0.0021344
Q9NVP1	Q9NVP1;H7C452	Q9NVP1	ATP-dependent RNA helicase DDX18	DDX18	1	1	0.767312	0.00214408	0.767312	0.00214408	1.4228	0.0544522	2	+	24.2283	24.6869	25.2765	24.1813	23.2641	23.1895	-0.300152	-0.0525029	0.0222241	-0.868282	-0.819815	-0.775982					1	1	1.2336e-216	766940000	395390000	371560000	0.0544522	1.1856	2.69364	0.0544522	1.1856	2.69364	0.00214408	0.711216	7.04151	0.00214408	0.711216	7.04151	0.00214408
Q03518	Q03518;F5H648	Q03518;F5H648	Antigen peptide transporter 1	TAP1	0	0	-0.555685	0.00215178	-0.555685	0.00215178	-0.4226	0.204174	2	+	26.2382	26.173	25.3454	26.0703	26.5956	26.6394	0.698025	0.49862	0.773609	1.25648	1.21452	1.25371					1	1	0	2946900000	2115100000	831740000	0.204174	-0.516233	-1.51571	0.204174	-0.516233	-1.51571	0.00215178	-0.58482	-7.03477	0.00215178	-0.58482	-7.03477	0.00215178
J3KNF8	J3KNF8;H3BUX2;O43169;D6RFH4;J3QR91	J3KNF8;H3BUX2;O43169;D6RFH4	Cytochrome b5 type B	CYB5B	0	0	-0.429169	0.00217922	-0.429169	0.00217922	-0.6333	0.0812379	2	+	24.1091	24.2686	24.8184	24.8678	24.9019	24.9255	-0.991776	-0.962549	-0.893108	-0.53338	-0.634406	-0.462285					1	1	4.1643e-131	1467700000	662140000	805510000	0.0812379	-0.4997	-2.31886	0.0812379	-0.4997	-2.31886	0.00217922	-0.405787	-7.01104	0.00217922	-0.405787	-7.01104	0.00217922
Q15019	Q15019;Q15019-2;B5MCX3;C9J2Q4;C9J938;C9JB25;H7C2Y0;C9IY94;H7C310;C9IZU3;C9JQJ4;C9JTV8;C9JFT1;F8WB65;B5MD47;C9JZI2;H7C1T1;C9JT15;C9JSE7	Q15019;Q15019-2;B5MCX3;C9J2Q4	Septin-2	2015-09-02	0	0	-0.40012	0.00223439	-0.40012	0.00223439	-0.256	0.454368	2	+	25.8152	25.6051	24.74	25.2936	25.8611	25.9761	-0.272348	-0.28321	-0.345559	0.0156807	0.205123	0.11691					1	1	0	2188900000	1281000000	907870000	0.454368	-0.3235	-0.827691	0.454368	-0.3235	-0.827691	0.00223439	-0.412943	-6.96441	0.00223439	-0.412943	-6.96441	0.00223439
P40926	P40926;E9PDB2;G3XAL0	P40926;E9PDB2;G3XAL0	Malate dehydrogenase, mitochondrial;Malate dehydrogenase	MDH2	0	0	-0.316284	0.00224446	-0.316284	0.00224446	-0.0787	0.292191	2	+	29.686	29.6724	28.9808	29.7511	29.641	29.8133	-0.624864	-0.666751	-0.540266	-0.30858	-0.241159	-0.328872					1	1	0	36320000000	18879000000	17440000000	0.292191	-0.288733	-1.21204	0.292191	-0.288733	-1.21204	0.00224446	-0.317756	-6.95606	0.00224446	-0.317756	-6.95606	0.00224446
Q93084	Q93084-4;Q93084-2;Q93084-3;Q93084-7;Q93084;Q93084-6;Q93084-5	Q93084-4;Q93084-2;Q93084-3;Q93084-7;Q93084;Q93084-6;Q93084-5	Sarcoplasmic/endoplasmic reticulum calcium ATPase 3	ATP2A3	0	0	-0.391533	0.00225683	-0.391533	0.00225683	0.1111	0.668274	2	+	24.4833	24.4393	23.5263	24.1114	24.3282	24.4642	-0.0358754	-0.16401	-0.095447	0.260763	0.421008	0.296086					1	1	8.8516e-171	874630000	503990000	370640000	0.668274	-0.151633	-0.461723	0.668274	-0.151633	-0.461723	0.00225683	-0.424396	-6.94585	0.00225683	-0.424396	-6.94585	0.00225683
Q8NI27	Q8NI27;F2Z2V2;H0Y815;H7C477;H0Y594;H0Y7U4;Q8NI27-2	Q8NI27	THO complex subunit 2	THOC2	1	1	0.705788	0.00227223	0.705788	0.00227223	1.288	0.0187659	2	+	22.2563	22.2498	21.599	20.9618	20.5766	21.2381	-0.123882	0.0336191	0.192587	-0.591333	-0.672169	-0.743901					1	1	7.0499e-34	163340000	83732000	79605000	0.0187659	1.10953	3.82077	0.0187659	1.10953	3.82077	0.00227223	0.703243	6.93325	0.00227223	0.703243	6.93325	0.00227223
P07339	P07339;H7C469;F8WD96;C9JH19;H7C1V0;F8W787	P07339;H7C469;F8WD96;C9JH19	Cathepsin D;Cathepsin D light chain;Cathepsin D heavy chain	CTSD	0	0	-0.28569	0.00227777	-0.28569	0.00227777	0.0111	0.583712	2	+	27.4536	27.4773	26.1563	26.9982	27.4726	27.4425	1.32637	1.40214	1.27235	1.61206	1.58355	1.61516					1	1	6.2996e-211	4951400000	3964300000	987080000	0.583712	-0.275366	-0.59526	0.583712	-0.275366	-0.59526	0.00227777	-0.26997	-6.92874	0.00227777	-0.26997	-6.92874	0.00227777
Q96T37	Q96T37-4;Q96T37-2;Q96T37-3;Q96T37	Q96T37-4;Q96T37-2;Q96T37-3;Q96T37	Putative RNA-binding protein 15	RBM15	0	0	0.57227	0.00231476	0.57227	0.00231476	0.8496	0.0191828	2	+	22.058	21.8404	22.3029	21.2084	21.6035	21.1276	0.148896	0.0814753	0.298561	-0.284988	-0.423374	-0.443305					1	1	1.8189e-50	169780000	90284000	79492000	0.0191828	0.753934	3.7952	0.0191828	0.753934	3.7952	0.00231476	0.5602	6.89897	0.00231476	0.5602	6.89897	0.00231476
P30044	P30044-2;P30044;P30044-3;P30044-4	P30044-2;P30044;P30044-3;P30044-4	Peroxiredoxin-5, mitochondrial	PRDX5	0	0	-0.185496	0.00232225	-0.185496	0.00232225	-0.0638	0.355148	2	+	28.4468	28.4922	27.6958	28.5129	28.4256	28.5106	0.591408	0.514528	0.576765	0.762261	0.820744	0.753616					1	1	5.2575e-177	11695000000	8281600000	3413800000	0.355148	-0.271432	-1.04467	0.355148	-0.271432	-1.04467	0.00232225	-0.217974	-6.89302	0.00232225	-0.217974	-6.89302	0.00232225
Q12765	Q12765;Q12765-2;Q12765-3;C9K052;B8ZZP4;C9J7U9;B4DIV7	Q12765;Q12765-2;Q12765-3;C9K052	Secernin-1	SCRN1	1	1	-0.805827	0.00233824	-0.805827	0.00233824	-1.239	0.191623	2	+	22.2614	22.4569	23.1444	22.5993	23.7099	23.6959	-0.39846	-0.174863	-0.458591	0.407367	0.340204	0.594195					1	1	2.286e-84	377120000	229960000	147160000	0.191623	-0.714134	-1.56947	0.191623	-0.714134	-1.56947	0.00233824	-0.791226	-6.88038	0.00233824	-0.791226	-6.88038	0.00233824
Q9H993	Q9H993;F5GZY1	Q9H993;F5GZY1	UPF0364 protein C6orf211	C6orf211	1	1	-0.769723	0.00238912	-0.769723	0.00238912	-0.3727	0.239649	2	+	22.5164	22.5286	21.3634	22.3645	22.8891	22.9202	-0.306051	-0.46212	-0.544828	0.100042	0.313284	0.307603					1	1	1.9741e-82	364810000	167480000	197330000	0.239649	-0.588467	-1.38018	0.239649	-0.588467	-1.38018	0.00238912	-0.677976	-6.84087	0.00238912	-0.677976	-6.84087	0.00238912
O43809	O43809;H3BND3;H3BV41	O43809;H3BND3;H3BV41	Cleavage and polyadenylation specificity factor subunit 5	NUDT21	0	0	0.245903	0.00240535	0.245903	0.00240535	0.6503	0.0445229	2	+	25.3391	25.4091	25.6144	25.2347	24.6427	24.7588	0.170757	0.247631	0.231836	0.00719642	-0.0840312	-0.0140673					1	1	3.2266e-68	1449000000	879920000	569120000	0.0445229	0.575467	2.89089	0.0445229	0.575467	2.89089	0.00240535	0.247042	6.82849	0.00240535	0.247042	6.82849	0.00240535
Q9BPW8	Q9BPW8;H7C2U6;C9JDV8;F8WCR5	Q9BPW8;H7C2U6	Protein NipSnap homolog 1	NIPSNAP1	0	0	-0.475519	0.00240626	-0.475519	0.00240626	-0.2902	0.220867	2	+	24.2583	24.2077	21.7085	24.2787	24.4979	25.296	-0.572382	-0.58024	NaN	-0.100792	-0.13904	-0.00489585					1	1	7.451e-35	1201900000	648060000	553790000	0.220867	-1.29937	-1.44922	0.220867	-1.29937	-1.44922	0.00240626	-0.494735	-9.58946	0.0161287	-0.653018	-4.0001	0.0161287
Q92882	Q92882	Q92882	Osteoclast-stimulating factor 1	OSTF1	0	0	0.452915	0.00241999	0.452915	0.00241999	0.9323	0.236269	2	+	23.0666	23.0533	21.6761	21.0177	22.121	22.1708	-0.265776	-0.377517	-0.409419	-0.722368	-0.905577	-0.830432					1	1	6.2848e-59	270160000	139260000	130900000	0.236269	0.828834	1.3922	0.236269	0.828834	1.3922	0.00241999	0.468555	6.8174	0.00241999	0.468555	6.8174	0.00241999
P13489	P13489;E9PMJ3;E9PLZ3;E9PIM9;E9PMA9;E9PMN0;E9PIK5;H0YCR7;E9PR82;E9PMI1	P13489;E9PMJ3;E9PLZ3;E9PIM9;E9PMA9;E9PMN0;E9PIK5	Ribonuclease inhibitor	RNH1	0	0	0.414909	0.00243555	0.414909	0.00243555	0.7126	0.0167808	2	+	26.051	26.1154	26.1532	25.8195	25.4028	25.3926	1.14196	1.05215	0.958054	0.692199	0.637241	0.594458					1	1	1.3163e-240	1915000000	1325700000	589270000	0.0167808	0.568234	3.95264	0.0167808	0.568234	3.95264	0.00243555	0.409422	6.80571	0.00243555	0.409422	6.80571	0.00243555
R4GNH8	R4GNH8;Q13617;Q13617-2;Q5T2B5;Q5T2B4	R4GNH8;Q13617;Q13617-2;Q5T2B5	Cullin-2	CUL2	0	0	-0.145107	0.00243709	-0.145107	0.00243709	0.337	0.125167	2	+	22.6984	22.8433	22.4339	22.0838	22.3614	22.5176	-0.0571831	-0.1034	-0.113167	0.0468202	0.041707	0.0221445					1	1	1.6454e-76	309090000	168050000	141040000	0.125167	0.337601	1.9345	0.125167	0.337601	1.9345	0.00243709	-0.128141	-6.80456	0.00243709	-0.128141	-6.80456	0.00243709
P04632	P04632;K7ELJ7;K7EM73;K7EIV0;U3KQE2;K7EKD8;U3KPR7;K7ES78;K7EMQ1;Q96L46	P04632;K7ELJ7;K7EM73;K7EIV0;U3KQE2;K7EKD8	Calpain small subunit 1	CAPNS1	0	0	-0.57587	0.00246324	-0.57587	0.00246324	-0.5175	0.0707821	2	+	26.2258	26.0072	25.3344	26.6328	26.426	26.5247	1.41333	1.27378	1.11673	1.83776	1.87273	1.84965					1	1	0	2392500000	1936700000	455820000	0.0707821	-0.672033	-2.44557	0.0707821	-0.672033	-2.44557	0.00246324	-0.585434	-6.78513	0.00246324	-0.585434	-6.78513	0.00246324
O75351	O75351;Q6PIW4-2;Q6PIW4	O75351	Vacuolar protein sorting-associated protein 4B	VPS4B	0	0	-0.405921	0.00247021	-0.405921	0.00247021	0.1382	0.580557	2	+	23.1774	23.2645	21.5461	22.8806	23.0809	23.0392	0.30964	0.152698	0.205563	0.556186	0.611484	0.677168					1	1	1.0745e-25	331700000	213270000	118430000	0.580557	-0.337566	-0.60047	0.580557	-0.337566	-0.60047	0.00247021	-0.392312	-6.78	0.00247021	-0.392312	-6.78	0.00247021
P15289	P15289-2;P15289	P15289-2;P15289	Arylsulfatase A;Arylsulfatase A component B;Arylsulfatase A component C	ARSA	1	1	-2.50699	0.00251042	-2.50699	0.00251042	-2.5965	0.0695863	2	+	23.924	24.1876	20.0169	25.405	26.5205	26.5375	1.58933	1.57862	1.51775	3.11215	4.0901	4.08561					1	1	4.9056e-124	1445900000	1349400000	96487000	0.0695863	-3.44483	-2.4614	0.0695863	-3.44483	-2.4614	0.00251042	-2.20072	-6.75072	0.00251042	-2.20072	-6.75072	0.00251042
P41250	P41250;H7C443;F8WCK4	P41250	Glycine--tRNA ligase	GARS	0	0	0.316757	0.00251307	0.316757	0.00251307	0.7085	0.31958	2	+	29.2593	29.2552	28.1939	28.3394	28.5467	28.5869	0.983854	0.954949	0.847693	0.60268	0.653457	0.638192					1	1	0	14823000000	10491000000	4331900000	0.31958	0.4118	1.13552	0.31958	0.4118	1.13552	0.00251307	0.297389	6.74881	0.00251307	0.297389	6.74881	0.00251307
P13010	P13010;C9JZ81;H7C0H9	P13010	X-ray repair cross-complementing protein 5	XRCC5	0	0	0.130858	0.00253119	0.130858	0.00253119	0.367	0.288169	2	+	28.3116	28.3478	27.7765	27.8147	27.9446	27.9749	0.430801	0.443713	0.392387	0.319129	0.288929	0.299943					1	1	0	10477000000	6899500000	3577900000	0.288169	0.233901	1.22385	0.288169	0.233901	1.22385	0.00253119	0.119633	6.73582	0.00253119	0.119633	6.73582	0.00253119
O76024	O76024	O76024	Wolframin	WFS1	1	1	-0.74419	0.00254654	-0.74419	0.00254654	-1.9035	0.0480465	2	+	21.5202	21.839	22.9366	22.9966	23.7504	23.7425	1.41482	1.35472	1.55266	2.18141	2.15901	1.93905					1	1	8.0912e-77	263670000	220160000	43512000	0.0480465	-1.3979	-2.81552	0.0480465	-1.3979	-2.81552	0.00254654	-0.652419	-6.72491	0.00254654	-0.652419	-6.72491	0.00254654
Q15029	Q15029-2;K7EJ81;Q15029;K7EP67;K7EJ74;K7EIV5;K7EIT3	Q15029-2;K7EJ81;Q15029	116 kDa U5 small nuclear ribonucleoprotein component	EFTUD2	0	0	0.218507	0.00255336	0.218507	0.00255336	0.3141	0.242541	2	+	26.3906	26.5765	26.0188	26.0765	26.0559	26.1656	0.19687	0.186957	0.142191	-0.0315498	0.023867	-0.0576362					1	1	0	3095900000	1838300000	1257600000	0.242541	0.2293	1.37003	0.242541	0.2293	1.37003	0.00255336	0.197113	6.72009	0.00255336	0.197113	6.72009	0.00255336
O00203	O00203-3;O00203;H0YBD0	O00203-3;O00203	AP-3 complex subunit beta-1	AP3B1	0	0	-0.57251	0.00257327	-0.57251	0.00257327	-0.2565	0.240171	2	+	24.2521	24.2917	24.5223	24.9853	24.3673	24.5482	0.179194	0.302586	0.291228	0.863738	1.00764	0.724894					1	1	1.1856e-80	826220000	519020000	307200000	0.240171	-0.278233	-1.37834	0.240171	-0.278233	-1.37834	0.00257327	-0.607756	-6.7061	0.00257327	-0.607756	-6.7061	0.00257327
Q86VP6	Q86VP6;Q86VP6-2;Q86VP6-3;H0YH27;F5H6I6;F8WBB8	Q86VP6;Q86VP6-2	Cullin-associated NEDD8-dissociated protein 1	CAND1	0	0	-0.267574	0.0025945	-0.267574	0.0025945	0.1077	0.901206	2	+	26.5961	26.728	26.1545	26.6533	26.2542	26.4884	-0.175286	-0.166072	-0.258102	0.159287	0.0922881	0.0433649					1	1	0	3695300000	2157100000	1538200000	0.901206	0.0275669	0.132204	0.901206	0.0275669	0.132204	0.0025945	-0.298133	-6.69133	0.0025945	-0.298133	-6.69133	0.0025945
Q9BQ52	Q9BQ52-4;G5E9D5;Q9BQ52;E7ES68;Q9BQ52-3;Q9BQ52-2;H7C2I4;V9GYS7;J3QRS2;V9GYU5;J3QL08;J3QLK4;V9GZ72	Q9BQ52-4;G5E9D5;Q9BQ52;E7ES68;Q9BQ52-3	Zinc phosphodiesterase ELAC protein 2	ELAC2	0	0	0.461643	0.00261275	0.461643	0.00261275	0.7152	0.213471	2	+	22.7131	22.5102	21.5821	21.795	21.5835	21.8432	-0.544651	-0.420661	-0.502534	-1.12092	-0.964177	-0.897369					1	1	1.0319e-58	255170000	112150000	143010000	0.213471	0.5279	1.47803	0.213471	0.5279	1.47803	0.00261275	0.504875	6.67875	0.00261275	0.504875	6.67875	0.00261275
Q92499	Q92499	Q92499	ATP-dependent RNA helicase DDX1	DDX1	0	0	-0.23233	0.0026574	-0.23233	0.0026574	0.0134	0.265149	2	+	26.4119	26.4083	26.1038	26.8256	26.3949	26.3902	0.235716	0.188504	0.117364	0.450805	0.420834	0.405512					1	1	1.562e-263	3405000000	2164000000	1241000000	0.265149	-0.2289	-1.29456	0.265149	-0.2289	-1.29456	0.0026574	-0.245189	-6.64842	0.0026574	-0.245189	-6.64842	0.0026574
Q14919	Q14919;Q14919-2;C9JCC6;E9PNC7;E9PQX9;E9PMW2	Q14919;Q14919-2;C9JCC6;E9PNC7;E9PQX9	Dr1-associated corepressor	DRAP1	1	1	0.722173	0.00272013	0.722173	0.00272013	1.0359	0.22948	2	+	23.2126	23.4752	21.9688	22.3731	22.1024	22.1767	0.554451	0.504063	0.356202	-0.39099	-0.0861043	-0.21811					1	1	1.3796e-27	273070000	170650000	102420000	0.22948	0.668133	1.41686	0.22948	0.668133	1.41686	0.00272013	0.703307	6.60686	0.00272013	0.703307	6.60686	0.00272013
Q92734	Q92734-2;Q92734;C9JJP5;C9JUE0;C9JTY3	Q92734-2;Q92734;C9JJP5;C9JUE0	Protein TFG	TFG	1	1	-0.8871	0.0027218	-0.8871	0.0027218	-0.9023	0.176592	2	+	25.1785	25.3371	22.5759	25.3764	26.2181	26.0808	1.09971	1.05368	0.712575	1.75402	1.94078	1.99866					1	1	6.2813e-217	1581400000	1237800000	343590000	0.176592	-1.52793	-1.63883	0.176592	-1.52793	-1.63883	0.0027218	-0.942498	-6.60578	0.0027218	-0.942498	-6.60578	0.0027218
I3L0N3	I3L0N3;P46459;B4DFA2;I3L2G1;I3L0L3;K7EQD6;I3L338;I3L4Q9	I3L0N3;P46459;B4DFA2	Vesicle-fusing ATPase	NSF	0	0	-0.49713	0.00274716	-0.49713	0.00274716	-0.1628	0.350948	2	+	25.8302	25.8406	25.9165	26.2337	26.0034	25.7766	0.174114	0.0046682	-0.0335007	0.567739	0.466555	0.501798					1	1	2.9367e-161	1983600000	1248800000	734820000	0.350948	-0.142134	-1.05496	0.350948	-0.142134	-1.05496	0.00274716	-0.463604	-6.58932	0.00274716	-0.463604	-6.58932	0.00274716
Q12802	Q12802-4;Q12802;Q12802-2;A8MYJ1;H0YMW2	Q12802-4;Q12802;Q12802-2;A8MYJ1	A-kinase anchor protein 13	AKAP13	1	1	0.889176	0.00275701	0.889176	0.00275701	0.6277	0.179768	2	+	23.8534	24.2665	24.8683	24.1691	23.6388	23.1962	0.471326	0.601978	0.350228	NaN	-0.453309	-0.382391					1	1	5.612e-21	572700000	264560000	308150000	0.179768	0.661367	1.62367	0.179768	0.661367	1.62367	0.00275701	0.89236	9.15291	0.00480404	1.06465	5.65966	0.00480404
Q9Y3T9	Q9Y3T9	Q9Y3T9	Nucleolar complex protein 2 homolog	NOC2L	1	1	0.87341	0.0027576	0.87341	0.0027576	0.7535	0.24024	2	+	21.7196	21.8028	22.2812	22.1227	20.8242	21.0493	-0.0513025	0.0983973	0.257287	-1.05283	-0.775013	-0.682573					1	1	3.3968e-11	121790000	62574000	59218000	0.24024	0.602467	1.3781	0.24024	0.602467	1.3781	0.0027576	0.938267	6.5826	0.0027576	0.938267	6.5826	0.0027576
O00161	O00161;O00161-2;H3BNE1;H3BR18;H3BM38;H3BPJ0;H3BV99;H3BP15;H3BQY9;H3BNG6;H3BU94;H3BR99	O00161;O00161-2;H3BNE1;H3BR18;H3BM38;H3BPJ0;H3BV99;H3BP15;H3BQY9	Synaptosomal-associated protein 23;Synaptosomal-associated protein	SNAP23	1	1	-0.760482	0.00277939	-0.760482	0.00277939	-0.5727	0.256225	2	+	21.949	22.3923	22.8463	23.0527	22.4448	22.965	-1.14514	-1.14777	-0.929867	-0.527778	-0.384658	-0.271711					1	1	1.1117e-91	342220000	154730000	187490000	0.256225	-0.424967	-1.32357	0.256225	-0.424967	-1.32357	0.00277939	-0.679544	-6.56867	0.00277939	-0.679544	-6.56867	0.00277939
Q9BU61	Q9BU61;Q9BU61-2	Q9BU61	NADH dehydrogenase [ubiquinone] 1 alpha subcomplex assembly factor 3	NDUFAF3	0	0	-0.200822	0.00281437	-0.200822	0.00281437	-0.017	0.44702	2	+	23.6538	23.6943	23.3573	23.8604	23.6708	23.5338	0.0227491	0.0647342	0.0273662	0.276781	0.228188	0.186231					1	1	4.2916e-27	513940000	297480000	216460000	0.44702	-0.119867	-0.842332	0.44702	-0.119867	-0.842332	0.00281437	-0.192117	-6.5466	0.00281437	-0.192117	-6.5466	0.00281437
P49915	P49915;P49915-2	P49915;P49915-2	GMP synthase [glutamine-hydrolyzing]	GMPS	0	0	0.22792	0.00286888	0.22792	0.00286888	0.2202	0.483685	2	+	25.1476	25.1144	24.4258	23.9858	24.8942	24.9145	-0.547633	-0.555227	-0.574428	-0.825692	-0.715337	-0.783147					1	1	7.1245e-169	1531600000	708770000	822840000	0.483685	0.297768	0.77107	0.483685	0.297768	0.77107	0.00286888	0.21563	6.51286	0.00286888	0.21563	6.51286	0.00286888
P29692	P29692;P29692-2;E9PRY8;E9PQZ1;P29692-4;E9PK01;H0YE72;E9PQ49;E9PI39;E9PPR1;E9PL12;E9PMW7;H0YE58;E9PIZ1;H0YCK7;E9PK06;E9PQC9;E9PKK3;E9PK72;E9PNW6;E9PJD0	P29692;P29692-2;E9PRY8;E9PQZ1;P29692-4;E9PK01;H0YE72;E9PQ49;E9PI39	Elongation factor 1-delta	EEF1D	0	0	-0.352863	0.00287864	-0.352863	0.00287864	-0.0129	0.529619	2	+	28.3078	28.4201	27.8467	28.5917	28.3207	28.1206	0.249097	0.305445	0.225423	0.486042	0.60196	0.614335					1	1	0	10388000000	6925300000	3462900000	0.529619	-0.1528	-0.687391	0.529619	-0.1528	-0.687391	0.00287864	-0.307458	-6.5069	0.00287864	-0.307458	-6.5069	0.00287864
P41236	P41236;E7EMN6;Q6NXS1;E7EUI7	P41236;E7EMN6;Q6NXS1;E7EUI7	Protein phosphatase inhibitor 2;Putative protein phosphatase inhibitor 2-like protein 3	PPP1R2;PPP1R2P3	1	1	-0.761165	0.00288953	-0.761165	0.00288953	-0.5618	0.0559319	2	+	22.6242	22.8243	21.8797	23.186	23.4102	23.1313	-0.114634	-0.338459	-0.440314	0.374692	0.595429	0.422706					1	1	1.8347e-31	374090000	213390000	160700000	0.0559319	-0.799767	-2.66784	0.0559319	-0.799767	-2.66784	0.00288953	-0.762078	-6.50029	0.00288953	-0.762078	-6.50029	0.00288953
O43760	O43760;Q3KQZ2;K7ELD9;K7ENG9;K7ELS8;K7EJ35	O43760;Q3KQZ2;K7ELD9;K7ENG9;K7ELS8	Synaptogyrin-2	SYNGR2	1	1	-0.849061	0.00291155	-0.849061	0.00291155	-0.6971	0.034934	2	+	24.3472	24.2008	24.5192	25.3583	25.0443	24.6864	0.297041	0.273099	0.0095884	1.16209	1.12216	0.861202					1	1	3.5385e-17	846390000	562430000	283960000	0.034934	-0.673933	-3.13743	0.034934	-0.673933	-3.13743	0.00291155	-0.855242	-6.487	0.00291155	-0.855242	-6.487	0.00291155
O60547	O60547-2;O60547	O60547-2;O60547	GDP-mannose 4,6 dehydratase	GMDS	1	1	-0.585093	0.00293562	-0.585093	0.00293562	-0.5887	0.0950149	2	+	22.6272	22.6969	22.5116	23.2159	24.362	23.0176	0.1865	0.0759902	-0.118299	0.661083	0.69853	0.600752					1	1	3.1187e-67	375420000	253640000	121780000	0.0950149	-0.919933	-2.17745	0.0950149	-0.919933	-2.17745	0.00293562	-0.605391	-6.47262	0.00293562	-0.605391	-6.47262	0.00293562
R4GNH3	R4GNH3;P17980;E9PM69;E9PMD8;E9PKD5;E9PN50;E9PLG2	R4GNH3;P17980;E9PM69;E9PMD8;E9PKD5;E9PN50	26S protease regulatory subunit 6A	PSMC3	0	0	-0.213459	0.00295582	-0.213459	0.00295582	0.1337	0.967196	2	+	26.7785	26.6948	25.4684	25.7413	26.573	26.5611	0.237862	0.207379	0.123021	0.420838	0.40209	0.431183					1	1	0	4201200000	2360700000	1840400000	0.967196	0.0220992	0.0437564	0.967196	0.0220992	0.0437564	0.00295582	-0.228616	-6.46066	0.00295582	-0.228616	-6.46066	0.00295582
Q09028	Q09028-3;Q09028;Q09028-2;Q09028-4;H0YF10;H0YCT5;H0YDK2;E9PNS6;H0YEU5;B4DRT0;E9PNS2;E9PIC4;C9JPP3;C9JAJ9;E9PND5	Q09028-3;Q09028;Q09028-2;Q09028-4	Histone-binding protein RBBP4	RBBP4	0	0	0.280203	0.0029612	0.280203	0.0029612	0.4388	0.0166381	2	+	26.9386	27.0422	26.6995	26.503	26.4998	26.3829	-0.33163	-0.259779	-0.349942	-0.624529	-0.611833	-0.522769					1	1	2.9959e-136	4970800000	2616800000	2354000000	0.0166381	0.431533	3.96284	0.0166381	0.431533	3.96284	0.0029612	0.272594	6.45749	0.0029612	0.272594	6.45749	0.0029612
P84077	P84077;P61204;F5H423;B7ZB63;F5H0C7;H0YGG7	P84077;P61204;F5H423;B7ZB63	ADP-ribosylation factor 1;ADP-ribosylation factor 3	ARF1;ARF3	0	0	-0.507689	0.00296651	-0.507689	0.00296651	-0.4989	0.0824229	2	+	27.5678	27.4706	26.7303	28.3285	27.6959	27.9695	0.165006	0.0594496	0.119828	0.877984	0.627517	0.611449					1	1	5.2565e-199	7353300000	4842000000	2511300000	0.0824229	-0.741733	-2.30568	0.0824229	-0.741733	-2.30568	0.00296651	-0.590889	-6.45437	0.00296651	-0.590889	-6.45437	0.00296651
Q99497	Q99497;K7ELW0;K7EN27	Q99497;K7ELW0;K7EN27	Protein DJ-1	PARK7	0	0	-0.127261	0.00299375	-0.127261	0.00299375	0.2747	0.120887	2	+	27.536	27.7298	27.2511	27.1338	27.2641	27.2613	0.493055	0.459548	0.465668	0.561496	0.612334	0.592929					1	1	3.1826e-168	6297300000	4313300000	1984100000	0.120887	0.2859	1.96481	0.120887	0.2859	1.96481	0.00299375	-0.116163	-6.43847	0.00299375	-0.116163	-6.43847	0.00299375
P31939	P31939;P31939-2;F5GWY2;H7C1S2;H7C084;C9JLK0;F8WEF0;H7BZU3	P31939;P31939-2;F5GWY2	Bifunctional purine biosynthesis protein PURH;Phosphoribosylaminoimidazolecarboxamide formyltransferase;IMP cyclohydrolase	ATIC	0	0	0.247943	0.00300039	0.247943	0.00300039	0.5164	0.325776	2	+	28.0408	28.0503	27.2851	27.4159	27.5244	27.571	-0.252102	-0.29679	-0.378324	-0.567448	-0.543788	-0.544733					1	1	0	9851600000	5289100000	4562500000	0.325776	0.288301	1.11906	0.325776	0.288301	1.11906	0.00300039	0.242917	6.43463	0.00300039	0.242917	6.43463	0.00300039
P26641	P26641;B4DTG2	P26641;B4DTG2	Elongation factor 1-gamma	EEF1G	0	0	-0.262936	0.00303426	-0.262936	0.00303426	-0.0443	0.140969	2	+	28.6659	28.6806	28.4811	28.8218	28.7055	28.7102	-0.1196	-0.139077	-0.21923	0.242638	0.122025	0.123859					1	1	4.3856e-267	15995000000	9614100000	6381100000	0.140969	-0.136634	-1.83158	0.140969	-0.136634	-1.83158	0.00303426	-0.322143	-6.41515	0.00303426	-0.322143	-6.41515	0.00303426
F8W7Q4	F8W7Q4;Q96A26;E9PH05	F8W7Q4;Q96A26;E9PH05	Protein FAM162A	FAM162A	0	0	0.42829	0.00304757	0.42829	0.00304757	0.7468	0.123024	2	+	23.8257	23.9236	23.073	23.1222	23.0441	23.0789	-0.70037	-0.700708	-0.661294	-0.978439	-1.12866	-1.19023					1	1	5.1724e-20	595780000	258420000	337360000	0.123024	0.5257	1.94953	0.123024	0.5257	1.94953	0.00304757	0.411653	6.40757	0.00304757	0.411653	6.40757	0.00304757
B7ZAX5	B7ZAX5;Q01415-2;Q01415;B3KUV8;H0YK10;H0YNR7;H0YND3;H0YLL3;H0YLL8	B7ZAX5;Q01415-2;Q01415;B3KUV8;H0YK10	N-acetylgalactosamine kinase	GALK2	1	1	-0.657825	0.00308842	-0.657825	0.00308842	-0.3625	0.158707	2	+	22.4298	22.3748	21.1149	22.7446	22.6696	22.7373	-0.172411	-0.0626973	-0.273573	0.321343	0.592417	0.485414					1	1	4.8586e-34	240630000	145140000	95493000	0.158707	-0.744	-1.72987	0.158707	-0.744	-1.72987	0.00308842	-0.635952	-6.38457	0.00308842	-0.635952	-6.38457	0.00308842
Q9HC07	Q9HC07;V9GY93;B4DHW1;D6RBL0;D6RD79	Q9HC07;V9GY93;B4DHW1	Transmembrane protein 165	TMEM165	1	1	-0.823523	0.00311493	-0.823523	0.00311493	-0.8123	0.0716046	2	+	22.6177	22.3975	23.2698	23.3363	23.43	23.4485	-0.117395	0.0530746	NaN	0.701944	0.888175	0.791363					1	1	6.8761e-104	357790000	243560000	114230000	0.0716046	-0.643267	-2.43486	0.0716046	-0.643267	-2.43486	0.00311493	-0.825987	-8.77737	0.0122438	-1.05873	-4.34095	0.0122438
B4E241	B4E241;P84103	B4E241;P84103	Serine/arginine-rich splicing factor 3	SFRS3;SRSF3	0	0	0.179764	0.00311594	0.179764	0.00311594	0.4276	0.0174482	2	+	27.0757	27.0472	26.8783	26.6196	26.648	26.3252	0.31521	0.338172	0.414961	0.158408	0.171267	0.14697					1	1	1.0995e-35	4080400000	2549100000	1531300000	0.0174482	0.469467	3.9063	0.0174482	0.469467	3.9063	0.00311594	0.197233	6.36928	0.00311594	0.197233	6.36928	0.00311594
P22087	P22087;M0QXL5;M0R0P1;M0R299;M0R2Q4;M0R2U2;M0R1H0;M0R2B0;M0QXC9	P22087;M0QXL5;M0R0P1;M0R299;M0R2Q4;M0R2U2;M0R1H0;M0R2B0	rRNA 2-O-methyltransferase fibrillarin	FBL	0	0	0.467807	0.00315089	0.467807	0.00315089	0.3722	0.0597169	2	+	27.2494	27.2556	27.8575	26.826	26.8834	27.0164	0.182325	0.310969	0.427767	-0.235588	-0.143511	-0.156838					1	1	8.6386e-122	5660300000	3436200000	2224000000	0.0597169	0.545567	2.60526	0.0597169	0.545567	2.60526	0.00315089	0.485666	6.3501	0.00315089	0.485666	6.3501	0.00315089
F5GXX5	F5GXX5;P61803;F5H895	F5GXX5;P61803;F5H895	Dolichyl-diphosphooligosaccharide--protein glycosyltransferase subunit DAD1	DAD1	1	1	-1.18738	0.00317084	-1.18738	0.00317084	-0.7009	0.0237053	2	+	25.2513	25.4592	25.3345	26.7469	26.0354	25.9777	0.478165	0.393065	0.790568	1.68834	1.36059	1.66554					1	1	1.8962e-56	2019200000	1474700000	544470000	0.0237053	-0.905	-3.55437	0.0237053	-0.905	-3.55437	0.00317084	-1.01756	-6.33927	0.00317084	-1.01756	-6.33927	0.00317084
Q9UNZ2	Q9UNZ2;Q9UNZ2-5;J3QK90;Q9UNZ2-4;Q9UNZ2-6;F2Z2K0;R4GNE6;G3V4V8;R4GMY2	Q9UNZ2;Q9UNZ2-5;J3QK90;Q9UNZ2-4;Q9UNZ2-6;F2Z2K0	NSFL1 cofactor p47	NSFL1C	0	0	-0.544006	0.00318682	-0.544006	0.00318682	-0.3598	0.0281061	2	+	25.2465	25.4119	25.1839	25.7504	25.6063	25.4968	0.592874	0.708552	0.425835	1.09607	1.13688	1.23298					1	1	0	1533200000	1086600000	446630000	0.0281061	-0.337067	-3.3676	0.0281061	-0.337067	-3.3676	0.00318682	-0.579554	-6.33066	0.00318682	-0.579554	-6.33066	0.00318682
Q8TCS8	Q8TCS8;H7C3C5;H7BXF6;F8WBI3	Q8TCS8	Polyribonucleotide nucleotidyltransferase 1, mitochondrial	PNPT1	0	0	-0.489954	0.00318937	-0.489954	0.00318937	-0.2941	0.0329007	2	+	24.9736	24.9829	24.933	25.2677	25.0546	25.2726	-1.05682	-1.13117	-0.919122	-0.566866	-0.559242	-0.657641					1	1	1.0809e-287	1864700000	816190000	1048500000	0.0329007	-0.235133	-3.2	0.0329007	-0.235133	-3.2	0.00318937	-0.44112	-6.32929	0.00318937	-0.44112	-6.32929	0.00318937
P84090	P84090;G3V279	P84090;G3V279	Enhancer of rudimentary homolog	ERH	0	0	0.220136	0.00320555	0.220136	0.00320555	0.3446	0.0314557	2	+	26.0391	25.7923	25.7044	25.4477	25.5623	25.2984	0.104532	0.147482	0.127816	-0.110404	-0.0157558	-0.0923198					1	1	3.9828e-38	1931700000	1193700000	737970000	0.0314557	0.409133	3.24731	0.0314557	0.409133	3.24731	0.00320555	0.199437	6.32063	0.00320555	0.199437	6.32063	0.00320555
P16615	P16615-5;P16615-2;P16615-3;P16615;P16615-4;H7C5W9;H3BVB2;J3QSY6	P16615-5;P16615-2;P16615-3;P16615;P16615-4;H7C5W9	Sarcoplasmic/endoplasmic reticulum calcium ATPase 2	ATP2A2	0	0	-0.523286	0.00320958	-0.523286	0.00320958	-0.3115	0.0158881	2	+	26.7856	26.9247	26.9267	27.3976	27.2362	27.1213	0.332363	0.390253	0.545834	1.03367	0.913539	0.863269					1	1	0	4839800000	3312700000	1527200000	0.0158881	-0.3727	-4.0182	0.0158881	-0.3727	-4.0182	0.00320958	-0.51401	-6.31848	0.00320958	-0.51401	-6.31848	0.00320958
P16219	P16219;E9PE82	P16219;E9PE82	Short-chain specific acyl-CoA dehydrogenase, mitochondrial	ACADS	0	0	-0.518387	0.00322027	-0.518387	0.00322027	-0.625	0.156764	2	+	22.7581	22.3525	22.3098	23.0062	22.5318	22.9775	0.337157	0.41917	0.311519	0.930001	0.855544	0.700814					1	1	6.1143e-100	284380000	180610000	103770000	0.156764	-0.365033	-1.74041	0.156764	-0.365033	-1.74041	0.00322027	-0.472838	-6.3128	0.00322027	-0.472838	-6.3128	0.00322027
Q13283	Q13283;F5H4D6;E5RIZ6;E5RIF8;E5RH42;Q5HYE9;E5RJU8;E5RI46;E5RH00	Q13283;F5H4D6	Ras GTPase-activating protein-binding protein 1	G3BP1	0	0	0.494091	0.00325351	0.494091	0.00325351	0.6318	0.0220881	2	+	26.0594	26.1247	25.7275	25.1557	25.5254	25.4276	-0.109302	-0.0548537	-0.0879371	-0.446837	-0.71488	-0.582028					1	1	2.9098e-203	2344800000	1240500000	1104300000	0.0220881	0.600967	3.63366	0.0220881	0.600967	3.63366	0.00325351	0.497218	6.29527	0.00325351	0.497218	6.29527	0.00325351
P50502	P50502;Q8NFI4;H7C3I1;F6VDH7;Q8IZP2;F8WAQ7	P50502;Q8NFI4;H7C3I1;F6VDH7	Hsc70-interacting protein;Putative protein FAM10A5	ST13;ST13P5	0	0	-0.381777	0.00328134	-0.381777	0.00328134	-0.0653	0.280685	2	+	26.2843	26.3701	25.5242	26.6046	26.3496	26.2917	-0.646331	-0.615435	-0.801485	-0.316316	-0.264554	-0.186943					1	1	1.4388e-179	3474600000	1816600000	1658000000	0.280685	-0.355767	-1.24622	0.280685	-0.355767	-1.24622	0.00328134	-0.431812	-6.28077	0.00328134	-0.431812	-6.28077	0.00328134
Q9HAT2	Q9HAT2;Q9HAT2-2	Q9HAT2;Q9HAT2-2	Sialate O-acetylesterase	SIAE	0	0	-0.26912	0.00329358	-0.26912	0.00329358	0.2337	0.637742	2	+	24.3933	24.4591	23.9059	24.1596	24.0779	24.2446	1.07141	1.05292	1.14261	1.30943	1.34053	1.41932					1	1	4.7457e-134	696900000	470000000	226890000	0.637742	0.0920664	0.508692	0.637742	0.0920664	0.508692	0.00329358	-0.267446	-6.27444	0.00329358	-0.267446	-6.27444	0.00329358
Q9NRN7	Q9NRN7;E9PLW6;E9PNF3;B4DDW7	Q9NRN7;E9PLW6	L-aminoadipate-semialdehyde dehydrogenase-phosphopantetheinyl transferase	AASDHPPT	0	0	0.153697	0.00329593	0.153697	0.00329593	-0.1212	0.951975	2	+	23.4948	23.3516	23.4249	23.0432	23.5461	23.7219	-0.808914	-0.804486	-0.791547	-1.01317	-0.958183	-0.925393					1	1	2.1764e-107	643720000	275330000	368390000	0.951975	-0.0132999	-0.0640877	0.951975	-0.0132999	-0.0640877	0.00329593	0.163933	6.27323	0.00329593	0.163933	6.27323	0.00329593
P62701	P62701;C9JEH7;P22090;Q8TD47;A6NH36	P62701	40S ribosomal protein S4, X isoform	RPS4X	0	0	0.319322	0.00331562	0.319322	0.00331562	0.5318	0.129155	2	+	27.7199	27.9369	28.098	27.867	27.4051	27.387	0.211676	0.267728	0.307134	0.0475506	-0.0698195	-0.0515938					1	1	6.3209e-115	7622100000	4686900000	2935200000	0.129155	0.365233	1.90725	0.129155	0.365233	1.90725	0.00331562	0.2868	6.26311	0.00331562	0.2868	6.26311	0.00331562
Q92945	Q92945;M0R0I5;M0QYH3;M0QXW7;M0R0C6;M0R3J3;M0QYG1;M0R251;M0R263	Q92945;M0R0I5	Far upstream element-binding protein 2	KHSRP	0	0	0.376711	0.00332095	0.376711	0.00332095	0.5518	0.014379	2	+	27.3871	27.5301	27.724	27.1579	26.9783	26.8409	0.111036	0.178644	-0.00611967	-0.265675	-0.3274	-0.242728					1	1	0	6358700000	3623400000	2735200000	0.014379	0.5547	4.13978	0.014379	0.5547	4.13978	0.00332095	0.373121	6.26038	0.00332095	0.373121	6.26038	0.00332095
B5MC98	B5MC98;Q9HCU5;F8WCS5	B5MC98;Q9HCU5	Prolactin regulatory element-binding protein	PREB	1	1	-0.782021	0.00332781	-0.782021	0.00332781	-0.7851	0.0467068	2	+	23.3174	22.7017	23.7564	24.0471	24.3719	24.1025	0.765899	0.665317	1.02104	1.67664	1.48325	1.54792					1	1	3.5827e-157	434080000	329470000	104610000	0.0467068	-0.915334	-2.8434	0.0467068	-0.915334	-2.8434	0.00332781	-0.75185	-6.25688	0.00332781	-0.75185	-6.25688	0.00332781
Q96DH6	Q96DH6-2;B4DHE8;Q96DH6;J3KTC1;Q96DH6-3;B4DM51;J3QKT5;H0YHB7;O43347	Q96DH6-2;B4DHE8;Q96DH6;J3KTC1;Q96DH6-3;B4DM51	RNA-binding protein Musashi homolog 2	MSI2	0	0	-0.446033	0.00335374	-0.446033	0.00335374	-0.3362	0.170642	2	+	23.1718	23.425	22.3931	23.4129	23.508	23.666	-0.324033	-0.284953	-0.21168	0.24865	0.0433002	0.16108					1	1	5.3613e-103	436060000	248830000	187230000	0.170642	-0.532333	-1.668	0.170642	-0.532333	-1.668	0.00335374	-0.424565	-6.24373	0.00335374	-0.424565	-6.24373	0.00335374
O14737	O14737;K7EQA1;B4DE64;K7ESJ4;Q3HM38;X6R2P6	O14737;K7EQA1;B4DE64	Programmed cell death protein 5	PDCD5	1	1	0.943162	0.00339359	0.943162	0.00339359	1.204	0.0251953	2	+	25.1528	25.1878	24.3546	24.0217	23.7899	23.9488	0.620603	0.759695	0.399855	-0.301119	-0.322559	-0.698232					1	1	2.6542e-105	883840000	569960000	313890000	0.0251953	0.978267	3.48682	0.0251953	0.978267	3.48682	0.00339359	1.03402	6.22376	0.00339359	1.03402	6.22376	0.00339359
P53597	P53597	P53597	Succinyl-CoA ligase [ADP/GDP-forming] subunit alpha, mitochondrial	SUCLG1	0	0	-0.358056	0.00340485	-0.358056	0.00340485	-0.1881	0.346729	2	+	25.1908	25.0339	24.8039	25.222	24.9373	25.5024	0.180216	0.0815429	0.114215	0.41375	0.588053	0.472271					1	1	2.5779e-54	1288600000	838000000	450590000	0.346729	-0.211034	-1.06541	0.346729	-0.211034	-1.06541	0.00340485	-0.366034	-6.21817	0.00340485	-0.366034	-6.21817	0.00340485
P39019	P39019;M0R2L9;M0QXK4;M0QYF7;M0R140	P39019;M0R2L9;M0QXK4;M0QYF7;M0R140	40S ribosomal protein S19	RPS19	0	0	0.292652	0.00344145	0.292652	0.00344145	0.5045	0.26188	2	+	27.3364	27.4998	26.7936	27.0858	26.8319	26.8064	0.545795	0.635969	0.687131	0.377984	0.343317	0.322795					1	1	1.614e-42	4540700000	3076800000	1463900000	0.26188	0.3019	1.30507	0.26188	0.3019	1.30507	0.00344145	0.274933	6.20016	0.00344145	0.274933	6.20016	0.00344145
Q96KA5	Q96KA5-2;Q96KA5	Q96KA5-2;Q96KA5	Cleft lip and palate transmembrane protein 1-like protein	CLPTM1L	0	0	-0.480143	0.00350799	-0.480143	0.00350799	-0.3088	0.18762	2	+	25.5271	25.6043	26	25.9131	25.8994	26.0561	0.542072	0.677797	0.758985	1.09577	1.28507	1.15794					1	1	4.0434e-124	1783500000	1296000000	487510000	0.18762	-0.245734	-1.58737	0.18762	-0.245734	-1.58737	0.00350799	-0.519975	-6.16801	0.00350799	-0.519975	-6.16801	0.00350799
P14678	P14678-2;P14678;P14678-3;J3QLE5;P63162;B3KVR1;J3KRY3;S4R3P3;A8MT02	P14678-2;P14678;P14678-3;J3QLE5;P63162;B3KVR1	Small nuclear ribonucleoprotein-associated proteins B and B;Small nuclear ribonucleoprotein-associated protein N;Small nuclear ribonucleoprotein-associated protein	SNRPB;SNRPN	0	0	0.424739	0.00351447	0.424739	0.00351447	0.5709	0.0715359	2	+	25.3108	25.4633	25.3201	25.2572	24.617	24.7492	0.206001	0.1909	0.214758	-0.0658399	-0.277481	-0.218738					1	1	3.5339e-43	1284000000	768770000	515210000	0.0715359	0.490267	2.43575	0.0715359	0.490267	2.43575	0.00351447	0.391239	6.16491	0.00351447	0.391239	6.16491	0.00351447
Q92841	Q92841;H3BLZ8;Q92841-1;Q92841-3;Q92841-2;C9JMU5;G5E9L5	Q92841;H3BLZ8;Q92841-1;Q92841-3;Q92841-2;C9JMU5	Probable ATP-dependent RNA helicase DDX17	DDX17	0	0	0.217583	0.00352313	0.217583	0.00352313	0.5142	0.0166712	2	+	27.6861	27.7532	27.4037	27.2267	27.1719	27.1255	0.271084	0.251036	0.350438	0.102128	0.0286402	0.0535009					1	1	2.0979e-258	6767600000	4201100000	2566500000	0.0166712	0.439634	3.96046	0.0166712	0.439634	3.96046	0.00352313	0.22943	6.16079	0.00352313	0.22943	6.16079	0.00352313
P54727	P54727;P54727-2;Q5W0S5;Q5W0S4;H0Y579	P54727;P54727-2	UV excision repair protein RAD23 homolog B	RAD23B	0	0	-0.40314	0.00358398	-0.40314	0.00358398	-0.1609	0.102468	2	+	26.2568	26.2412	25.8556	26.5675	26.4021	26.3279	0.516246	0.513116	0.287308	0.916256	0.908535	1.0101					1	1	3.5652e-179	2616200000	1788500000	827680000	0.102468	-0.314633	-2.1102	0.102468	-0.314633	-2.1102	0.00358398	-0.506074	-6.13219	0.00358398	-0.506074	-6.13219	0.00358398
Q9Y5Z4	Q9Y5Z4;Q9Y5Z4-2;Q5THN1;C9IZA0	Q9Y5Z4;Q9Y5Z4-2	Heme-binding protein 2	HEBP2	1	1	-0.98968	0.00360401	-0.98968	0.00360401	-0.6324	0.219671	2	+	23.7114	23.7681	23.1821	23.4477	24.582	24.3438	1.27945	1.46772	1.1858	1.9397	2.26913	2.28082					1	1	1.1186e-133	563700000	445120000	118580000	0.219671	-0.570634	-1.45381	0.219671	-0.570634	-1.45381	0.00360401	-0.852229	-6.1229	0.00360401	-0.852229	-6.1229	0.00360401
B4DDM2	B4DDM2;Q8TB61-4;Q8TB61-3;Q8TB61-2;Q8TB61	B4DDM2;Q8TB61-4;Q8TB61-3;Q8TB61-2;Q8TB61	Adenosine 3-phospho 5-phosphosulfate transporter 1	SLC35B2	0	0	-0.322272	0.00366167	-0.322272	0.00366167	-0.1388	0.60764	2	+	21.1773	21.712	21.9938	21.3495	21.8508	22.2857	-0.33674	-0.432959	-0.314523	-0.0793869	-0.0144682	0.0782727					1	1	6.4664e-13	168840000	96187000	72657000	0.60764	-0.200967	-0.556326	0.60764	-0.200967	-0.556326	0.00366167	-0.356213	-6.09652	0.00366167	-0.356213	-6.09652	0.00366167
P82673	P82673;H0YG82;P82673-2	P82673	28S ribosomal protein S35, mitochondrial	MRPS35	0	0	-0.308436	0.00369424	-0.308436	0.00369424	-0.4084	0.210512	2	+	23.2369	23.0593	22.8593	23.0208	23.4677	23.545	-0.352764	-0.283246	-0.322648	-0.0280184	0.141594	-0.0142122					1	1	1.9105e-176	465560000	250900000	214660000	0.210512	-0.292666	-1.48984	0.210512	-0.292666	-1.48984	0.00369424	-0.352674	-6.08185	0.00369424	-0.352674	-6.08185	0.00369424
Q5T653	Q5T653;C9IY40	Q5T653;C9IY40	39S ribosomal protein L2, mitochondrial	MRPL2	1	1	0.621474	0.00382214	0.621474	0.00382214	0.0364	0.428961	2	+	22.5164	22.5695	22.569	22.6412	22.5326	21.6656	0.400282	0.296456	0.239481	-0.390372	NaN	-0.259664					1	1	9.2978e-18	163880000	93244000	70638000	0.428961	0.271833	0.879156	0.428961	0.271833	0.879156	0.00382214	0.637091	8.18012	0.0410192	0.951337	2.97307	0.0410192
Q9H857	Q9H857-3;Q9H857-2;Q9H857;Q9H857-4;H7C519;H7C4G8;C9J036	Q9H857-3;Q9H857-2;Q9H857;Q9H857-4;H7C519	5-nucleotidase domain-containing protein 2	NT5DC2	1	1	-1.68653	0.00387219	-1.68653	0.00387219	-1.6663	0.0788571	2	+	23.1416	22.8923	22.5156	23.1113	24.5586	24.7842	0.926711	1.01429	0.32616	2.08114	2.61576	2.61324					1	1	3.9036e-143	519110000	412650000	106460000	0.0788571	-1.30153	-2.34603	0.0788571	-1.30153	-2.34603	0.00387219	-1.68099	-6.00437	0.00387219	-1.68099	-6.00437	0.00387219
O00754	O00754-2;O00754;M0QZ24;M0R174;M0R2P5;M0QYZ1;M0QZG6	O00754-2;O00754	Lysosomal alpha-mannosidase;Lysosomal alpha-mannosidase A peptide;Lysosomal alpha-mannosidase B peptide;Lysosomal alpha-mannosidase C peptide;Lysosomal alpha-mannosidase D peptide;Lysosomal alpha-mannosidase E peptide	MAN2B1	0	0	-0.461459	0.00393834	-0.461459	0.00393834	-0.3734	0.0272927	2	+	24.5952	24.403	24.3014	24.8421	24.6809	24.7764	0.152936	0.0757137	-0.0390262	0.537173	0.474512	0.687001					1	1	4.9026e-216	948450000	583380000	365060000	0.0272927	-0.333267	-3.39939	0.0272927	-0.333267	-3.39939	0.00393834	-0.503021	-5.97668	0.00393834	-0.503021	-5.97668	0.00393834
P13284	P13284;M0QZG3	P13284	Gamma-interferon-inducible lysosomal thiol reductase	IFI30	1	1	1.57536	0.00393957	1.57536	0.00393957	1.6162	0.119676	2	+	24.4904	24.2923	22.8678	22.0925	23.2586	22.6761	-0.0186413	-0.181251	-0.707478	-1.49963	-1.87554	-1.75661					1	1	6.6759e-24	773980000	351660000	422320000	0.119676	1.20777	1.9736	0.119676	1.20777	1.9736	0.00393957	1.40813	5.97617	0.00393957	1.40813	5.97617	0.00393957
P26583	P26583;D6R9A6	P26583;D6R9A6	High mobility group protein B2	HMGB2	0	0	0.540156	0.00397225	0.540156	0.00397225	0.609	0.0251582	2	+	27.3633	27.5778	28.0273	26.8531	27.029	26.9688	0.448264	0.577553	0.772609	0.0446323	0.0373969	0.0278482					1	1	1.4244e-58	5305400000	3500600000	1804800000	0.0251582	0.705834	3.48845	0.0251582	0.705834	3.48845	0.00397225	0.562849	5.9627	0.00397225	0.562849	5.9627	0.00397225
Q9UBR2	Q9UBR2	Q9UBR2	Cathepsin Z	CTSZ	1	1	-0.59852	0.0039754	-0.59852	0.0039754	-0.6966	0.0288502	2	+	24.2926	24.5442	24.3202	25.0265	25.0168	24.6342	1.53793	1.56893	1.21327	2.1371	2.09553	2.13645					1	1	5.0177e-23	744200000	609110000	135080000	0.0288502	-0.506833	-3.33946	0.0288502	-0.506833	-3.33946	0.0039754	-0.682983	-5.96141	0.0039754	-0.682983	-5.96141	0.0039754
O00116	O00116;B8ZZ81	O00116	Alkyldihydroxyacetonephosphate synthase, peroxisomal	AGPS	0	0	-0.405944	0.00403569	-0.405944	0.00403569	0.0713	0.683245	2	+	23.6715	23.6745	23.2504	23.6277	23.6002	23.5561	-1.20274	-1.24078	-1.06843	-0.691055	-0.830261	-0.796796					1	1	9.4671e-160	674720000	274350000	400370000	0.683245	-0.0625343	-0.439133	0.683245	-0.0625343	-0.439133	0.00403569	-0.397947	-5.93694	0.00403569	-0.397947	-5.93694	0.00403569
P50897	P50897;E9PMG2;E9PP28;E9PK48;P50897-2;E9PIA8;Q5T0S4;E9PSE5	P50897;E9PMG2;E9PP28;E9PK48;P50897-2;E9PIA8	Palmitoyl-protein thioesterase 1	PPT1	0	0	-0.238543	0.00405464	-0.238543	0.00405464	-0.4557	0.955952	2	+	23.3961	23.7898	23.3148	22.5907	23.976	23.8518	0.257735	0.301616	0.170796	0.48752	0.496278	0.56852					1	1	7.8206e-190	572670000	363910000	208760000	0.955952	0.0273997	0.058773	0.955952	0.0273997	0.058773	0.00405464	-0.274057	-5.92935	0.00405464	-0.274057	-5.92935	0.00405464
Q9Y2X3	Q9Y2X3;H7BZ72;F8WED0	Q9Y2X3	Nucleolar protein 58	NOP58	1	1	0.711068	0.00407953	0.711068	0.00407953	0.6257	0.0721992	2	+	26.6159	26.7663	27.7183	26.2946	26.1204	26.1406	0.522093	0.679317	0.957625	-0.0187388	-0.0317515	-0.0648521					1	1	0	3049500000	1969000000	1080500000	0.0721992	0.8483	2.4272	0.0721992	0.8483	2.4272	0.00407953	0.758126	5.91943	0.00407953	0.758126	5.91943	0.00407953
Q13445	Q13445;K7EIN4;K7EQ63	Q13445;K7EIN4;K7EQ63	Transmembrane emp24 domain-containing protein 1	TMED1	0	0	-0.485642	0.00409385	-0.485642	0.00409385	-0.2651	0.848581	2	+	22.824	22.7261	23.5854	23.268	22.9534	23.0891	-0.387427	-0.593593	-0.298822	0.0982147	0.142194	0.0714893					1	1	7.3549e-25	322790000	179980000	142810000	0.848581	-0.0583331	-0.203632	0.848581	-0.0583331	-0.203632	0.00409385	-0.53058	-5.91376	0.00409385	-0.53058	-5.91376	0.00409385
C9J931	C9J931;Q15382;C9J469	C9J931;Q15382	GTP-binding protein Rheb	RHEB	1	1	-0.812488	0.00410356	-0.812488	0.00410356	-0.16355	0.0322564	2	+	22.2495	22.2984	NaN	22.5536	22.4375	22.4368	-0.400403	-0.561969	NaN	0.331302	0.389758	0.187438					1	1	9.0152e-52	218440000	119640000	98799000	0.0322564	-0.202016	-3.78848	0.325175	-1.8718	-1.12064	0.00410356	-0.784019	-7.98177	0.0138179	-1.01375	-4.18898	0.0138179
P26599	P26599;P26599-2;P26599-3;K7EKJ7;K7ES59;A6NLN1;K7ELW5;K7EK45	P26599;P26599-2;P26599-3;K7EKJ7;K7ES59	Polypyrimidine tract-binding protein 1	PTBP1	0	0	0.377923	0.00412064	0.377923	0.00412064	0.2375	0.683878	2	+	27.9216	27.8051	26.8621	26.8744	27.5676	27.6063	0.476273	0.435835	0.464057	0.234297	0.0555692	0.0861344					1	1	0	8231500000	5280700000	2950800000	0.683878	0.180167	0.438183	0.683878	0.180167	0.438183	0.00412064	0.333388	5.90322	0.00412064	0.333388	5.90322	0.00412064
Q5SZE1	Q5SZE1;Q96G23;H0YNU7;Q5SZE2;Q5SZE3;H0YKH6;Q5SZE4;H0YLQ6;Q5SZE6	Q5SZE1;Q96G23;H0YNU7;Q5SZE2;Q5SZE3;H0YKH6;Q5SZE4	Ceramide synthase 2	CERS2	0	0	0.391917	0.00415249	0.391917	0.00415249	0.208	0.419914	2	+	23.4281	23.5332	23.4468	23.6775	22.8163	23.2388	0.462049	0.547292	0.527827	0.25785	0.0701725	0.13591					1	1	2.456e-62	264830000	167460000	97366000	0.419914	0.225167	0.898081	0.419914	0.225167	0.898081	0.00415249	0.357746	5.8908	0.00415249	0.357746	5.8908	0.00415249
Q9UHD1	Q9UHD1;Q9UHD1-2;E9PHZ2;E9PPQ5;E9PIZ4;E9PSD5	Q9UHD1;Q9UHD1-2;E9PHZ2	Cysteine and histidine-rich domain-containing protein 1	CHORDC1	0	0	0.382549	0.00417985	0.382549	0.00417985	0.0939	0.394785	2	+	23.9166	24.073	24.6076	24.0951	23.9046	23.9791	-0.751545	-0.782701	-0.903346	-1.17458	-1.16525	-1.07804					1	1	1.1917e-152	1003300000	417720000	585630000	0.394785	0.206133	0.952491	0.394785	0.206133	0.952491	0.00417985	0.32676	5.88022	0.00417985	0.32676	5.88022	0.00417985
P60900	P60900;G3V5Z7;G3V295;P60900-2;G3V3I1;P60900-3;G3V3U4;H0YJC4;G3V4S5;G3V2S7	P60900;G3V5Z7;G3V295;P60900-2;G3V3I1;P60900-3	Proteasome subunit alpha type-6;Proteasome subunit alpha type	PSMA6	0	0	-0.165251	0.00419442	-0.165251	0.00419442	-0.0166	0.379228	2	+	27.269	27.2791	26.751	27.2327	27.2856	27.3011	0.609583	0.641005	0.560101	0.768052	0.774834	0.837658					1	1	3.0116e-198	5003500000	3537900000	1465600000	0.379228	-0.173434	-0.987667	0.379228	-0.173434	-0.987667	0.00419442	-0.189951	-5.87462	0.00419442	-0.189951	-5.87462	0.00419442
Q15758	Q15758;M0QXM4;Q15758-3;Q15758-2;M0QX44;M0R144	Q15758;M0QXM4;Q15758-3;Q15758-2	Neutral amino acid transporter B(0)	SLC1A5	0	0	0.344552	0.00420507	0.344552	0.00420507	0.5306	0.13564	2	+	25.8479	26.1542	25.2827	24.7641	25.3173	25.3944	0.114253	0.299816	0.109963	-0.242616	-0.230299	-0.17133					1	1	4.0873e-129	1804100000	1062400000	741690000	0.13564	0.603	1.86483	0.13564	0.603	1.86483	0.00420507	0.389426	5.87054	0.00420507	0.389426	5.87054	0.00420507
Q15397	Q15397;S4R3K8	Q15397	Pumilio domain-containing protein KIAA0020	KIAA0020	1	1	0.985351	0.00424502	0.985351	0.00424502	1.502	0.0343276	2	+	22.394	22.3701	21.3647	20.287	20.8681	21.0695	0.0461006	0.196283	0.373552	NaN	-0.830693	-0.747444					1	1	1.8248e-103	153300000	83385000	69913000	0.0343276	1.3014	3.15564	0.0343276	1.3014	3.15564	0.00424502	0.99438	7.88873	0.000879699	1.06313	8.903	0.000879699
Q14166	Q14166	Q14166	Tubulin--tyrosine ligase-like protein 12	TTLL12	0	0	0.173991	0.0042883	0.173991	0.0042883	0.4109	0.0616043	2	+	25.0779	25.1856	24.7448	24.6	24.6937	24.667	-0.536859	-0.547179	-0.55852	-0.825018	-0.72117	-0.718976					1	1	5.3855e-219	1496200000	707360000	788840000	0.0616043	0.3492	2.57573	0.0616043	0.3492	2.57573	0.0042883	0.207535	5.8391	0.0042883	0.207535	5.8391	0.0042883
P42285	P42285;F5H7E2;H0Y8U3;H0YAC4	P42285;F5H7E2	Superkiller viralicidic activity 2-like 2	SKIV2L2	0	0	0.472961	0.00431809	0.472961	0.00431809	1.9944	0.0368593	2	+	23.8209	24.1381	22.8766	22.7223	21.8265	21.7761	-0.000620322	-0.0059032	0.092968	-0.401222	-0.473581	-0.697847					1	1	1.6481e-69	439360000	221480000	217880000	0.0368593	1.50357	3.08202	0.0368593	1.50357	3.08202	0.00431809	0.553031	5.82803	0.00431809	0.553031	5.82803	0.00431809
P20839	P20839;E7EQS0;P20839-3;P20839-7;P20839-5;P20839-6;P20839-2;P20839-4;C9J381;C9K0R9;C9J029;H7C5T1;H7C511	P20839;E7EQS0;P20839-3;P20839-7;P20839-5;P20839-6;P20839-2;P20839-4;C9J381;C9K0R9	Inosine-5-monophosphate dehydrogenase 1;Inosine-5-monophosphate dehydrogenase	IMPDH1	0	0	-0.470464	0.00433916	-0.470464	0.00433916	-0.0486	0.715843	2	+	22.7029	23.1345	23.3126	23.5945	22.7331	23.1831	-0.61569	-0.734198	-0.555982	0.0543729	-0.145226	-0.196355					1	1	3.8311e-44	384820000	195390000	189420000	0.715843	-0.120234	-0.390834	0.715843	-0.120234	-0.390834	0.00433916	-0.539554	-5.82026	0.00433916	-0.539554	-5.82026	0.00433916
[truncated: 3,344 more rows]
[truncated: 2 more columns]

## Sheet: statistics
	PCL1	PCL2	PCL3	MM1	MM2	MM3	PCL1	PCL2	PCL3	MM1	MM2	MM3
LFQ	4055	4062	3126	3248	3703	3762	3141	3131	2301	2424	2828	2879	SS
Mu	3747.67			3571					2857.67			2710.33	Mu
[truncated: 3 more rows]
